# Supplementary material for: The socio-economic drivers of bushmeat consumption during the West African Ebola crisis
Source: PLoS Negl Trop Dis. 2017 Mar 10;11(3):e0005450. doi: 10.1371/journal.pntd.0005450 (PMC5362244; doi:10.1371/journal.pntd.0005450)
Supplement: S1 Data — (XLSX) [file pntd.0005450.s003.xlsx]

## Sheet: Questionnaire part1.2015
id	number	Q1name	Q2	Q3	Q3amin	Q3bmax	Q4long	Q4lat	Q5day	Q5month	Q5year	Q6hour	Q6min	Q7	Q8selection	Q9	Q10	Q12	Q13a	Q13b	Q13total	Q15	Q16a	Q16b	Q16c	Q17a	Q17b	Q19a	Q19b	Q20a	Q20b	Q23a	Q24a	Q25a	Q25b	Q26a	Q26b	Q26c	Q33a	Q33c	Q33d	Q34a	Q34b	Q35a	Q37a	Q39a	Q39b	Q39de	Q40a
Barclayville_1	1	Barclayville	city	NA	3000	NA	585242	517100	19	2	2015	10	53	Lormie	randomly selected	35	male	yes	7	0	7	Christian	no	NA	NA	bushmeat/beef	black duiker	yes	leopard	yes	monkey/bat/chimpanzee	no	no	yes	no	yes	monkey/bat/baboon/giant pouched rat	yes	yes	21	16	yes	radio/posters/people from awareness campaigns	yes	yes	yes	every day	forest/nearby market	everybody
Barclayville_2	2	Barclayville	city	NA	2000	NA	585242	517100	19	2	2015	12	39	Lormie	randomly selected	37	male	yes	7	6	13	Christian	no	NA	NA	beef	NA	no	NA	yes	monkey/bat/baboon	yes	yes	yes	yes	yes	monkey/baboon	yes	yes	1	1	yes	radio/friends and colleagues	yes	no	yes	every second day	nearby market	everybody
Barclayville_3	3	Barclayville	city	NA	NA	NA	585242	517100	19	2	2015	14	47	Lormie	randomly selected	36	male	yes	6	3	9	Atheist	no	NA	NA	bushmeat	porcupine	no	NA	yes	monkey/bat	yes	no	do not know	do not know	yes	all bush animals	yes	NA	0	0	NA	NA	NA	NA	NA	NA	NA	NA
Barclayville_4	4	Barclayville	city	2900	NA	NA	585242	517100	19	2	2015	10	51	Trokon	randomly selected	40	female	yes	7	6	13	Christian	yes	eating	all bushmeat	goat	NA	do not know	NA	yes	do not accept visitor/no bushmeat	no	no	no	no	yes	monkey/bat/chimpanzee	no	yes	75	30	yes	radio/people from awareness campaigns	yes	yes	yes	once a week	nearby market	everybody
Barclayville_5	5	Barclayville	city	2500	NA	NA	585242	517100	19	2	2015	12	49	Trokon	randomly selected	26	male	yes	8	6	14	Christian	no	NA	NA	bushmeat	bush hog	no	NA	yes	washing hands/no hand shaking	do not know	do not know	no	no	yes	monkey/bat/chimpanzee	no	yes	86	30	yes	radio/people from awareness campaigns	yes	yes	yes	every day	forest	more than half
Barclayville_6	6	Barclayville	city	2800	NA	NA	585242	517100	19	2	2015	14	54	Trokon	randomly selected	40	male	yes	8	0	8	Christian	no	NA	NA	goat	NA	no	NA	yes	no bushmeat/no touching others	yes	yes	yes	no	yes	monkey/bat/chimpanzee	yes	NA	0	0	NA	NA	NA	NA	NA	NA	NA	NA
Barclayville_7	7	Barclayville	city	2700	NA	NA	585242	517100	19	2	2015	11	20	Akkon	randomly selected	30	male	yes	6	5	11	Christian	no	NA	NA	chicken	NA	yes	cassava snake	yes	chimpanzee	yes	no	yes	yes	do not know	NA	NA	no	0	0	yes	radio/people from awareness campaigns/friends and colleagues	yes	do not know	yes	twice a week	nearby market/large town	half
Barclayville_8	8	Barclayville	city	2500	NA	NA	585242	517100	19	2	2015	10	2	Akkon	randomly selected	24	female	no	0	0	0	Christian	do not know	NA	NA	beef	NA	no	NA	do not know	NA	do not know	no	yes	no	do not know	NA	NA	no	0	0	yes	radio/people from awareness campaigns/friends and colleagues	yes	no	yes	once a week	nearby market/large town	very few people
Barclayville_9	9	Barclayville	city	2700	NA	NA	585242	517100	19	2	2015	11	46	Sylvester	randomly selected	60	male	yes	5	0	5	Christian	no	NA	NA	beef	NA	no	NA	yes	washing hands/no bushmeat/bat/monkey/chimpanzee	yes	no	yes	no	yes	monkey/bat/chimpanzee	yes	no	0	0	yes	TV	yes	yes	yes	twice a week	forest	everybody
Barclayville_10	10	Barclayville	city	2600	NA	NA	585242	517100	19	2	2015	10	5	Sylvester	randomly selected	37	female	no	0	0	0	Christian	no	NA	NA	beef	NA	yes	chimpanzee/turtle	yes	monkey/bat/chimpanzee	yes	yes	yes	yes	yes	monkey/bat/chimpanzee	yes	no	0	0	NA	NA	yes	yes	yes	twice a week	nearby market	everybody
Greenville_1	1	Greenville	city	NA	NA	NA	495642	554220	23	2	2015	10	30	Akkon	randomly selected	57	male	yes	6	2	8	Christian	no	NA	NA	fish	NA	do not know	NA	no	NA	do not know	no	yes	no	do not know	NA	NA	no	0	0	yes	radio/people from awareness campaigns/friends and colleagues	yes	no	yes	every second day	forest	everybody
Greenville_2	2	Greenville	city	NA	NA	NA	495642	554220	23	2	2015	12	13	Akkon	randomly selected	65	female	no	0	0	0	Christian	do not know	NA	NA	fish	NA	yes	turtle	no	NA	do not know	no	yes	no	do not know	NA	NA	no	0	0	yes	radio/people from awareness campaigns	yes	no	yes	every day	nearby market/large town	half
Greenville_3	3	Greenville	city	2350	NA	NA	495642	554220	23	2	2015	14	28	Akkon	randomly selected	24	female	no	0	0	0	Atheist	no	NA	NA	goat	NA	yes	snake	do not know	NA	yes	yes	yes	no	yes	chimpanzee/monkey	yes	yes	1	0	yes	radio/people from awareness campaigns/friends and colleagues	yes	yes	yes	every day	nearby market/friend/only through connections	half
Greenville_4	4	Greenville	city	NA	NA	NA	495642	554220	23	2	2015	12	2	Trokon	randomly selected	51	male	yes	8	6	14	Christian	no	NA	NA	fish	NA	no	NA	yes	washing hands/no touching/do not touch dead bodies	yes	no	do not know	do not know	yes	monkey/bat/chimpanzee	do not know	no	0	0	yes	radio/people from awareness campaigns	yes	yes	yes	twice a week	nearby market	everybody
Greenville_5	5	Greenville	city	NA	NA	NA	495642	554220	23	2	2015	13	13	Trokon	randomly selected	66	male	yes	8	3	11	Christian	no	NA	NA	bushmeat	water chevrotain	no	NA	yes	no bushmeat/do not touch sick persons/washing hands	yes	yes	yes	do not know	yes	monkey/bat/chimpanzee	do not know	yes	3	2	yes	radio/people from awareness campaigns	yes	yes	yes	every day	nearby market	everybody
Greenville_6	6	Greenville	city	NA	NA	NA	495642	554220	23	2	2015	13	27	Lormie	randomly selected	66	male	no	0	0	0	Christian	no	NA	NA	bushmeat/beef	bush hog	yes	chimpanzee/snake	yes	baboon/monkey/bat	no	no	do not know	do not know	yes	monkey/bat/baboon	yes	no	0	0	yes	radio/posters/people from awareness campaigns	yes	no	yes	once a month	nearby market	everybody
Greenville_7	7	Greenville	city	NA	12000	NA	495642	554220	23	2	2015	11	50	Lormie	randomly selected	61	male	yes	6	6	12	Christian	no	NA	NA	fish	NA	no	NA	yes	baboon/monkey/bat	no	no	yes	no	no	NA	NA	no	0	0	yes	radio/posters/people from awareness campaigns	yes	yes	yes	less than once a month	nearby market/large town	everybody
Greenville_8	8	Greenville	city	1000	NA	NA	495642	554220	23	2	2015	10	20	Sylvester	randomly selected	75	female	no	0	0	0	Christian	no	NA	NA	bushmeat	porcupine	yes	maxwell duiker	yes	chimpanzee/monkey/bat	yes	yes	yes	no	yes	monkey/bat/chimpanzee	yes	no	0	0	yes	radio/people from awareness campaigns	yes	yes	yes	twice a week	nearby market	everybody
Greenville_9	9	Greenville	city	3500	NA	NA	495642	554220	23	2	2015	12	11	Sylvester	randomly selected	32	male	yes	6	6	12	Christian	no	NA	NA	bushmeat	monkey/black duiker	yes	iguana	yes	chimpanzee/monkey/bat	yes	yes	yes	no	yes	monkey/bat/chimpanzee	yes	yes	2	0	yes	radio/people from awareness campaigns	yes	yes	yes	once a week	forest/nearby market	everybody
Greenville_10	10	Greenville	city	NA	4000	NA	495642	554220	23	2	2015	14	18	Sylvester	randomly selected	55	female	no	0	0	0	Christian	no	NA	NA	goat	NA	no	NA	yes	chimpanzee/monkey/bat	yes	no	yes	no	yes	monkey/bat/chimpanzee	yes	no	0	0	yes	radio/people from awareness campaigns	yes	yes	yes	every day	nearby market	everybody
HarperCity_1	1	HarperCity	city	5800	NA	NA	642937	483735	15	2	2015	10	18	Trokon	randomly selected	24	female	yes	7	6	13	Christian	yes	NA	all bushmeat	chicken	NA	do not know	NA	yes	washing hands/no bushmeat/do not touch dead people	no	yes	no	no	yes	monkey/bat/chimpanzee	no	no	0	0	yes	radio	yes	yes	yes	twice a week	nearby market	everybody
HarperCity_2	2	HarperCity	city	NA	NA	NA	642937	483735	15	2	2015	12	4	Trokon	randomly selected	34	male	yes	7	6	13	Christian	no	NA	NA	beef	NA	do not know	NA	yes	no social gathering/washing hands/no bushmeat	no	no	yes	no	yes	monkey/bat/chimpanzee	yes	no	0	0	yes	radio/posters/people from awareness campaigns	yes	yes	yes	once a week	nearby market	everybody
HarperCity_3	3	HarperCity	city	5500	NA	NA	642937	483735	15	2	2015	10	25	Lormie	randomly selected	51	male	yes	6	3	9	Christian	no	NA	NA	beef	NA	no	NA	yes	monkey/bat	no	no	yes	no	yes	monkey/bat/chimpanzee	yes	no	0	0	NA	NA	yes	do not know	yes	twice a week	nearby market/large town	everybody
HarperCity_4	4	HarperCity	city	NA	NA	NA	642937	483735	15	2	2015	12	2	Lormie	randomly selected	34	male	yes	13	2	15	Christian	no	NA	NA	bushmeat	black duiker	yes	bat	yes	monkey/bat	do not know	do not know	yes	yes	yes	bat/monkey	yes	yes	1	0	yes	witness	yes	no	yes	every day	nearby market/large town	everybody
HarperCity_5	5	HarperCity	city	4500	NA	NA	642937	483735	15	2	2015	11	34	Akkon	randomly selected	37	female	no	0	0	0	Muslim	yes	both	unslaughtered animals	sheep	NA	no	NA	yes	no bathing the dead	do not know	no	do not know	no	do not know	NA	NA	no	0	0	yes	friends and colleagues	yes	no	no	NA	NA	more than half
HarperCity_6	6	HarperCity	city	7536	NA	NA	642937	483735	15	2	2015	9	17	Akkon	randomly selected	35	male	yes	6	7	13	Christian	no	NA	NA	pig	NA	no	NA	no	NA	yes	yes	do not know	no	yes	all bush animals	do not know	yes	1	1	yes	radio	yes	no	yes	do not know	nearby market	more than half
HarperCity_7	7	HarperCity	city	15000	NA	NA	642937	483735	15	2	2015	13	10	Akkon	randomly selected	53	male	no	0	0	0	Muslim	yes	both	all bushmeat	beef	NA	do not know	NA	no	NA	do not know	no	do not know	do not know	yes	all bush animals	do not know	no	0	0	NA	NA	yes	do not know	no	NA	NA	very few people
HarperCity_8	8	HarperCity	city	3000	NA	NA	642937	483735	15	2	2015	9	13	Sylvester	randomly selected	51	female	no	0	0	0	Christian	no	NA	NA	chicken	NA	no	NA	yes	no bushmeat/no physical contact with other people/no gathering	NA	no	do not know	no	yes	monkey/bat/chimpanzee	yes	no	0	0	yes	radio	yes	yes	yes	once a month	nearby market	everybody
HarperCity_9	9	HarperCity	city	6000	NA	NA	642937	483735	15	2	2015	10	57	Sylvester	randomly selected	52	male	yes	6	2	8	Christian	no	NA	NA	beef	NA	yes	leopard/chimpanzee	yes	monkey/bat/chimpanzee/no bushmeat	yes	yes	yes	no	yes	bat/monkey/chimpanzee/all bush animals	yes	no	0	0	yes	radio/TV	yes	yes	yes	twice a week	nearby market	everybody
HarperCity_10	10	HarperCity	city	4000	NA	NA	642937	483735	15	2	2015	12	58	Sylvester	randomly selected	54	male	yes	6	2	8	Christian	no	NA	NA	beef	NA	yes	quails	yes	no handshake/no gathering/no bushmeat	yes	yes	yes	no	NA	monkey/bat/chimpanzee	yes	no	0	0	yes	photos	yes	yes	yes	once a week	nearby market	everybody
Zao_1	1	Zao	town	800	NA	NA	495310	775385	18	3	2015	13	5	Lormie	randomly selected	30	female	yes	6	6	12	Christian	no	NA	NA	fish	NA	yes	baboon	yes	monkey/bats	NA	NA	NA	NA	yes	all bush animals	yes	yes	11	8	yes	radio/posters/people from awareness campaigns	yes	no	yes	every day	nearby market/large town	everybody
Zao_2	2	Zao	town	600	NA	NA	495310	775385	18	3	2015	14	37	Lormie	randomly selected	52	male	yes	6	6	12	Christian	no	NA	NA	fish	NA	yes	goat/chimpanzee/snail	yes	monkey/bat/no bushmeat	no	no	no	no	yes	all bush animals	yes	no	0	0	yes	radio/posters/people from awareness campaigns	yes	no	yes	every day	nearby market/neighbour/large town	everybody
Zao_3	3	Zao	village	1603	NA	NA	495310	775385	18	3	2015	13	2	Sylvester	randomly selected	37	male	yes	6	3	9	Christian	no	NA	NA	pig	NA	yes	chimpanzee	yes	no hand shaking/no hugging/no touching	yes	yes	yes	yes	yes	monkey/bat/chimpanzee	yes	no	0	0	yes	radio/posters/people from awareness campaigns	yes	yes	yes	twice a week	forest	everybody
Zao_4	4	Zao	village	1160	NA	NA	495310	775385	18	3	2015	14	53	Sylvester	randomly selected	52	male	yes	6	6	12	Christian	no	NA	NA	bushmeat	pangolin	yes	forest hog/dog	yes	no hand shaking/no hugging/no gathering	yes	yes	yes	yes	yes	monkey/bat/chimpanzee	yes	no	0	0	yes	radio/posters/people from awareness campaigns	yes	yes	yes	every day	nearby market/neighbour	everybody
Warteken_1	1	Warteken	town	2800	NA	NA	646989	534512	13	2	2015	9	32	Lormie	randomly selected	57	male	no	0	0	0	Christian	no	NA	NA	bushmeat	porcupine	no	NA	yes	monkey/bats/baboon/washing hands	yes	no	no	NA	yes	bat/monkey/baboon/zebra	yes	no	0	0	NA	NA	yes	NA	yes	twice a week	nearby market	everybody
Warteken_2	2	Warteken	town	NA	1000	NA	646989	534512	13	2	2015	11	17	Lormie	randomly selected	49	male	yes	9	0	9	Christian	no	NA	NA	beef	NA	no	NA	yes	no strangers/chimpanzee/monkey/bat	yes	yes	yes	yes	yes	bat/monkey/baboon	yes	no	0	0	NA	NA	yes	yes	yes	with every meal	nearby market/neighbour/friend	everybody
Warteken_3	3	Warteken	town	NA	2000	NA	646989	534512	13	2	2015	13	1	Lormie	randomly selected	24	female	yes	11	0	11	Atheist	do not know	NA	NA	bushmeat	bush goat	do not know	NA	yes	bat/monkey/chimpanzee	do not know	do not know	do not know	do not know	yes	monkey/bat/chimpanzee	yes	no	0	0	NA	NA	yes	yes	yes	every second day	friend	everybody
Warteken_4	4	Warteken	town	NA	1000	NA	646989	534512	13	2	2015	14	22	Lormie	randomly selected	52	female	no	0	0	0	Christian	no	NA	NA	bushmeat/cane rat	porcupine	no	NA	yes	bat/monkey/baboon/pig	do not know	do not know	do not know	no	yes	baboon/monkeys/bat/pig	yes	no	0	0	NA	NA	yes	yes	yes	twice a week	nearby market/neighbour	everybody
Warteken_5	5	Warteken	town	NA	2000	NA	646989	534512	13	2	2015	16	0	Lormie	randomly selected	37	male	no	0	0	0	Christian	no	NA	NA	bushmeat	black duiker	no	NA	yes	no bushmeat	no	no	yes	yes	yes	all bush animals	yes	no	0	0	NA	NA	yes	yes	yes	with every meal	nearby market/neighbour	everybody
Warteken_6	6	Warteken	town	1600	NA	NA	646989	534512	13	2	2015	7	52	Sylvester	randomly selected	51	male	yes	6	0	6	Christian	no	NA	NA	beef	NA	yes	leopard	yes	monkey/bat/chimpanzee	yes	yes	yes	no	yes	monkey/bat/chimpanzee	yes	no	0	0	yes	friends and colleagues	yes	yes	yes	once a week	forest/nearby market	everybody
Warteken_7	7	Warteken	town	1000	NA	NA	646989	534512	13	2	2015	10	14	Sylvester	randomly selected	31	NA	yes	6	2	8	Christian	no	NA	NA	beef	NA	yes	leopard	yes	monkey/bat/chimpanzee	yes	no	yes	no	yes	monkey/bat/chimpanzee	yes	no	0	0	yes	friends and colleagues	yes	yes	yes	every day	forest	everybody
Warteken_8	8	Warteken	town	500	NA	NA	646989	534512	13	2	2015	12	36	Sylvester	randomly selected	46	male	yes	6	5	11	Christian	no	NA	NA	goat	NA	yes	bear	yes	no bushmeat/no hand shaking	yes	no	yes	no	yes	monkey/bat/chimpanzee	yes	no	0	0	yes	radio	yes	yes	yes	once a week	forest	everybody
Warteken_9	9	Warteken	town	400	NA	NA	646989	534512	13	2	2015	14	32	Sylvester	randomly selected	32	male	no	0	0	0	Christian	no	NA	NA	bushmeat	porcupine	yes	chimpanzee	yes	no bushmeat/no hand shaking	yes	no	yes	no	yes	monkey/bambo/bat	yes	no	0	0	yes	radio/TV/posters	yes	yes	yes	twice a week	forest	everybody
Warteken_10	10	Warteken	town	500	NA	NA	646989	534512	13	2	2015	15	51	Sylvester	randomly selected	30	female	no	0	0	0	Christian	no	NA	NA	bushmeat	bushgoat	NA	deer	yes	no hand shaking/chimpanzee/monkey/bat	yes	no	yes	no	yes	monkey/bat/chimpanzee	yes	no	0	0	NA	NA	yes	yes	yes	every day	nearby market	everybody
Kilo_1	1	Kilo	town	2800	NA	NA	503075	562909	27	2	2015	12	11	Lormie	randomly selected	39	male	yes	6	6	12	Christian	no	NA	NA	bushmeat	black duiker	yes	chimpanzee	yes	monkey	yes	yes	yes	no	yes	monkey/baboon/all bush animals	yes	no	0	0	yes	radio/posters/people from awareness campaigns	yes	yes	yes	with every meal	nearby market/large town	everybody
Kilo_2	2	Kilo	town	>2000	NA	NA	503075	562909	27	2	2015	17	45	Lormie	randomly selected	52	male	no	0	0	0	Christian	yes	eating	snake	bushmeat	porcupine	yes	chimpanzee/sheep	yes	chimpanzee/monkey/bat	yes	yes	yes	do not know	yes	all bush animals	yes	no	0	0	yes	radio/posters/people from awareness campaigns	yes	yes	yes	twice a week	nearby market/large town	everybody
Kilo_3	3	Kilo	town	>800	NA	NA	503075	562909	27	2	2015	15	22	Lormie	randomly selected	35	male	yes	4	0	4	Christian	no	NA	NA	fish	NA	yes	chimpanzee/maxwell duiker	yes	chimpanzee/monkey/bat	yes	yes	yes	no	yes	all bush animals	yes	no	0	0	yes	radio/posters/people from awareness campaigns	yes	yes	yes	twice a week	friend	everybody
Kilo_4	4	Kilo	town	>2000	NA	NA	503075	562909	27	2	2015	13	58	Lormie	randomly selected	45	male	yes	6	4	10	Christian	no	NA	NA	bushmeat	porcupine	yes	maxwell duiker	yes	monkey/baboon/bat	yes	yes	yes	yes	yes	all bush animals	yes	no	0	0	yes	radio/posters/people from awareness campaigns	yes	no	yes	with every meal	forest	everybody
Kilo_5	5	Kilo	town	>3000	NA	NA	503075	562909	28	2	2015	7	58	Lormie	randomly selected	39	male	yes	6	6	12	Christian	yes	eating	snake	bushmeat	black duiker	yes	sheep/fresh water fish	yes	bat/baboon/monkey	yes	yes	yes	yes	yes	all bush animals	yes	no	0	0	yes	radio/posters/people from awareness campaigns	yes	yes	yes	every second day	nearby market/neighbour	everybody
Kilo_6	6	Kilo	village	2800	NA	NA	503075	562909	27	2	2015	12	6	Sylvester	randomly selected	73	male	yes	6	0	6	Christian	no	NA	NA	goat	NA	yes	bushbuck	yes	bat/monkey/chimpanzee	yes	yes	yes	no	yes	bat/monkey/chimpanzee/giant forest hog	yes	no	0	0	yes	radio/people from awareness campaigns	yes	yes	yes	twice a week	nearby market	everybody
Kilo_7	7	Kilo	village	2500	NA	NA	503075	562909	27	2	2015	13	51	Sylvester	randomly selected	33	male	yes	6	0	6	Christian	no	NA	NA	goat	NA	yes	sheep	yes	bat/monkey/chimpanzee/no hand shaking/no gathering	yes	yes	yes	no	yes	monkey/bat/chimpanzee	yes	no	0	0	yes	radio/posters from awareness campaigns/friends and colleagues	yes	yes	yes	twice a week	forest	everybody
Kilo_8	8	Kilo	village	2700	NA	NA	503075	562909	27	2	2015	15	9	Sylvester	randomly selected	40	male	no	0	0	0	Christian	no	NA	NA	goat	NA	yes	black duiker/tree hyrax	yes	bat/monkey/chimpanzee	yes	yes	yes	no	yes	monkey/bat/chimpanzee	yes	no	0	0	yes	radio/people from awareness campaigns/friends and colleagues	yes	yes	yes	twice a week	forest	everybody
Kilo_9	9	Kilo	village	2600	NA	NA	503075	562909	27	2	2015	16	38	Sylvester	randomly selected	48	male	yes	5	0	5	Christian	no	NA	NA	fish	NA	yes	leopard/chimpanzee	yes	no hand shaking/monkey/bat/chimpanzee/no gathering	yes	yes	yes	yes	yes	monkey/bat/chimpanzee	yes	no	0	0	yes	radio/people from awareness campaigns	yes	yes	yes	twice a week	nearby market	everybody
Kilo_10	10	Kilo	village	2800	NA	NA	503075	562909	27	2	2015	18	52	Sylvester	randomly selected	41	male	yes	6	2	8	Christian	no	NA	NA	beef	NA	yes	maxwell duiker/snails	yes	monkey/bat/chimpanzee	yes	yes	yes	yes	yes	monkey/bat/chimpanzee	yes	no	0	0	yes	radio/people from awareness campaigns	yes	yes	yes	twice a week	nearby market/neighbour	everybody
Welaken_1	1	Welaken	town	475	NA	NA	647662	565102	11	2	2015	15	13	Lormie	randomly selected	36	male	yes	13	0	13	Christian	no	NA	NA	beef	NA	no	NA	yes	monkey/bat/baboon	do not know	do not know	do not know	do not know	yes	bat/monkey/baboon/foolish deer/bongo	yes	no	0	0	NA	NA	no	no	yes	every second day	forest/nearby market/neighbour	everybody
Welaken_2	2	Welaken	town	350	NA	NA	647662	565102	11	2	2015	17	24	Lormie	randomly selected	61	male	yes	5	0	5	Christian	yes	both	pig/bat/monkey	bushmeat	black hog/porcupine/pangolin	no	NA	yes	pig/baboon/bat/monkey	yes	no	yes	yes	do not know	NA	NA	no	0	0	NA	NA	yes	no	yes	twice a week	nearby market/neighbour/large town	everybody
Welaken_3	3	Welaken	town	350	NA	NA	647662	565102	11	2	2015	19	21	Lormie	randomly selected	62	male	no	0	0	0	Christian	no	NA	NA	pig	NA	no	NA	yes	monkey/bat/pig	yes	no	yes	yes	yes	bat/baboon/monkey	yes	no	0	0	yes	radio	yes	yes	yes	twice a week	forest	do not know
Welaken_4	4	Welaken	town	350	NA	NA	647662	565102	12	2	2015	9	14	Lormie	randomly selected	43	male	no	3	0	3	Christian	no	NA	NA	bushmeat	porcupine/pangolin	no	NA	yes	baboon/monkey/bat	no	no	yes	no	yes	monkey/bat/baboon	yes	no	0	0	yes	radio/people from awareness campaigns	yes	no	yes	twice a week	nearby market/neighbour	everybody
Welaken_5	5	Welaken	village	350	NA	NA	647662	565102	11	2	2015	18	9	Sylvester	they volunteered themselves	55	female	yes	3	0	3	Christian	no	NA	NA	goat	NA	no	NA	yes	no hand shaking/no bushmeat	no	yes	yes	no	yes	monkey/bat/chimpanzee	yes	no	0	0	yes	radio	yes	yes	yes	every day	nearby market	everybody
Welaken_6	6	Welaken	village	220	NA	NA	647662	565102	11	2	2015	14	43	Sylvester	they volunteered themselves	34	male	yes	6	6	12	Christian	no	NA	NA	chicken	NA	no	NA	NA	no bushmeat/washing hands/no hand shaking/no gathering	no	yes	yes	no	yes	monkey/bat/chimpanzee	yes	no	0	0	yes	radio	yes	yes	yes	every day	nearby market	everybody
Welaken_7	7	Welaken	village	375	NA	NA	647662	565102	12	2	2015	10	50	Sylvester	they volunteered themselves	41	male	yes	6	0	6	Christian	no	NA	NA	goat	NA	no	NA	yes	monkey/bat/chimpanzee	no	yes	yes	no	yes	monkey/bat/chimpanzee	yes	no	0	0	yes	radio	yes	yes	yes	every day	forest	everybody
Welaken_8	8	Welaken	village	300	NA	NA	647662	565102	12	2	2015	7	50	Sylvester	they volunteered themselves	27	male	no	0	0	0	Christian	no	NA	NA	beef	NA	no	NA	yes	washing hands/no hand shaking/no bushmeat/monkey/chimpanzee/bat	no	yes	yes	do not know	yes	monkey/bat/chimpanzee	yes	no	0	0	yes	friends and colleagues	yes	yes	yes	twice a week	nearby market	everybody
Chebioh_1	1	Chebioh	village	350	NA	NA	540444	611031	1	3	2015	8	57	Trokon	randomly selected	26	female	no	0	0	0	Christian	no	NA	NA	bushmeat	water chevrotain	yes	monkey/chimpanzee	yes	no bushmeat/no touching	yes	yes	yes	no	yes	monkey/bat/chimpanzee	yes	no	0	0	yes	radio/posters/people from awareness campaigns	yes	no	yes	every day	forest/nearby market	everybody
Chebioh_2	2	Chebioh	village	275	NA	NA	540444	611031	1	3	2015	10	22	Trokon	randomly selected	54	male	yes	8	6	14	Christian	no	NA	NA	chicken	NA	yes	chimpanzee/snake/dog	yes	no bushmeat/no gathering/no touching/no touching dead bodies	yes	yes	yes	no	yes	monkey/bat/chimpanzee	yes	no	0	0	yes	radio/posters/people from awareness campaigns	yes	yes	yes	every day	forest/nearby market	everybody
Chebioh_3	3	Chebioh	town	436	NA	NA	540444	611031	1	3	2015	8	31	Akkon	randomly selected	39	male	yes	6	1	7	Christian	no	NA	NA	goat	NA	yes	elephant	no	NA	yes	yes	yes	no	yes	chimpanzee/monkey/hippo	yes	no	0	0	yes	radio/friends and colleagues	yes	yes	yes	twice a week	forest/friend	half
Chebioh_4	4	Chebioh	town	437	NA	NA	540444	611031	1	3	2015	10	38	Akkon	randomly selected	47	female	no	0	0	0	Christian	no	NA	NA	goat	NA	yes	elephant	do not know	NA	yes	yes	yes	yes	do not know	NA	NA	no	0	0	yes	radio/people from awareness campaigns	yes	yes	yes	twice a week	forest/friend	half
Chebioh_5	5	Chebioh	village	726	NA	NA	540444	611031	1	3	2015	8	40	Sylvester	randomly selected	53	female	yes	5	0	5	Christian	no	NA	NA	bushmeat	porcupine	yes	cow	yes	chimpanzee/bat/monkey	yes	yes	yes	no	yes	monkey/bat/chimpanzee	yes	no	0	0	yes	radio/posters/people from awareness campaigns	yes	yes	yes	twice a week	nearby market/friend/neighbour	everybody
Chebioh_6	6	Chebioh	village	726	NA	NA	540444	611031	1	3	2015	10	58	Sylvester	randomly selected	42	male	yes	6	6	12	Christian	no	NA	NA	beef	NA	yes	chimpanzee/mongoose	yes	chimpanzee/bat/monkey	yes	yes	yes	no	yes	monkey/bat/chimpanzee	yes	no	0	0	yes	NA	NA	NA	NA	NA	NA	NA
Chebioh_7	7	Chebioh	town	NA	200	NA	540444	611031	1	3	2015	10	14	Lormie	randomly selected	45	male	yes	6	1	7	Christian	no	NA	NA	bushmeat	porcupine	yes	chimpanzee	yes	chimpanzee/bat/monkey	yes	yes	yes	yes	yes	all bush animals	yes	no	0	0	yes	radio/posters/people from awareness campaigns	yes	yes	yes	every second day	forest	everybody
Chebioh_8	8	Chebioh	town	NA	NA	NA	540444	611031	1	3	2015	8	34	Lormie	randomly selected	59	male	yes	3	0	3	Christian	no	NA	NA	bushmeat	crocodile/porcupine	yes	antelope/chimpanzee	yes	chimpanzee/bat/monkey	yes	yes	yes	yes	yes	monky/baboon/bat/all bush animals	yes	no	0	0	yes	radio/posters/people from awareness campaigns	yes	yes	yes	every second day	forest/friend/neighbour	everybody
Gorbowargba_1	1	Gorbowargba	village	475	NA	NA	572339	636116	1	3	2015	15	55	Trokon	randomly selected	37	male	yes	8	4	12	Christian	no	NA	NA	bushmeat	water chevrotain	yes	black duiker	yes	no bushmeat/no hand shaking/washing hands	yes	yes	yes	no	yes	monkey/bat/chimpanzee	yes	no	0	0	yes	radio/posters/people from awareness campaigns	yes	yes	yes	every day	forest	everybody
Gorbowargba_2	2	Gorbowargba	village	510	NA	NA	572339	636116	1	3	2015	17	6	Trokon	randomly selected	71	male	no	0	0	0	Muslim	yes	both	unslaughtered animals	fish	NA	yes	chimpanzee/black duiker/hippo	yes	no hand shaking/no bushmeat/do not bath deas bodies	no	yes	yes	do not know	yes	monkey/bat/chimpanzee	do not know	no	0	0	yes	radio/posters/people from awareness campaigns	yes	no	yes	every day	forest	everybody
Gorbowargba_3	3	Gorbowargba	town	758	NA	NA	572339	636116	1	3	2015	17	2	Akkon	randomly selected	56	male	yes	6	5	11	Christian	no	NA	NA	chicken	NA	yes	royal antelope	no	NA	yes	no	yes	no	yes	chimpanzee/hippo/zebra/elephant	yes	no	0	0	yes	radio/posters/people from awareness campaigns	yes	yes	yes	every day	forest/friend	more than half
Gorbowargba_4	4	Gorbowargba	town	458	NA	NA	572339	636116	1	3	2015	15	12	Akkon	randomly selected	56	male	yes	6	5	11	Christian	no	NA	NA	chicken	NA	yes	royal antelope	no	NA	yes	no	yes	no	yes	chimpanzee/all bush animals	yes	no	0	0	yes	people from awareness campaigns	yes	yes	yes	every day	forest/friend	half
Gorbowargba_5	5	Gorbowargba	village	637	NA	NA	572339	636116	1	3	2015	15	27	Sylvester	randomly selected	38	male	yes	6	6	12	Christian	do not know	NA	NA	chicken	NA	yes	bay duiker	yes	chimpanzee/monkey/bat	yes	yes	yes	no	yes	monkey/bat/chimpanzee	yes	no	0	0	yes	radio/posters/people from awareness campaigns	yes	yes	yes	twice a week	nearby market/neighbour	everybody
Gorbowargba_6	6	Gorbowargba	village	1500	NA	NA	572339	636116	1	3	2015	16	20	Sylvester	randomly selected	47	male	no	0	0	0	Christian	no	NA	NA	bushmeat	water chevrotain	yes	maxwell duiker	yes	chimpanzee/monkey/bat	yes	yes	yes	yes	yes	monkey/bat/chimpanzee	yes	no	0	0	yes	radio/posters/people from awareness campaigns/friends and colleagues	yes	yes	yes	twice a week	forest	everybody
Gorbowargba_7	7	Gorbowargba	town	1300	NA	NA	572339	636116	1	3	2015	15	58	Lormie	randomly selected	53	male	no	0	0	0	Christian	yes	eating	hog	bushmeat	crocodile	yes	dog	yes	chimpanzee/monkey/bat	yes	yes	yes	yes	yes	all bush animals	yes	no	0	0	yes	radio/posters/people from awareness campaigns/friends and colleagues	yes	yes	yes	twice a week	forest/neighbour	everybody
Gorbowargba_8	8	Gorbowargba	town	500	NA	NA	572339	636116	1	3	2015	17	12	Lormie	randomly selected	28	male	yes	6	6	12	Christian	no	NA	NA	bushmeat	porcupine	yes	black duiker	yes	chimpanzee/monkey/bat	yes	yes	yes	yes	yes	all bush animals	yes	no	0	0	yes	radio/posters/people from awareness campaigns	yes	no	yes	every day	forest/neighbour	everybody
Troyah_1	1	Troyah	village	220	NA	NA	500133	674733	9	3	2015	7	48	Lormie	randomly selected	NA	male	no	0	0	0	Christian	no	NA	NA	bushmeat	water chevrotain	yes	baboon/cassava snake	yes	bat/monkey/maxwell duiker/baboon/black duiker/washing hands	yes	yes	yes	yes	yes	all bush animals	yes	no	0	0	yes	radio	yes	no	yes	with every meal	forest/friend	everybody
Troyah_2	2	Troyah	village	200	NA	NA	500133	674733	9	3	2015	9	11	Lormie	randomly selected	59	male	yes	6	6	12	Christian	yes	eating	diana monkey	fish	NA	yes	goats/snails	yes	no bathing of dead body/no strangers	no	no	yes	do not know	yes	all bush animals	do not know	no	0	0	yes	radio	yes	no	yes	every second day	friend/neighbour/only through connections	everybody
Troyah_3	3	Troyah	NA	160	NA	NA	500133	674733	9	3	2015	9	33	Sylvester	randomly selected	21	male	yes	6	3	9	Christian	no	NA	NA	bushmeat	water chevrotain	yes	monkey	yes	no touching of dead people/no burial	yes	yes	yes	yes	yes	monkey/bat/chimpanzee	yes	no	0	0	yes	radio/people from awareness campaigns	yes	yes	yes	every day	forest	everybody
Troyah_4	4	Troyah	village	150	NA	NA	500133	674733	9	3	2015	7	41	Sylvester	randomly selected	59	male	yes	6	1	7	Christian	no	NA	NA	bushmeat	water chevrotain	yes	monkey	yes	no hand shaking/no burial/no touching sick person	yes	yes	yes	yes	yes	monkey/bat/chimpanzee	yes	no	0	0	yes	radio/posters/people from awareness campaigns/friends and colleagues	yes	yes	yes	every day	nearby market/neighbour	everybody
Troyah_5	5	Troyah	village	220	NA	NA	500133	674733	9	3	2015	7	34	Akkon	randomly selected	51	male	yes	6	6	12	Christian	no	NA	NA	bushmeat	tree pangolin	yes	monkey	no	NA	yes	no	yes	no	yes	all bush animals	yes	no	0	0	yes	people from awareness campaigns/friends and colleagues	yes	no	yes	every day	forest/friend	everybody
Troyah_6	6	Troyah	village	175	NA	NA	500133	674733	9	3	2015	9	35	Akkon	randomly selected	42	male	no	0	0	0	Christian	no	NA	NA	bushmeat	maxwell duiker	yes	monkey	yes	no hand shaking	no	yes	yes	no	yes	monkey/chimpanzee	yes	no	0	0	yes	radio/people from awareness campaigns	yes	no	yes	with every meal	forest/friend	everybody
Troyah_7	7	Troyah	village	350	NA	NA	500133	674733	9	3	2015	8	34	Trokon	randomly selected	46	male	yes	8	3	11	Christian	no	NA	NA	bushmeat	maxwell duiker	yes	bushbuck	yes	no bushmeat/no hand shaking/no touching dead persons	no	yes	yes	no	yes	chimpanzee/giant hog/monkey/bat	yes	no	0	0	yes	radio	yes	no	yes	every day	forest	everybody
Troyah_8	8	Troyah	village	385	NA	NA	500133	674733	9	3	2015	9	58	Trokon	randomly selected	35	male	yes	8	2	10	Christian	no	NA	NA	bushmeat	pangolin	yes	bushbuck	yes	washing hands/no touching/no bushmeat	yes	do not know	yes	no	yes	monkey/bat/chimpanzee	yes	no	0	0	yes	radio/people from awareness campaigns	yes	no	yes	every day	nearby market	everybody
Griae_1	1	Griae	town	485	NA	NA	504606	702847	12	3	2015	10	21	Lormie	randomly selected	75	male	no	0	0	0	Christian	no	NA	NA	cane rat	NA	yes	snail/goat	yes	monkey/babooon/duikers/bat	yes	no	yes	yes	yes	all duikers/bat/monkey	yes	yes	15	10	yes	radio/posters/people from awareness campaigns	yes	do not know	yes	every day	forest/nearby market/friend/neighbour/large town	everybody
Griae_2	2	Griae	town	NA	6000	NA	504606	702847	12	3	2015	12	28	Lormie	randomly selected	51	male	yes	6	4	10	Christian	no	NA	NA	bushmeat	pangolin	yes	goat	yes	chimpanzee/monkey/bat	yes	yes	yes	do not know	yes	all bush animals	yes	yes	1	1	yes	radio/posters/people from awareness campaigns	yes	no	yes	every day	nearby market/friend/neighbour	everybody
Griae_3	3	Griae	town	4000	NA	NA	504606	702847	12	3	2015	14	11	Lormie	randomly selected	67	female	no	0	0	0	Christian	no	NA	NA	bushmeat	pangolin/maxwell duiker	yes	bushbuck/chimpanzee	yes	chimpanzee/monkey/bat	no	no	yes	yes	yes	all bush animals	yes	no	0	0	yes	radio/posters/people from awareness campaigns	yes	no	yes	twice a week	nearby market/neighbour	everybody
Griae_4	4	Griae	village	4500	NA	NA	504606	702847	12	3	2015	9	50	Sylvester	randomly selected	37	male	yes	6	6	12	Christian	no	NA	NA	bushmeat	pangolin	yes	goat/dog	yes	no bushmeat/no hand shaking/washing hands/no visitors	yes	yes	yes	yes	yes	monkey/bat/chimpanzee	yes	no	0	0	yes	radio/posters/people from awareness campaigns	yes	yes	yes	once a week	nearby market/friend/neighbour	everybody
Griae_5	5	Griae	village	4560	NA	NA	504606	702847	12	3	2015	12	24	Sylvester	randomly selected	37	male	yes	6	2	8	Christian	no	NA	NA	pig	NA	yes	goat/sheep	yes	chimpanzee/monkey/bat/no bushmeat	yes	yes	yes	yes	yes	monkey/bat/chimpanzee	yes	no	0	0	yes	radio/posters/people from awareness campaigns	yes	yes	yes	twice a week	nearby market/friend/neighbour	everybody
Griae_6	6	Griae	town	1500	NA	NA	504606	702847	12	3	2015	9	5	Akkon	randomly selected	37	male	yes	6	6	12	Christian	no	NA	NA	beef	NA	yes	ogilby duiker	no	NA	no	yes	yes	no	yes	monkey/chimpanzee	yes	no	0	0	yes	radio/TV/posters	yes	yes	yes	once a month	nearby market/friend	very few people
Griae_7	7	Griae	town	1250	NA	NA	504606	702847	12	3	2015	12	12	Akkon	randomly selected	24	female	no	0	0	0	Christian	no	NA	NA	fish	NA	yes	goat	yes	no hand shaking	no	yes	yes	no	do not know	NA	NA	no	0	0	yes	radio/people from awareness campaigns	do not know	no	yes	every day	nearby market	very few people
Griae_8	8	Griae	town	5000	NA	NA	504606	702847	12	3	2015	11	15	Trokon	randomly selected	44	male	no	0	0	0	Christian	no	NA	NA	beef	NA	yes	dog	yes	washing hands/no bushmeat/no touching	do not know	do not know	yes	no	yes	monkey/bat/chimpanzee	yes	yes	25	9	yes	radio/people from awareness campaigns	yes	no	yes	twice a week	nearby market	everybody
Griae_9	9	Griae	town	3300	NA	NA	504606	702847	12	3	2015	13	13	Trokon	randomly selected	51	female	yes	8	6	14	Christian	no	NA	NA	goat	NA	yes	sheep/snail	yes	no bushmeat/no touching	yes	no	yes	no	yes	monkey/bat/chimpanzee	yes	no	0	0	yes	radio/posters/people from awareness campaigns	yes	do not know	yes	every day	nearby market	everybody
Griae_10	10	Griae	town	3500	NA	NA	504606	702847	12	3	2015	15	4	Trokon	randomly selected	30	male	yes	8	6	14	Christian	no	NA	NA	bushmeat	bay duiker	yes	dog	yes	no bushmeat/no hand shaking	no	yes	yes	no	yes	monkey/bat/chimpanzee	yes	no	0	0	yes	radio/people from awareness campaigns	yes	yes	yes	every day	nearby market	everybody
Griae_11	11	Griae	town	1200	NA	NA	504606	702847	12	3	2015	11	2	Akkon	randomly selected	41	male	yes	6	5	11	Christian	no	NA	NA	fish	NA	yes	ogilby duiker	no	NA	yes	no	yes	no	yes	monkey/chimpanzee	yes	no	0	0	yes	radio/people from awareness campaigns/friends and colleagues	yes	yes	yes	every second day	nearby market/neighbour	everybody
Kunni_1	1	Kunni	village	65	NA	NA	577596	532118	20	2	2015	8	59	Lormie	randomly selected	45	male	yes	6	3	9	Christian	no	NA	NA	bushmeat	water chevrotain	yes	bushbuck	yes	baboon/monkey/bat	yes	no	yes	yes	yes	bat/monkey/baboon	yes	yes	60	45	yes	radio/people from awareness campaigns	yes	no	yes	with every meal	forest	everybody
Kunni_2	2	Kunni	village	42	NA	NA	577596	532118	20	2	2015	8	9	Akkon	randomly selected	28	male	yes	5	0	5	Christian	no	NA	NA	chicken	NA	yes	black backed duiker	yes	no bushmeat	no	no	no	no	do not know	NA	NA	no	0	0	yes	radio/people from awareness campaigns/friends and colleagues	no	no	yes	every day	forest/friend	everybody
Kunni_3	3	Kunni	village	100	NA	NA	577596	532118	20	2	2015	8	11	Sylvester	randomly selected	33	male	yes	4	0	4	Christian	no	NA	NA	bushmeat	buffalo	no	NA	yes	no bushmeat/bat/chimpanzee/monkey/washing hands	yes	yes	yes	no	yes	monkey/bat/chimpanzee	yes	no	0	0	NA	NA	yes	yes	yes	twice a week	forest	everybody
Kunni_4	4	Kunni	village	53	NA	NA	577596	532118	20	2	2015	9	1	Trokon	randomly selected	43	male	no	0	0	0	Christian	no	NA	NA	bushmeat	bay duiker	yes	chimpanzee	yes	washing of hands/no hand shaking/no bushmeat	yes	no	no	no	yes	monkey/bat/chimpanzee	yes	yes	100	20	yes	radio/people from awareness campaigns	no	no	yes	every day	forest	everybody
Ceedor_1	1	Ceedor	village	173	NA	NA	496847	566624	26	2	2015	14	46	Akkon	randomly selected	49	male	no	0	0	0	Christian	no	NA	NA	chicken	NA	yes	boa constrictor	yes	do not bath dead bodies	do not know	no	do not know	NA	yes	chimpanzee/monkey/zebra duiker	yes	no	0	0	yes	people from awareness campaigns/friends and colleagues	yes	do not know	yes	twice a week	only through connections	everybody
Ceedor_2	2	Ceedor	village	NA	200	NA	496847	566624	26	2	2015	14	47	Lormie	randomly selected	33	male	yes	6	3	9	Christian	no	NA	NA	bushmeat	porcupine	yes	maxwell duiker	yes	bat/baboon/monkey	no	no	yes	yes	yes	monkey/bat/baboon	yes	no	0	0	yes	radio/posters/people from awareness campaigns	yes	do not know	yes	with every meal	forest/friend	everybody
Ceedor_3	3	Ceedor	village	150	NA	NA	496847	566624	26	2	2015	14	48	Sylvester	randomly selected	46	female	no	0	0	0	Christian	no	NA	NA	goat	NA	yes	monkey/chimpanzee	yes	chimpanzee/bat/monkey	yes	yes	yes	no	yes	monkey/bat/chimpanzee	yes	no	0	0	yes	radio/people from awareness campaigns	yes	yes	yes	every day	forest/neighbour/only through connections	everybody
Ceedor_4	4	Ceedor	village	250	NA	NA	496847	566624	26	2	2015	15	37	Trokon	randomly selected	39	male	yes	8	6	14	Christian	no	NA	NA	chicken	NA	yes	chimpanzee	yes	washing hands/no touching/no bushmeat	no	no	yes	yes	yes	all bush animals	yes	no	0	0	yes	radio/people from awareness campaigns	yes	no	yes	every day	forest/nearby market	everybody
Kweaken_1	1	Kweaken	village	16	NA	NA	613165	521331	17	2	2015	14	24	Akkon	randomly selected	20	female	no	0	0	0	Christian	no	NA	NA	fish	NA	yes	buffalo	NA	NA	yes	no	yes	no	do not know	NA	NA	no	0	0	yes	radio/people from awareness campaigns	yes	do not know	yes	twice a week	nearby market/large town	do not know
Kweaken_2	2	Kweaken	village	23	NA	NA	613165	521331	18	2	2015	14	25	Sylvester	randomly selected	29	male	yes	6	1	7	Christian	no	NA	NA	bushmeat	bay duiker	no	NA	yes	monkey/chimpanzee/bat	yes	no	yes	no	yes	all bush animals	yes	yes	1	1	yes	radio/friends and colleagues	yes	yes	yes	with every meal	forest	everybody
Bainakpale_1	1	Bainakpale	town	580	NA	NA	498775	779777	19	3	2015	14	12	Lormie	randomly selected	29	male	yes	6	0	6	Christian	no	NA	NA	bushmeat/cane rat	porcupine	yes	chimpanzee	yes	monky/bat/porcupine	do not know	no	yes	yes	yes	bat/monkey/baboon/porcupine	yes	yes	5	5	yes	radio/posters/people from awareness campaigns	yes	yes	yes	every day	nearby market/friend/neighbour	everybody
Bainakpale_2	2	Bainakpale	town	800	NA	NA	498775	779777	19	3	2015	15	52	Lormie	randomly selected	44	male	yes	6	4	10	Christian	no	NA	NA	goat	NA	yes	snail/baboon	yes	bat/monkey/dead animals	yes	yes	yes	yes	yes	monkey/bat/chimpanzee	yes	yes	11	9	yes	radio/posters/people from awareness campaigns	yes	no	yes	every day	nearby market/friend/neighbour	everybody
Bainakpale_3	3	Bainakpale	town	550	NA	NA	498775	779777	19	3	2015	17	0	Lormie	randomly selected	72	male	yes	6	3	9	Christian	no	NA	NA	fish	NA	yes	baboon/honey	yes	no burial/no hand shaking/no bushmeat	do not know	no	no	NA	yes	all bush animals	no	yes	3	3	yes	radio/posters/people from awareness campaigns	yes	yes	yes	every day	nearby market/friend/neighbour	everybody
Bainakpale_4	4	Bainakpale	village	800	NA	NA	498775	779777	19	3	2015	14	11	Sylvester	randomly selected	41	male	yes	6	0	6	Atheist	no	NA	NA	bushmeat	pangolin	yes	chimpanzee	yes	monkey/bat/chimpanzee	yes	yes	yes	yes	yes	monkey/bat/chimpanzee	yes	no	0	0	yes	radio/posters/people from awareness campaigns	yes	yes	yes	every day	nearby market/neighbour	everybody
Bainakpale_5	5	Bainakpale	village	700	NA	NA	498775	779777	19	3	2015	15	33	Sylvester	randomly selected	47	male	yes	6	0	6	Christian	no	NA	NA	bushmeat/cane rat	ground hog	yes	chimpanzee/bushbuck	yes	no hand shaking/no touching/washing hands/no gathering	yes	yes	yes	yes	yes	monkey/bat/chimpanzee	yes	no	0	0	yes	radio/posters/people from awareness campaigns	yes	yes	yes	once a week	nearby market/friend/neighbour	everybody
Kpellehee_4	4	Kpellehee	village	750	NA	NA	496784	776711	19	3	2015	7	40	Sylvester	randomly selected	66	male	yes	3	0	3	Christian	no	NA	NA	bushmeat	maxwell duiker/black duiker	yes	chimpanzee/goat/snail/	yes	bat/monkey/chimpanzee	yes	yes	yes	yes	yes	monkey/bat/chimpanzee	yes	no	0	0	yes	radio/posters/people from awareness campaigns	yes	yes	yes	every day	nearby market/neighbour	everybody
Kpellehee_5	5	Kpellehee	village	800	NA	NA	496784	776711	19	3	2015	8	42	Sylvester	randomly selected	56	male	yes	6	1	7	Christian	no	NA	NA	goat	NA	yes	hog/dog	yes	bat/chimpanzee/monkey	yes	yes	yes	yes	yes	monkey/bat/chimpanzee	yes	no	0	0	yes	radio/posters/people from awareness campaigns	yes	yes	yes	every day	forest	everybody
Kpellehee_6	6	Kpellehee	village	850	NA	NA	496784	776711	19	3	2015	10	3	Sylvester	randomly selected	50	male	no	0	0	0	Christian	no	NA	NA	goat	NA	yes	goat/black duiker/chimpanzee	yes	bat/chimpanzee/monkey	yes	yes	yes	yes	yes	monkey/bat/chimpanzee	yes	no	0	0	yes	radio/posters/people from awareness campaigns	yes	yes	yes	every day	forest	everybody
Kpellehee_7	7	Kpellehee	village	800	NA	NA	496784	776711	19	3	2015	11	11	Sylvester	randomly selected	30	male	yes	6	4	10	Christian	no	NA	NA	bushmeat	NA	yes	chimpanzee/black duiker/goat	yes	monkey/chimpanzee	yes	yes	yes	yes	yes	monkey/bat/chimpanzee	yes	no	0	0	yes	radio/posters/people from awareness campaigns	yes	yes	yes	every day	forest	everybody
Ganwe_1	1	Ganwe	town	1160	NA	NA	500490	745224	16	3	2015	8	5	Lormie	randomly selected	52	male	yes	6	6	12	Christian	no	NA	NA	bushmeat	bay duiker	yes	dog/monkey	yes	monkey/bat	no	no	yes	yes	yes	all bush animals	yes	no	0	0	yes	radio/posters/people from awareness campaigns	yes	no	yes	every second day	forest/nearby market	everybody
Ganwe_2	2	Ganwe	town	1800	NA	NA	500490	745224	16	3	2015	9	38	Lormie	randomly selected	40	male	yes	6	1	7	Christian	no	NA	NA	bushmeat	porcupine/royal antelope	yes	baboon/racoon	yes	monkey/bat/duck/giant pouched rat	yes	do not know	yes	yes	yes	giant pouched rate/monkey/bat/baboon	yes	no	0	0	yes	radio/posters/people from awareness campaigns	yes	no	yes	every second day	nearby market/friend	everybody
Ganwe_3	3	Ganwe	town	NA	1000	NA	500490	745224	16	3	2015	10	59	Lormie	randomly selected	29	male	yes	6	4	10	Christian	no	NA	NA	bushmeat	turtle	yes	baboon/worms/bay duiker/garbon viper	yes	duck/porcupine/bat/monkey	yes	no	yes	yes	yes	bat/monkey/giant pouched rat	yes	no	0	0	yes	radio/posters/people from awareness campaigns	yes	yes	yes	every day	forest	everybody
Ganwe_4	4	Ganwe	town	NA	NA	NA	500490	745224	16	3	2015	13	5	Lormie	randomly selected	40	male	yes	6	6	12	Christian	no	NA	NA	fish	NA	yes	goat/chimpanzee	yes	monkey/porcupine/giant pouched rat	no	no	yes	do not know	do not know	NA	NA	no	0	0	yes	radio/posters/people from awareness campaigns	yes	yes	yes	every second day	nearby market/neighbour	everybody
Ganwe_5	5	Ganwe	town	1800	NA	NA	500490	745224	17	3	2015	14	3	Lormie	randomly selected	48	male	yes	6	2	8	Christian	no	NA	NA	bushmeat/cane rat	pangolin	yes	chimpanzee	yes	monkey/bat/chimpanzee/giant pouched rat	no	no	yes	yes	yes	monkey/bat/chimpanzee	yes	no	0	0	yes	radio/posters/people from awareness campaigns	yes	yes	yes	twice a week	forest/nearby market	everybody
Ganwe_6	6	Ganwe	village	1006	NA	NA	500490	745224	17	3	2015	7	26	Sylvester	randomly selected	67	male	no	4	0	4	Christian	no	NA	NA	chicken	NA	yes	chimpanzee/goat/snakes	yes	no hand shaking/washing hands/bat/chimpanzee/monkey	yes	yes	yes	yes	yes	monkey/bat/chimpanzee	yes	no	0	0	yes	radio/posters/people from awareness campaigns	yes	yes	yes	once a week	nearby market/neighbour	everybody
Ganwe_7	7	Ganwe	village	1100	NA	NA	500490	745224	17	3	2015	10	2	Sylvester	randomly selected	29	male	yes	6	5	11	Christian	no	NA	NA	chicken	NA	yes	chimpanzee	yes	no touching dead bodies/no burial/monkey/bat/chimpanzee	yes	yes	yes	yes	yes	monkey/bat/chimpanzee	yes	no	0	0	yes	radio/posters/people from awareness campaigns	yes	yes	yes	every day	forest	everybody
Ganwe_8	8	Ganwe	village	1116	NA	NA	500490	745224	17	3	2015	11	49	Sylvester	randomly selected	46	male	yes	6	3	9	Christian	no	NA	NA	goat	NA	yes	chimpanzee	yes	no bushmeat/monkey/bat/chimpanzee/no hand shaking/no touching	yes	yes	yes	yes	yes	monkey/bat/chimpanzee	yes	no	0	0	yes	radio/people from awareness campaigns	yes	yes	yes	every second day	forest	everybody
Ganwe_9	9	Ganwe	village	1016	NA	NA	500490	745224	17	3	2015	14	32	Sylvester	randomly selected	69	male	yes	5	0	5	Christian	no	NA	NA	bushmeat	black duiker	yes	chimpanzee	yes	no hand shaking/no touching/no gathering/washing hands	yes	yes	yes	yes	yes	monkey/bat/chimpanzee	yes	no	0	0	yes	radio/posters/people from awareness campaigns	yes	yes	yes	every day	forest	everybody
Ganwe_10	10	Ganwe	village	1116	NA	NA	500490	745224	17	3	2015	16	20	Sylvester	randomly selected	43	male	yes	6	6	12	Christian	no	NA	NA	chicken	NA	yes	monkey/chimpanzee	yes	no hand shaking/no touching/no hugging/no gathering	yes	yes	yes	yes	yes	monkey/bat/chimpanzee	yes	no	0	0	yes	radio/posters/people from awareness campaigns	yes	yes	yes	every day	nearby market/neighbour	everybody
Gbaquah_1	1	Gbaquah	village	505	NA	NA	620060	597605	10	2	2015	12	53	Trokon	they volunteered themselves	41	male	no	0	0	0	Christian	no	NA	NA	bushmeat	black duiker	yes	chimpanzee	yes	no bushmeat	yes	no	yes	yes	yes	monkey/bat/chimpanzee	yes	NA	0	0	NA	NA	NA	NA	NA	NA	NA	NA
Gbaquah_2	2	Gbaquah	village	400	NA	NA	620060	597605	10	2	2015	13	55	Trokon	randomly selected	19	male	yes	6	0	6	Christian	no	NA	NA	beef	NA	yes	lion	yes	no bushmeat/washing hands	do not know	do not know	yes	no	yes	monkey/bat/chimpanzee	yes	NA	0	0	NA	NA	NA	NA	NA	NA	NA	NA
Gbaquah_3	3	Gbaquah	village	400	NA	NA	620060	597605	10	2	2015	14	31	Trokon	randomly selected	25	female	no	0	0	0	Christian	no	NA	NA	goat	NA	do not know	NA	do not know	NA	do not know	no	yes	no	yes	all bush animals	yes	NA	0	0	NA	NA	NA	NA	NA	NA	NA	NA
Gbaquah_4	4	Gbaquah	town	350	NA	NA	620060	597605	10	2	2015	12	16	Akkon	they volunteered themselves	31	male	no	0	0	0	Christian	no	NA	NA	chicken	NA	do not know	NA	do not know	NA	yes	no	yes	yes	yes	hippo/chimpanzee/elephant/zebra	yes	NA	0	0	yes	people from awareness campaigns	yes	no	yes	once a month	nearby market	half
Gbaquah_5	5	Gbaquah	town	505	NA	NA	620060	597605	10	2	2015	14	4	Akkon	they volunteered themselves	54	male	no	0	0	0	Atheist	no	NA	NA	fish	NA	no	NA	do not know	NA	yes	no	yes	no	yes	all bush animals	do not know	NA	0	0	NA	NA	NA	NA	NA	NA	NA	NA
Gbaquah_6	6	Gbaquah	town	230	NA	NA	620060	597605	10	2	2015	13	25	Akkon	you sought them out following anothers suggestion	39	male	yes	6	0	6	Muslim	yes	NA	unslaughtered animals	goat	NA	yes	elephant	do not know	NA	yes	no	yes	no	yes	chimpanzee/monkey	do not know	NA	0	0	NA	NA	NA	NA	NA	NA	NA	NA
Jarkaken_1	1	Jarkaken	town	2000	NA	NA	611522	594071	11	2	2015	8	27	Trokon	randomly selected	44	male	yes	6	2	8	Christian	no	NA	NA	goat	NA	yes	leopard	yes	no bushmeat/no touching sick and dead people/no hand shaking	yes	no	yes	no	yes	all bush animals	yes	yes	1	1	yes	radio/people from awareness campaigns	yes	no	yes	with every meal	forest	everybody
Jarkaken_2	2	Jarkaken	town	2100	NA	NA	611522	594071	11	2	2015	10	33	Trokon	randomly selected	33	female	no	0	0	0	Christian	no	NA	NA	goat	NA	yes	leopard	yes	no hand shaking/no bushmeat/washing hands	yes	no	no	yes	yes	monkey/bat/chimpanzee	no	yes	1	1	yes	radio/posters/people from awareness campaigns	yes	yes	yes	with every meal	forest/nearby market	everybody
Jarkaken_3	3	Jarkaken	town	2500	NA	NA	611522	594071	11	2	2015	12	4	Trokon	randomly selected	43	male	yes	6	3	9	Christian	no	NA	NA	goat	NA	yes	chimpanzee	yes	no bushmeat	yes	yes	yes	yes	yes	all bush animals	yes	yes	1	1	yes	radio/people from awareness campaigns	yes	yes	yes	with every meal	nearby market/only through connections	everybody
Jarkaken_4	4	Jarkaken	town	2075	NA	NA	611522	594071	11	2	2015	13	34	Trokon	randomly selected	35	female	no	0	0	0	Christian	no	NA	NA	chicken	NA	yes	leopard	yes	no bushmeat/washing hands/no touching sick people	yes	yes	no	no	yes	chimpanzee/monkey/bat/all bush animals	yes	yes	1	1	yes	radio/people from awareness campaigns	yes	yes	yes	with every meal	nearby market	everybody
Jarkaken_5	5	Jarkaken	town	2500	NA	NA	611522	594071	11	2	2015	14	43	Trokon	randomly selected	43	female	no	0	0	0	Christian	no	NA	NA	bushmeat	black duiker	yes	leopard	yes	no bushmeat/no hand shaking	yes	no	yes	no	yes	monkey/giant hog/bat/chimpanzee	yes	yes	1	1	yes	radio/people from awareness campaigns	yes	yes	yes	with every meal	nearby market	everybody
Jarkaken_6	6	Jarkaken	town	2000	NA	NA	611522	594071	11	2	2015	15	56	Trokon	randomly selected	40	male	yes	8	4	12	Christian	no	NA	NA	chicken	NA	yes	leopard/chimpanzee	yes	no bushmeat	no	yes	no	no	yes	all bush animals/monkey/bat/chimpanzee/giant hog	no	no	0	0	NA	NA	yes	yes	yes	with every meal	nearby market	everybody
Jarkaken_7	7	Jarkaken	town	2200	NA	NA	611522	594071	11	2	2015	18	3	Trokon	randomly selected	39	male	yes	6	3	9	Christian	no	NA	NA	bushmeat	giant pangolin	yes	leopard/chimpanzee	yes	no bushmeat	no	yes	yes	no	yes	all bush animals	yes	yes	2	2	yes	radio/posters/people from awareness campaigns	yes	yes	yes	every day	nearby market	everybody
Jarkaken_8	8	Jarkaken	town	2500	NA	NA	611522	594071	12	2	2015	9	39	Trokon	randomly selected	63	male	yes	6	2	8	Christian	no	NA	NA	bushmeat	black duiker	yes	leopard	yes	no hand shaking/no bushmeat	yes	no	yes	no	yes	monkey/bat/chimpanzee	yes	yes	1	1	yes	radio/people from awareness campaigns	yes	yes	yes	with every meal	nearby market	everybody
Jarkaken_9	9	Jarkaken	town	2200	NA	NA	611522	594071	12	2	2015	11	2	Trokon	randomly selected	35	female	no	0	0	0	Christian	no	NA	NA	goat	NA	yes	leopard	yes	no touching sick and dead people/no bushmeat/washing hands	yes	no	yes	no	yes	monkey/bat/chimpanzee	yes	yes	1	1	yes	radio/people from awareness campaigns	yes	yes	yes	with every meal	nearby market	everybody
Jarkaken_10	10	Jarkaken	town	2000	NA	NA	611522	594071	12	2	2015	12	22	Trokon	randomly selected	18	female	yes	6	3	9	Christian	no	NA	NA	goat	NA	yes	leopard	yes	no bushmeat/washing hands/no hand shaking	do not know	do not know	do not know	do not know	yes	chimpanzee/monkey/bat/all bush animals	yes	yes	1	1	yes	radio/posters/people from awareness campaigns	yes	yes	yes	with every meal	nearby market	everybody
Jarkaken_11	11	Jarkaken	town	2000	NA	NA	611522	594071	12	2	2015	13	18	Trokon	randomly selected	43	male	yes	6	6	12	Christian	no	NA	NA	goat	NA	yes	raccoon	yes	no bushmeat/no touching	yes	yes	yes	no	yes	chimpanzee/monkeys/bat	yes	yes	1	1	yes	radio/posters/people from awareness campaigns	yes	no	yes	twice a week	nearby market	everybody
Jarkaken_12	12	Jarkaken	town	2600	NA	NA	611522	594071	11	2	2015	17	25	Akkon	randomly selected	37	female	no	0	0	0	Christian	no	NA	NA	fish	NA	yes	leopard	yes	no touching	no	yes	yes	no	yes	monkey/bat/bush horse/leopard/zebra duiker	yes	no	0	0	NA	NA	yes	no	yes	twice a week	nearby market/friend	everybody
Jarkaken_13	13	Jarkaken	town	3000	NA	NA	611522	594071	12	2	2015	11	51	Akkon	randomly selected	38	female	no	0	0	0	Christian	no	NA	NA	fish	NA	do not know	NA	no	NA	yes	no	yes	no	yes	all bush animals	yes	yes	1	1	yes	friends and colleagues	yes	do not know	yes	every day	friend	everybody
Jarkaken_14	14	Jarkaken	town	6000	NA	NA	611522	594071	12	2	2015	13	20	Akkon	randomly selected	43	female	no	0	0	0	Christian	no	NA	NA	chicken	NA	yes	leopard/chimpanzee	yes	no bushmeat	yes	no	yes	no	yes	chimpanzee/zebra duiker	yes	no	0	0	NA	NA	yes	do not know	yes	every day	nearby market/friend/neighbour	more than half
Jarkaken_15	15	Jarkaken	NA	1905	NA	NA	611522	594071	12	2	2015	8	5	Akkon	randomly selected	38	male	yes	6	7	13	Christian	no	NA	NA	bushmeat	NA	yes	leopard	no	NA	no	yes	yes	no	yes	chimpanzee/leopard/monkey	yes	no	0	0	NA	NA	yes	do not know	yes	once a week	nearby market/friend/neighbour	everybody
Jarkaken_16	16	Jarkaken	town	205	NA	NA	611522	594071	12	2	2015	9	36	Akkon	randomly selected	24	male	yes	6	1	7	Atheist	NA	NA	NA	goat	NA	do not know	NA	do not know	NA	yes	no	yes	no	yes	all bush animals	do not know	yes	1	1	yes	people from awareness campaigns	yes	yes	yes	every day	forest	do not know
Zortapa_1	1	Zortapa	town	1400	NA	NA	548139	815689	17	3	2015	15	6	Akkon	randomly selected	32	male	no	0	0	0	Atheist	NA	NA	NA	bushmeat	porcupine	yes	dog	yes	chimpanzee/bat	yes	yes	yes	no	yes	all bush animals	yes	no	0	0	yes	radio/people from awareness campaigns	yes	no	yes	once a week	forest/nearby market	half
Zortapa_2	2	Zortapa	town	1800	NA	NA	548139	815689	17	3	2015	16	29	Akkon	randomly selected	60	male	yes	6	6	12	Christian	no	NA	NA	beef	NA	yes	dog	yes	no hand shaking	no	yes	yes	no	yes	all bush animals	yes	no	0	0	yes	radio/posters/people from awareness campaigns	yes	yes	yes	every day	forest/nearby market/friend	half
Zortapa_3	3	Zortapa	town	2000	NA	NA	548139	815689	17	3	2015	17	42	Akkon	randomly selected	38	female	yes	6	6	12	Christian	no	NA	NA	bushmeat	monkey	yes	dog	yes	chimpanzee/monkey	no	yes	yes	no	yes	all bush animals	no	no	0	0	yes	radio/people from awareness campaigns/friends and colleagues	yes	no	yes	every day	forest/nearby market	everybody
Zortapa_4	4	Zortapa	town	1800	NA	NA	548139	815689	18	3	2015	7	10	Akkon	randomly selected	58	male	no	0	0	0	Christian	no	NA	NA	fish	NA	yes	dog	yes	no hand shaking	no	yes	yes	no	yes	monkey/bat/chimpanzee	yes	no	0	0	yes	radio/people from awareness campaigns	yes	yes	yes	every second day	nearby market	do not know
Zortapa_5	5	Zortapa	town	1500	NA	NA	548139	815689	18	3	2015	8	25	Akkon	randomly selected	29	female	no	0	0	0	Christian	no	NA	NA	bushmeat	porcupine	yes	dog	yes	monkey	yes	no	do not know	NA	yes	all bush animals	yes	no	0	0	yes	people from awareness campaigns/friends and colleagues	do not know	yes	yes	every day	forest/nearby market	do not know
Zortapa_6	6	Zortapa	town	2700	NA	NA	548139	815689	17	3	2015	15	40	Trokon	randomly selected	28	male	yes	8	6	14	Christian	no	NA	NA	goat	NA	yes	dog	yes	washing hands/no touching/no hand shaking	no	yes	yes	no	yes	monkey/bat/chimpanzee	yes	no	0	0	yes	radio/people from awareness campaigns	yes	yes	yes	twice a week	nearby market	everybody
Zortapa_7	7	Zortapa	town	NA	NA	NA	548139	815689	17	3	2015	16	49	Trokon	randomly selected	48	male	yes	8	6	14	Christian	no	NA	NA	NA	NA	yes	dog	yes	washing hands/no touching	yes	no	yes	no	yes	monkey/bat/chimpanzee	yes	no	0	0	yes	radio/people from awareness campaigns	yes	no	yes	every day	nearby market	everybody
Zortapa_8	8	Zortapa	town	NA	NA	NA	548139	815689	17	3	2015	18	4	Trokon	randomly selected	32	male	yes	8	0	8	Christian	no	NA	NA	bushmeat	NA	yes	dog	yes	no touching/no hand shaking	no	yes	yes	no	yes	monkey/bat/chimpanzee	yes	no	0	0	yes	radio/people from awareness campaigns	yes	no	yes	every day	forest	everybody
Zortapa_9	9	Zortapa	town	NA	NA	NA	548139	815689	18	3	2015	8	1	Trokon	randomly selected	35	male	no	0	0	0	NA	NA	NA	NA	goat	NA	yes	dog	yes	washing hands/no touching	no	yes	yes	no	yes	all bush animals	yes	yes	7	7	yes	radio/people from awareness campaigns	yes	no	yes	every day	forest	everybody
Zortapa_10	10	Zortapa	town	3065	NA	NA	548139	815689	18	3	2015	9	31	Trokon	randomly selected	32	male	yes	8	6	14	Christian	no	NA	NA	bushmeat	bay duiker	yes	dog	yes	no touching/washing hands/no gathering/no bushmeat	no	yes	yes	no	yes	monkey/bat/chimpanzee	yes	no	0	0	yes	radio/people from awareness campaigns	yes	no	yes	every day	nearby market	everybody
Geeken_1	1	Geeken	village	700	NA	NA	644963	565868	13	2	2015	10	5	Trokon	randomly selected	55	male	yes	7	3	10	Christian	no	NA	NA	bushmeat	black duiker	yes	snail	yes	no bushmeat/no touching/washing hands	yes	yes	yes	yes	yes	monkey/bat/chimpanzee	yes	no	0	0	yes	radio/people from awareness campaigns	yes	yes	yes	every day	forest/nearby market	everybody
Geeken_2	2	Geeken	village	600	NA	NA	644963	565868	13	2	2015	11	42	Trokon	randomly selected	45	male	no	0	0	0	Christian	no	NA	NA	goat	NA	yes	leopard	yes	no bushmeat/no touching	yes	yes	yes	no	yes	monkey/bat/chimpanzee	yes	NA	0	0	NA	NA	NA	NA	NA	NA	NA	NA
Geeken_3	3	Geeken	village	600	NA	NA	644963	565868	13	2	2015	12	36	Trokon	randomly selected	43	male	yes	7	2	9	Christian	no	NA	NA	goat	NA	yes	turtle	yes	no bushmeat/no hand shaking/keep distance	yes	yes	yes	yes	yes	all bush animals/monkey/bat/chimpanzee	yes	no	0	0	yes	radio/people from awareness campaigns	yes	yes	yes	every day	forest/nearby market	everybody
Geeken_4	4	Geeken	village	400	NA	NA	644963	565868	13	2	2015	14	5	Trokon	randomly selected	26	female	no	0	0	0	Christian	no	NA	NA	bushmeat	porcupine	yes	leopard	yes	no bushmeat/washing hands/no touching	yes	yes	yes	no	yes	all bush animals/monkey/bat/chimpanzee	yes	no	0	0	yes	radio/people from awareness campaigns	yes	yes	yes	with every meal	nearby market	everybody
Geeken_5	5	Geeken	town	227	NA	NA	644963	565868	13	2	2015	9	16	Akkon	randomly selected	40	male	yes	6	0	6	Christian	no	NA	NA	bushmeat/cane rat	NA	no	NA	no	NA	yes	no	yes	yes	yes	all bush animals	no	no	0	0	no	none	yes	do not know	yes	every second day	forest	more than half
Geeken_6	6	Geeken	town	150	NA	NA	644963	565868	13	2	2015	13	26	Akkon	randomly selected	32	female	yes	6	7	13	Christian	no	NA	NA	chicken	NA	yes	leopard	yes	no hand shaking	yes	no	yes	no	do not know	NA	NA	no	0	0	no	none	yes	yes	yes	less than once a month	friend	more than half
Geeken_7	7	Geeken	town	150	NA	NA	644963	565868	13	2	2015	12	10	NA	randomly selected	55	female	no	0	0	0	Christian	no	NA	NA	fish	NA	no	NA	no	NA	yes	yes	yes	no	yes	all bush animals	yes	no	0	0	no	none	yes	no	yes	twice a week	nearby market	more than half
Geeken_8	8	Geeken	town	205	NA	NA	644963	565868	13	2	2015	10	53	Akkon	randomly selected	79	male	no	0	0	0	Atheist	do not know	NA	NA	chicken	NA	no	NA	do not know	NA	yes	no	yes	NA	do not know	NA	NA	no	0	0	no	none	yes	do not know	yes	every day	forest	more than half
Sanniquelli_1	1	Sanniquelli	city	3500	NA	NA	531724	813764	19	3	2015	11	0	Akkon	randomly selected	30	male	yes	6	6	12	Christian	no	NA	NA	beef	NA	yes	maxwell duiker	yes	no hand shaking	do not know	NA	yes	do not know	yes	monkey/chimpanzee	yes	no	0	0	yes	radio/posters/people from awareness campaigns	yes	yes	yes	once a week	forest/nearby market	do not know
Sanniquelli_2	2	Sanniquelli	city	3700	NA	NA	531724	813764	19	3	2015	12	11	Akkon	randomly selected	27	female	yes	6	6	12	Christian	no	NA	NA	guinea pig	NA	yes	dog/sheep	yes	no bushmeat	no	yes	yes	no	yes	chimpanzee/monkey	do not know	no	0	0	yes	radio/posters/people from awareness campaigns	yes	yes	yes	every day	forest/nearby market	very few people
Sanniquelli_3	3	Sanniquelli	city	3500	NA	NA	531724	813764	19	3	2015	13	46	Akkon	randomly selected	51	female	no	0	0	0	Christian	no	NA	NA	bushmeat	ogilby duiker	yes	chimpanzee/tree pangolin	no	NA	no	yes	yes	no	yes	all bush animals	yes	yes	7	7	yes	people from awareness campaigns/friends and colleagues	yes	yes	yes	every day	nearby market	half
Sanniquelli_4	4	Sanniquelli	city	3700	NA	NA	531724	813764	20	3	2015	8	15	Akkon	randomly selected	45	male	yes	6	6	12	Christian	no	NA	NA	bushmeat	monkey	yes	elephant/dog	yes	monkey/chimpanzee	yes	no	yes	no	yes	monkey/bat/chimpanzee	yes	no	0	0	yes	radio/posters/people from awareness campaigns	yes	yes	yes	every day	forest/nearby market	do not know
Sanniquelli_5	5	Sanniquelli	city	3500	NA	NA	531724	813764	20	3	2015	11	26	Akkon	randomly selected	53	male	yes	6	6	12	Christian	do not know	NA	NA	bushmeat	maxwell duiker	yes	black duiker	yes	monkey/chimpanzee	yes	no	yes	no	yes	chimpanzee/monkey	yes	no	0	0	yes	radio/posters/people from awareness campaigns	yes	no	yes	every second day	forest/nearby market	very few people
Sanniquelli_6	6	Sanniquelli	city	3950	NA	NA	531724	813764	19	3	2015	8	40	Trokon	randomly selected	40	male	yes	8	6	14	Christian	no	NA	NA	beef	NA	yes	sheep	yes	no bushmeat/no touching/no burial	no	yes	no	yes	yes	monkey/bat/chimpanzee	yes	yes	5	4	yes	radio/posters/people from awareness campaigns	yes	no	yes	every day	nearby market	more than half
Sanniquelli_7	7	Sanniquelli	city	4500	NA	NA	531724	813764	19	3	2015	10	59	Trokon	randomly selected	28	male	yes	8	6	14	Christian	no	NA	NA	chicken	NA	do not know	NA	yes	no visitors/washing hands/no touching	no	yes	no	do not know	yes	monkey/bat/chimpanzee	yes	yes	2	0	yes	radio/posters/people from awareness campaigns	yes	no	yes	once a month	nearby market	more than half
Sanniquelli_8	8	Sanniquelli	city	5350	NA	NA	531724	813764	19	3	2015	12	41	Trokon	randomly selected	52	female	no	0	0	0	Christian	no	NA	NA	bushmeat	porcupine	do not know	NA	yes	no touching/no hugging/no hand shaking	yes	do not know	yes	no	yes	monkey/bat/chimpanzee	yes	yes	1	0	yes	radio/people from awareness campaigns	yes	no	yes	every day	nearby market	more than half
Sanniquelli_9	9	Sanniquelli	city	6010	NA	NA	531724	813764	19	3	2015	13	46	Trokon	randomly selected	32	male	yes	8	6	14	Christian	no	NA	NA	goat	NA	do not know	NA	yes	no bushmeat/no hand shaking/no touching	yes	no	no	yes	yes	monkey/bat/chimpanzee	yes	yes	4	2	yes	people from awareness campaigns	yes	no	yes	once a month	nearby market	more than half
Sanniquelli_10	10	Sanniquelli	city	5000	NA	NA	531724	813764	19	3	2015	15	28	Trokon	randomly selected	32	male	yes	8	3	11	Christian	no	NA	NA	chicken	NA	yes	chimpanzee	yes	no bushmeat/no touching/washing hands	yes	no	yes	no	yes	chimpanzee/all bush animals	yes	yes	2	0	yes	radio/people from awareness campaigns	yes	yes	yes	once a month	nearby market	more than half
Nyannewliken_1	1	Nyannewliken	town	490	NA	NA	589748	593575	9	2	2015	17	13	Trokon	they volunteered themselves	59	male	yes	6	2	8	Christian	no	NA	NA	bushmeat	black duiker/water chevrotain	yes	rock python	yes	washing hands/no touching dead people/no bushmeat	yes	yes	no	no	yes	monkey/bat/chimpanzee	no	NA	0	0	NA	NA	NA	NA	NA	NA	NA	NA
Nyannewliken_2	2	Nyannewliken	village	400	NA	NA	589748	593575	9	2	2015	18	22	Trokon	randomly selected	40	male	yes	6	2	8	Christian	no	NA	NA	goat	NA	yes	leopard	yes	monkey/chimpanzee/bat	yes	yes	yes	no	yes	all bush animals/chimpanzee/monkey/bat	yes	NA	0	0	NA	NA	NA	NA	NA	NA	NA	NA
Nyannewliken_3	3	Nyannewliken	village	450	NA	NA	589748	593575	9	2	2015	19	5	Trokon	randomly selected	59	male	yes	6	2	8	Christian	no	NA	NA	goat	NA	yes	chimpanzee	yes	no bushmeat/no touching sick people	yes	no	yes	no	yes	all bush animals/chimpanzee/monkey/bat	yes	NA	0	0	NA	NA	NA	NA	NA	NA	NA	NA
Nyannewliken_4	4	Nyannewliken	village	400	NA	NA	589748	593575	10	2	2015	8	11	Trokon	they volunteered themselves	42	female	no	0	0	0	Christian	no	NA	NA	bushmeat	black duiker	yes	sheep	yes	no bushmeat	yes	no	yes	no	yes	chimpanzee/monkey/bat/all bush animals	yes	NA	0	0	NA	NA	NA	NA	NA	NA	NA	NA
Nyannewliken_5	5	Nyannewliken	town	402	NA	NA	589748	593575	10	2	2015	8	40	Akkon	randomly selected	36	female	yes	6	4	10	Christian	no	NA	NA	chicken	NA	no	NA	yes	no touching dead people	yes	no	yes	no	yes	all bush animals	yes	no	0	0	NA	NA	yes	do not know	yes	twice a week	nearby market/friend/neighbour	half
Nyannewliken_6	6	Nyannewliken	town	375	NA	NA	589748	593575	9	2	2015	17	50	Akkon	they volunteered themselves	36	male	yes	6	4	10	Christian	no	NA	NA	chicken	NA	no	NA	yes	no hand shaking	yes	no	yes	no	yes	chimpanzee	do not know	no	0	0	NA	NA	yes	yes	yes	every day	nearby market/friend/neighbour/large town	everybody
Nyannewliken_7	7	Nyannewliken	town	328	NA	NA	589748	593575	9	2	2015	16	20	Akkon	they volunteered themselves	47	male	no	0	0	0	Christian	no	NA	NA	bushmeat	ogilby duiker	no	NA	yes	no bushmeat/bat	yes	no	yes	no	yes	chimpanzee/monkey/bat	yes	no	0	0	NA	NA	yes	yes	yes	every day	forest/nearby market/neighbour	everybody
Nyannewliken_8	8	Nyannewliken	town	375	NA	NA	589748	593575	10	2	2015	9	18	Akkon	they volunteered themselves	38	male	NA	6	1	7	Christian	no	NA	NA	chicken	NA	no	NA	no	NA	yes	no	yes	no	yes	all bush animals	do not know	no	0	0	NA	NA	yes	do not know	yes	every second day	nearby market/friend	do not know
HighwoodCommunity_1	1	HighwoodCommunity	mining camp	160	NA	NA	646967	490075	14	2	2015	11	51	Sylvester	randomly selected	55	female	no	0	0	0	Christian	no	NA	NA	fish	NA	no	NA	yes	no bushmeat/bat/chimpanzee/monkey	do not know	no	do not know	do not know	yes	monkey/bat/chimpanzee	yes	no	0	0	no	none	yes	yes	yes	do not know	nearby market	do not know
HighwoodCommunity_2	2	HighwoodCommunity	mining camp	200	NA	NA	646967	490075	14	2	2015	14	5	Sylvester	randomly selected	25	male	yes	4	0	4	Christian	no	NA	NA	beef	NA	yes	monkey	yes	monkey/bat/chimpanzee/no hand shaking	do not know	no	do not know	do not know	yes	monkey/bat/chimpanzee	yes	no	0	0	no	none	yes	yes	yes	once a week	forest	half
HighwoodCommunity_3	3	HighwoodCommunity	town	NA	200	NA	646967	490075	14	2	2015	12	24	Lormie	randomly selected	53	female	yes	4	0	4	Christian	no	NA	NA	bushmeat/beef	porcupine	yes	chimpanzee	yes	monkey/bat	do not know	do not know	do not know	do not know	yes	bat/monkey	yes	no	0	0	no	none	yes	yes	yes	every second day	nearby market/neighbour/large town	everybody
HighwoodCommunity_4	4	HighwoodCommunity	town	NA	350	NA	646967	490075	14	2	2015	13	37	Lormie	randomly selected	42	male	yes	6	0	6	Christian	no	NA	NA	chicken	NA	no	NA	yes	monkey/bat	no	no	yes	no	yes	bat/monkey/baboon	yes	yes	1	1	yes	witness	yes	do not know	yes	every second day	nearby market/neighbour	everybody
HighwoodCommunity_5	5	HighwoodCommunity	village	68	NA	NA	646967	490075	14	2	2015	11	43	Akkon	randomly selected	69	female	no	0	0	0	Christian	no	NA	NA	fish	NA	no	NA	no	NA	no	no	yes	no	yes	all bush animals	yes	yes	1	1	yes	friends and colleagues	yes	yes	yes	less than once a month	nearby market	more than half
HighwoodCommunity_6	6	HighwoodCommunity	village	60	NA	NA	646967	490075	14	2	2015	13	7	Akkon	randomly selected	32	male	no	0	0	0	Christian	no	NA	NA	guinea pig	NA	yes	snake	do not know	NA	do not know	do not know	do not know	do not know	yes	chimpanzee/monkey	yes	no	0	0	no	none	yes	no	yes	twice a week	friend	do not know
HighwoodCommunity_7	7	HighwoodCommunity	village	250	NA	NA	646967	490075	14	2	2015	12	13	Trokon	randomly selected	44	female	no	0	0	0	Christian	no	NA	NA	pig	NA	do not know	NA	yes	washing hands/no bushmeat	yes	no	no	no	yes	monkey/bat/chimpanzee	no	no	0	0	yes	people from awareness campaigns	yes	no	yes	twice a week	nearby market	everybody
HighwoodCommunity_8	8	HighwoodCommunity	village	200	NA	NA	646967	490075	14	2	2015	13	29	Trokon	randomly selected	31	female	no	0	0	0	Christian	no	NA	NA	bushmeat	black duiker	do not know	NA	yes	chimpanzee/monkey/bat	do not know	do not know	yes	no	yes	monkey/bat/chimpanzee	yes	no	0	0	yes	people from awareness campaigns	yes	do not know	yes	once a week	nearby market	everybody
HighwoodCommunity_9	9	HighwoodCommunity	village	150	NA	NA	646967	490075	14	2	2015	15	22	Trokon	randomly selected	62	male	yes	4	0	4	Christian	no	NA	NA	beef	NA	yes	leopard	yes	washing hands/no bushmeat/no touching dead people	yes	yes	yes	yes	yes	monkey/bat/chimpanzee	no	yes	1	1	yes	radio/people from awareness campaigns	yes	yes	yes	with every meal	forest	everybody
Titiyen_1	1	Titiyen	town	380	NA	NA	536809	552175	22	2	2015	9	15	Lormie	randomly selected	56	male	no	0	0	0	Christian	no	NA	NA	bushmeat	maxwell duiker	yes	giant pouched rat	yes	baboon/monkey/bat	yes	yes	yes	no	yes	monkey/bat/baboon	yes	no	0	0	yes	radio/posters/people from awareness campaigns	yes	no	yes	with every meal	forest/nearby market	everybody
Titiyen_2	2	Titiyen	town	450	NA	NA	536809	552175	22	2	2015	10	51	Lormie	randomly selected	42	male	yes	6	0	6	Christian	no	NA	NA	fish	NA	yes	chimpanzee	yes	chimpanzee/bat/monkey	no	no	yes	yes	yes	monkey/bat/chimpanzee	yes	yes	7	6	yes	radio/posters/people from awareness campaigns	yes	no	yes	every second day	nearby market/friend/neighbour	everybody
Titiyen_3	3	Titiyen	town	660	NA	NA	536809	552175	22	2	2015	9	26	Trokon	randomly selected	40	male	yes	8	2	10	Christian	no	NA	NA	sheep	NA	yes	chimpanzee	yes	no touching dead people/no hand shaking/no bushmeat	yes	yes	yes	no	yes	monkey/bat/chimpanzee	yes	yes	2	1	yes	radio/people from awareness campaigns	yes	yes	yes	every second day	forest	everybody
Titiyen_4	4	Titiyen	town	400	NA	NA	536809	552175	22	2	2015	10	57	Trokon	randomly selected	34	male	yes	8	0	8	Christian	no	NA	NA	goat	NA	do not know	NA	yes	no touching/no hand shaking/no bushmeat	do not know	do not know	yes	do not know	yes	all bush animals	yes	yes	15	5	yes	radio/people from awareness campaigns	yes	no	yes	every day	forest	everybody
Titiyen_5	5	Titiyen	town	105	NA	NA	536809	552175	22	2	2015	8	33	Akkon	randomly selected	50	male	yes	6	6	12	Christian	no	NA	NA	beef	NA	yes	goat	yes	no bathing dead	yes	no	yes	no	yes	all bush animals	yes	no	0	0	no	none	yes	yes	yes	once a month	forest	everybody
Titiyen_6	6	Titiyen	town	108	NA	NA	536809	552175	22	2	2015	11	43	Akkon	randomly selected	41	male	no	0	0	0	Christian	no	NA	NA	fish	NA	yes	leopard	yes	no hand shaking	yes	no	yes	no	yes	monkey/chimpanzee	do not know	no	0	0	yes	people from awareness campaigns	yes	do not know	yes	once a week	nearby market/friend	everybody
Titiyen_7	7	Titiyen	town	470	NA	NA	536809	552175	22	2	2015	8	34	Sylvester	randomly selected	54	male	yes	5	0	5	Atheist	no	NA	NA	fish	NA	yes	leopard	yes	bat/monkey/chimpanzee	yes	yes	yes	yes	yes	monkey/bat/chimpanzee	yes	no	0	0	yes	radio/people from awareness campaigns	yes	yes	yes	twice a week	forest	everybody
Titiyen_8	8	Titiyen	town	350	NA	NA	536809	552175	22	2	2015	10	50	Sylvester	randomly selected	36	male	no	0	0	0	Christian	no	NA	NA	sheep	NA	yes	chimpanzee/leopard	yes	bat/monkey/chimpanzee	yes	yes	yes	no	yes	monkey/bat/chimpanzee	yes	no	0	0	yes	radio/posters/people from awareness campaigns	yes	yes	yes	twice a week	nearby market	everybody
GbangaCity_1	1	GbangaCity	city	14000	NA	NA	447850	773464	25	3	2015	10	38	Sylvester	randomly selected	38	male	yes	6	1	7	Christian	no	NA	NA	bushmeat/cane rat	NA	yes	sheep/snake	yes	no touching/no hand shaking/bat/monkey/chimpanzee	yes	yes	yes	yes	yes	monkey/bat/chimpanzee	yes	yes	200	175	yes	radio/people from awareness campaigns/friends and colleagues	yes	yes	yes	twice a week	nearby market/neighbour	everybody
GbangaCity_2	2	GbangaCity	city	16000	NA	NA	447850	773464	23	3	2015	12	16	Sylvester	randomly selected	42	female	yes	6	12	18	Christian	no	NA	NA	cane rat	NA	no	NA	yes	washing hands/no touching/no bushmeat/no gathering	yes	yes	yes	yes	yes	monkey/bat/chimpanzee	yes	no	0	0	yes	radio/posters/people from awareness campaigns/friends and colleagues	yes	yes	yes	once a week	nearby market/neighbour/friend	half
GbangaCity_3	3	GbangaCity	city	18000	NA	NA	447850	773464	25	3	2015	14	14	Sylvester	randomly selected	40	female	yes	6	2	8	Christian	no	NA	NA	fish	NA	yes	turtle	yes	bat/monkey/chimpanzee	yes	yes	yes	yes	yes	monkey/bat/chimpanzee	yes	yes	10	10	yes	radio/posters/people from awareness campaigns	yes	yes	yes	every day	nearby market/neighbour/friend	everybody
GbangaCity_4	4	GbangaCity	city	8000	NA	NA	447850	773464	24	3	2015	11	5	Lormie	randomly selected	30	male	no	NA	NA	NA	Christian	no	NA	NA	bushmeat/cane rat	NA	yes	goat/sheep/turtle	yes	bat/monkey/black duiker/baboon/no hand shaking	do not know	do not know	do not know	do not know	yes	all bush animals	no	yes	10	1	yes	radio/posters/people from awareness campaigns	yes	no	yes	every day	forest/nearby market/large town	more than half
GbangaCity_5	5	GbangaCity	city	20000	NA	NA	447850	773464	25	2	2015	16	19	Lormie	randomly selected	46	male	yes	6	5	11	Christian	no	NA	NA	dog	NA	yes	turtle/snake	yes	bat/dog/dry meat	do not know	do not know	do not know	NA	yes	monkey/bat/chimpanzee	yes	yes	5	5	yes	radio/posters/people from awareness campaigns	yes	yes	yes	twice a week	nearby market/large town	everybody
GbangaCity_6	6	GbangaCity	city	19000	NA	NA	447850	773464	25	3	2015	10	26	Akkon	randomly selected	26	male	yes	6	3	9	Christian	no	NA	NA	goat	NA	yes	snake	yes	no bushmeat	yes	no	yes	no	yes	monkey/bat/chimpanzee	yes	yes	2	2	yes	radio/people from awareness campaigns	yes	yes	yes	once a week	forest/nearby market	half
GbangaCity_7	7	GbangaCity	city	10500	NA	NA	447850	773464	25	3	2015	13	31	Akkon	randomly selected	46	female	yes	6	6	12	Muslim	yes	both	pig	sheep	NA	yes	dog	yes	no bathing dead	no	yes	yes	no	yes	monkey/chimpanzee	yes	yes	4	2	yes	radio/posters/friends and colleagues	yes	no	yes	once a month	nearby market	half
GbangaCity_8	8	GbangaCity	city	25000	NA	NA	447850	773464	25	3	2015	16	31	Akkon	randomly selected	38	male	yes	6	6	12	Christian	no	NA	NA	goat	NA	yes	leopard	yes	no bushmeat	yes	no	yes	no	yes	monkey/chimpanzee	yes	no	0	0	yes	radio/posters/people from awarenesss campaigns	yes	yes	yes	twice a week	forest/nearby market/friend/neighbour	half
GbangaCity_9	9	GbangaCity	city	12500	NA	NA	447850	773464	25	3	2015	11	14	Trokon	randomly selected	33	male	yes	8	6	14	Christian	no	NA	NA	bushmeat	porcupine	yes	turtle	yes	washing hands/no bushmeat/no touching sick people	yes	no	yes	no	yes	monkey/bat/chimpanzee	yes	yes	3	3	yes	radio/posters/people from awarenesss campaigns	yes	yes	yes	twice a week	nearby market	NA
GbangaCity_10	10	GbangaCity	city	NA	NA	NA	447850	773464	25	3	2015	14	2	Trokon	randomly selected	28	male	yes	8	6	14	Christian	yes	both	hog	chicken	NA	yes	chimpanzee	yes	washing hands/no touching sick and dead people	yes	no	yes	no	yes	monkey/bat/chimpanzee	yes	yes	5	3	yes	radio/posters/people from awarenesss campaigns	yes	yes	yes	once a month	nearby market	everybody
Warkpo_1	1	Warkpo	village	230	NA	NA	565109	551409	21	2	2015	7	58	Akkon	randomly selected	56	male	yes	6	6	12	Muslim	yes	both	unslaughtered animals	beef	NA	yes	black backed duiker	yes	no bathing dead	yes	no	yes	no	do not know	NA	NA	no	0	0	yes	radio/people from awareness campaigns	yes	no	yes	every day	forest	everybody
Warkpo_2	2	Warkpo	village	215	NA	NA	565109	551409	21	2	2015	10	8	Akkon	randomly selected	32	male	yes	6	0	6	Muslim	yes	NA	all bushmeat	fish	NA	yes	black duiker	yes	no hand shaking/no bathing dead	do not know	no	do not know	no	do not know	NA	NA	no	0	0	yes	radio	yes	yes	no	NA	NA	NA
Warkpo_3	3	Warkpo	village	200	NA	NA	565109	551409	21	2	2015	8	34	Trokon	randomly selected	56	male	no	0	0	0	Christian	no	NA	NA	bushmeat	porcupine	yes	snakes/chimpanzee	yes	no hand shaking/no bushmeat/keep distance	no	no	yes	yes	yes	monkey/bat/chimpanzee	do not know	yes	17	16	yes	radio/people from awareness campaigns	yes	yes	yes	twice a week	nearby market	everybody
Warkpo_4	4	Warkpo	village	196	NA	NA	565109	551409	21	2	2015	10	6	Trokon	randomly selected	48	male	yes	8	6	14	Christian	no	NA	NA	beef	NA	yes	leopard	yes	no touching/no visitors/washing hands	yes	yes	yes	yes	yes	monkey/bat/chimpanzee	yes	NA	0	0	NA	NA	NA	NA	NA	NA	NA	NA
Warkpo_5	5	Warkpo	city	240	NA	NA	565109	551409	21	2	2015	8	42	Lormie	randomly selected	75	male	no	0	0	0	Christian	no	NA	NA	bushmeat	red river hog	yes	leopard	yes	bat/monkey/baboon	no	no	yes	yes	yes	all bush animals	yes	yes	14	14	yes	radio/people from awareness campaigns	yes	no	yes	with every meal	forest	everybody
Warkpo_6	6	Warkpo	city	NA	200	NA	565109	551409	21	2	2015	10	20	Lormie	randomly selected	38	male	yes	6	3	9	Christian	no	NA	NA	bushmeat	red river hog	yes	black duiker	yes	baboon/monkey/bat	yes	yes	yes	no	yes	all bush animals	yes	yes	7	7	yes	radio/people from awareness campaigns	yes	no	yes	with every meal	nearby market/neighbour	everybody
Warkpo_7	7	Warkpo	village	260	NA	NA	565109	551409	21	2	2015	7	58	Sylvester	randomly selected	53	male	no	0	0	0	Christian	no	NA	NA	goat	NA	yes	leopard	yes	monkey/bat/chimpanzee	yes	yes	yes	no	yes	monkey/bat/chimpanzee	yes	no	0	0	yes	people from awareness campaigns	yes	yes	yes	every day	nearby market	everybody
Warkpo_8	8	Warkpo	city	200	NA	NA	565109	551409	21	2	2015	10	8	Sylvester	randomly selected	29	female	yes	6	12	18	Christian	no	NA	NA	sheep	NA	yes	chimpanzee	yes	chimpanzee/monkey/bat	no	no	yes	do not know	yes	monkey/bat/chimpanzee	yes	no	0	0	yes	radio/people from awareness campaigns	yes	yes	yes	twice a week	nearby market	everybody
Nyengba_1	1	Nyengba	village	600	NA	NA	643599	628845	4	2	2015	17	46	Trokon	randomly selected	43	male	yes	6	3	9	Christian	no	NA	NA	goat	NA	do not know	NA	yes	washing hands/no bushmeat/no touching dead people	yes	no	yes	no	yes	all bush animals	yes	NA	0	0	NA	NA	NA	NA	NA	NA	NA	NA
Nyengba_2	2	Nyengba	village	475	NA	NA	643599	628845	5	2	2015	8	7	Trokon	they volunteered themselves	39	male	yes	1	0	1	Christian	no	NA	NA	bushmeat	monkey/duiker	yes	african buffalo	yes	no hand shaking/washing hands/no touching sick and dead people	no	no	no	no	yes	all bush animals	no	NA	0	0	NA	NA	NA	NA	NA	NA	NA	NA
Nyengba_3	3	Nyengba	village	400	NA	NA	643599	628845	5	2	2015	9	15	Trokon	randomly selected	30	female	yes	6	0	6	Christian	no	NA	NA	goat	NA	yes	african buffalo	yes	no bushmeat/no touching sick people/no hand shaking	yes	no	yes	no	yes	all bush animals	yes	NA	0	0	NA	NA	NA	NA	NA	NA	NA	NA
Nyengba_4	4	Nyengba	village	200	NA	NA	643599	628845	5	2	2015	10	18	Trokon	randomly selected	28	female	yes	7	6	13	Christian	no	NA	NA	goat	NA	yes	african buffalo/leopard	yes	no bushmeat/no touching sick people/washing hands	yes	yes	yes	no	yes	all bush animals	yes	NA	0	0	NA	NA	NA	NA	NA	NA	NA	NA
Nyengba_5	5	Nyengba	village	400	NA	NA	643599	628845	5	2	2015	11	16	Trokon	they volunteered themselves	31	female	no	0	0	0	Christian	no	NA	NA	bushmeat	black duiker	yes	chimpanzee	yes	no bushmeat/no touching sick people	yes	no	yes	yes	yes	all bush animals	yes	NA	0	0	NA	NA	NA	NA	NA	NA	NA	NA
Nyengba_6	6	Nyengba	town	600	NA	NA	643599	628845	5	2	2015	13	50	Clement	randomly selected	62	male	no	0	0	0	Christian	no	NA	NA	chicken	NA	no	NA	yes	no touching sick and dead people/no hand shaking	no	no	yes	no	yes	monkey/bat/chimpanzee	yes	NA	0	0	NA	NA	NA	NA	NA	NA	NA	NA
Nyengba_7	7	Nyengba	town	NA	NA	NA	643599	628845	5	2	2015	11	3	Akkon	randomly selected	23	female	no	0	0	0	Christian	do not know	NA	NA	chicken	NA	do not know	NA	do not know	NA	do not know	no	yes	do not know	yes	all bush animals	yes	no	0	0	yes	radio	yes	do not know	yes	every day	large town	everybody
Quabo_1	1	Quabo	town	560	NA	NA	540247	671391	1	2	2015	15	45	Clement	randomly selected	65	male	no	0	0	0	Atheist	no	NA	NA	bushmeat	crocodile	no	NA	yes	no bushmeat	yes	no	yes	no	yes	all bush animals	yes	NA	0	0	NA	NA	NA	NA	NA	NA	NA	NA
Quabo_2	2	Quabo	town	800	NA	NA	540247	671391	1	2	2015	13	4	Clement	randomly selected	35	male	yes	6	8	14	Christian	no	NA	NA	bushmeat	black duiker	no	NA	yes	no bushmeat	no	no	no	no	no	NA	no	NA	0	0	NA	NA	NA	NA	NA	NA	NA	NA
Quabo_3	3	Quabo	town	534	NA	NA	540247	671391	1	2	2015	11	0	Clement	randomly selected	43	male	no	0	0	0	Atheist	NA	NA	NA	fish	NA	yes	leopard	yes	no bushmeat	yes	no	yes	no	yes	all bush animals	yes	NA	0	0	NA	NA	NA	NA	NA	NA	NA	NA
Quabo_4	4	Quabo	town	355	NA	NA	540247	671391	1	2	2015	15	34	Trokon	randomly selected	NA	male	NA	NA	NA	NA	Christian	no	NA	NA	bushmeat	black duiker/bushbuck	yes	monkey/maxwell duiker	yes	no bushmeat	yes	no	yes	no	yes	all bush animals	yes	NA	0	0	NA	NA	NA	NA	NA	NA	NA	NA
Quabo_5	5	Quabo	town	400	NA	NA	540247	671391	1	2	2015	16	36	Trokon	randomly selected	33	male	yes	5	0	5	Christian	no	NA	NA	bushmeat	black duiker	yes	turtle/maxwell duiker	yes	no bushmeat	yes	no	yes	no	yes	all bush animals	yes	NA	0	0	NA	NA	NA	NA	NA	NA	NA	NA
Quabo_6	6	Quabo	town	400	NA	NA	540247	671391	1	2	2015	17	24	Trokon	randomly selected	28	female	yes	6	3	9	Christian	no	NA	NA	bushmeat	NA	yes	black duiker/maxwell duiker	yes	no bushmeat	yes	yes	yes	no	yes	all bush animals	yes	NA	0	0	NA	NA	NA	NA	NA	NA	NA	NA
Dejallah_1	1	Dejallah	town	100	NA	NA	644793	626223	4	2	2015	19	30	Clement	randomly selected	39	female	yes	7	2	9	Christian	no	NA	NA	goat	NA	yes	chimpanzee/leopard	yes	no bushmeat	no	no	no	no	do not know	NA	NA	no	0	0	yes	witness	yes	yes	yes	every day	forest	everybody
Dejallah_2	2	Dejallah	town	455	NA	NA	644793	626223	5	2	2015	8	40	Clement	randomly selected	72	male	yes	6	6	12	Atheist	do not know	NA	NA	bushmeat	maxwell duiker	yes	elephant/leopard/chimpanzee	yes	washing hands	yes	no	yes	no	yes	monkey	yes	NA	0	0	NA	NA	NA	NA	NA	NA	NA	NA
Dejallah_3	3	Dejallah	town	98	NA	NA	644793	626223	4	2	2015	17	25	Clement	randomly selected	54	female	no	0	0	0	Christian	no	NA	NA	fish	NA	yes	leopard/chimpanzee/elephant	do not know	NA	yes	no	yes	no	do not know	NA	NA	NA	0	0	NA	NA	NA	NA	NA	NA	NA	NA
Dejallah_4	4	Dejallah	village	275	NA	NA	644793	626223	5	2	2015	8	38	Akkon	they volunteered themselves	42	male	no	0	0	0	Christian	no	NA	NA	chicken	NA	no	NA	do not know	NA	yes	no	yes	no	yes	NA	NA	no	0	0	NA	NA	NA	no	yes	twice a week	friend	everybody
Dejallah_5	5	Dejallah	town	80	NA	NA	644793	626223	5	2	2015	23	5	Akkon	randomly selected	52	female	yes	5	6	11	Christian	no	NA	NA	chicken	NA	no	NA	no	NA	yes	no	yes	no	yes	chimpanzee	yes	no	0	0	yes	radio	yes	no	yes	every second day	forest	very few people
Dejallah_6	6	Dejallah	town	1000	NA	NA	644793	626223	4	2	2015	21	20	Akkon	they volunteered themselves	28	male	no	0	0	0	Christian	no	NA	NA	chicken	NA	yes	hippo	no	NA	do not know	no	do not know	do not know	do not know	NA	NA	no	0	0	NA	NA	do not know	no	yes	every second day	nearby market	everybody
Dejallah_7	7	Dejallah	town	400	NA	NA	644793	626223	4	2	2015	18	22	Akkon	randomly selected	34	male	no	0	0	0	Muslim	yes	killing	unslaughtered animals	sheep	NA	do not know	NA	do not know	NA	do not know	no	do not know	no	yes	chimpanzee	NA	NA	0	0	NA	NA	do not know	NA	no	NA	NA	NA
Dejallah_8	8	Dejallah	town	1000	NA	NA	644793	626223	4	2	2015	19	48	Akkon	you sought them out following anothers suggestion	35	male	yes	5	7	12	Christian	no	NA	NA	chicken	NA	no	NA	no	NA	yes	no	yes	no	yes	chimpanzee/hippo	NA	no	0	0	NA	NA	NA	yes	yes	every second day	nearby market	very few people
Tojallah_1	1	Tojallah	town	1073	NA	NA	575532	673560	31	1	2015	8	20	Clement	randomly selected	37	male	no	6	0	6	Christian	no	NA	NA	fish	NA	yes	pig	yes	no touching/hand shaking	yes	no	yes	no	yes	chimpanzee/monkey	yes	NA	0	0	NA	NA	NA	NA	NA	NA	NA	NA
Tojallah_2	2	Tojallah	town	1275	NA	NA	575532	673560	31	1	2015	10	40	Clement	randomly selected	45	male	no	6	0	6	Christian	no	NA	NA	chicken	NA	no	NA	NA	NA	no	no	no	no	yes	monkey/bat/chimpanzee	yes	no	0	0	yes	witness	yes	yes	yes	every day	forest/nearby market	everybody
Tojallah_3	3	Tojallah	village	1000	NA	NA	575532	673560	31	1	2015	10	32	Sylvester	randomly selected	25	male	yes	6	4	10	Christian	no	NA	NA	chicken	NA	no	NA	yes	monkey/chimpanzee/bat	yes	no	yes	do not know	yes	monkey/bat/chimpanzee	yes	no	0	0	NA	NA	yes	do not know	yes	every day	forest	everybody
Tojallah_4	4	Tojallah	town	1833	NA	NA	575532	673560	31	1	2015	11	37	Lormie	randomly selected	63	male	no	0	0	0	Christian	no	NA	NA	bushmeat	water chevrotain	yes	sheep	yes	monkey/baboon/hippo	no	no	yes	no	yes	monkey/bat/chimpanzee	yes	no	0	0	yes	people from awareness campaigns	yes	do not know	yes	twice a week	neighbour/only through connections	everybody
Tojallah_5	5	Tojallah	town	500	NA	NA	575532	673560	31	1	2015	9	29	Lormie	randomly selected	40	male	yes	12	0	12	Christian	no	NA	NA	fish	NA	no	NA	yes	no bushmeat	yes	no	no	no	yes	monkey/bat/chimpanzee	yes	no	0	0	NA	NA	yes	yes	yes	with every meal	only through connections	everybody
Tojallah_6	6	Tojallah	village	NA	NA	NA	575532	673560	31	1	2015	9	56	Trokon	randomly selected	NA	male	yes	0	0	0	Christian	no	NA	NA	bushmeat	maxwell duiker	no	NA	yes	no bushmeat	yes	no	yes	yes	yes	all bush animals	yes	no	0	0	yes	radio	yes	do not know	yes	with every meal	forest	everybody
Tojallah_7	7	Tojallah	village	1010	NA	NA	575532	673560	31	1	2015	12	2	Trokon	randomly selected	25	male	yes	7	3	10	Christian	no	NA	NA	bushmeat	black duiker	yes	black duiker/monkey	yes	no bushmeat/no hand shaking/no touching	yes	no	yes	yes	yes	all bush animals	no	NA	0	0	NA	NA	NA	NA	NA	NA	NA	NA
Tojallah_8	8	Tojallah	village	500	NA	NA	575532	673560	31	1	2015	12	10	Sylvester	randomly selected	62	male	yes	10	0	10	Christian	no	NA	NA	bushmeat	monkey	yes	royal antelope	yes	chimpanzee/monkey	no	no	no	no	no	NA	NA	NA	0	0	NA	NA	NA	NA	NA	NA	NA	NA
ZiahTown_1	1	ZiahTown	town	NA	1000	NA	626808	637484	4	2	2015	9	7	Lormie	randomly selected	29	male	yes	9	0	9	Christian	yes	both	pig	fish	NA	no	NA	yes	monkey/chimpanzee/porcupine/bat	yes	no	yes	no	yes	bat/monkey/chimpanzee/giant porch rat	yes	no	0	0	NA	NA	yes	yes	yes	once a week	nearby market	everybody
ZiahTown_2	2	ZiahTown	town	NA	1200	NA	626808	637484	4	2	2015	10	52	Lormie	randomly selected	21	male	yes	9	0	9	Christian	no	NA	NA	bushmeat/cane rat	NA	no	NA	yes	monkey/bat/baboon	yes	no	yes	no	yes	monkey/bat/chimpanzee	yes	no	0	0	NA	NA	yes	yes	yes	with every meal	forest	everybody
ZiahTown_3	3	ZiahTown	town	NA	NA	1000	626808	637484	4	2	2015	12	13	Lormie	randomly selected	25	female	no	0	0	0	Christian	no	NA	NA	bushmeat/cane rat	NA	no	NA	no	NA	do not know	no	do not know	do not know	yes	all bush animals	NA	no	0	0	NA	NA	yes	yes	yes	with every meal	nearby market	everybody
ZiahTown_4	4	ZiahTown	town	NA	NA	NA	626808	637484	4	2	2015	13	23	Lormie	they volunteered themselves	27	male	yes	13	0	13	Christian	no	NA	NA	chicken	NA	no	NA	yes	bat/monkey/baboon	no	yes	yes	yes	yes	all bush animals	yes	yes	1	1	yes	radio/people from awareness campaigns	yes	yes	yes	with every meal	nearby market/neighbour/friend	everybody
ZiahTown_5	5	ZiahTown	town	NA	1000	NA	626808	637484	4	2	2015	15	0	Lormie	randomly selected	NA	male	no	0	0	0	Christian	no	NA	NA	bushmeat	hippo	no	NA	yes	no bushmeat	do not know	NA	yes	do not know	yes	all bush animals	NA	NA	0	0	NA	NA	NA	NA	yes	with every meal	nearby market/neighbour	everybody
ZiahTown_6	6	ZiahTown	city	6000	NA	NA	626808	637484	4	2	2015	9	8	Sylvester	randomly selected	37	male	yes	0	12	12	Christian	no	NA	NA	chicken	NA	no	NA	yes	monkey/bat/chimpanzee	yes	yes	yes	no	yes	monkey/bat/chimpanzee	yes	no	0	0	yes	radio	yes	yes	yes	every day	nearby market	everybody
ZiahTown_7	7	ZiahTown	city	5500	NA	NA	626808	637484	4	2	2015	11	45	Sylvester	randomly selected	62	female	yes	6	4	10	Christian	no	NA	NA	bushmeat	black duiker	no	NA	yes	no hand shaking/chimpanzee/monkey/bat	yes	NA	yes	do not know	yes	monkey/bat/chimpanzee	yes	no	0	0	yes	radio	yes	yes	yes	every day	nearby market	everybody
ZiahTown_8	8	ZiahTown	city	5000	NA	NA	626808	637484	4	2	2015	13	7	Sylvester	randomly selected	35	female	no	0	0	0	Christian	no	NA	NA	goat	NA	no	NA	yes	no hand shaking/monkey/bat/chimpanzee	no	no	yes	no	yes	monkey/bat/chimpanzee	yes	no	0	0	yes	friends and colleagues	yes	yes	yes	every day	nearby market	everybody
ZiahTown_9	9	ZiahTown	city	5000	NA	NA	626808	637484	4	2	2015	15	45	Sylvester	randomly selected	46	male	yes	6	5	11	Christian	no	NA	NA	goat	NA	no	NA	yes	no hand shaking/bat/monkey/chimpanzee/washing hands	yes	no	yes	no	yes	monkey/bat/chimpanzee	yes	no	0	0	yes	radio	yes	yes	yes	every day	forest	everybody
ZiahTown_10	10	ZiahTown	city	5000	NA	NA	626808	637484	4	2	2015	17	1	Sylvester	randomly selected	46	male	yes	6	0	6	Christian	no	NA	NA	goat	NA	no	NA	NA	NA	yes	NA	yes	do not know	yes	monkey/bat/chimpanzee	yes	no	0	0	yes	radio	yes	yes	yes	every day	nearby market	everybody
Bilibo_1	1	Bilibo	town	1169	NA	NA	651344	628992	3	2	2015	17	0	Clement	randomly selected	53	male	yes	5	0	5	Christian	no	NA	NA	goat	NA	no	NA	yes	no bushmeat/keep distance	yes	no	yes	no	yes	monkey/bat/chimpanzee	yes	no	0	0	yes	TV	yes	do not know	yes	every day	forest	everybody
Bilibo_2	2	Bilibo	town	300	NA	NA	651344	628992	4	2	2015	8	36	Clement	randomly selected	23	female	yes	7	6	13	Christian	no	NA	NA	fish	NA	yes	chimpanzee	no	NA	no	no	no	no	do not know	NA	NA	NA	0	0	NA	NA	NA	NA	NA	NA	NA	NA
Bilibo_3	3	Bilibo	town	1800	NA	NA	651344	628992	4	2	2015	10	55	Clement	randomly selected	55	male	no	0	0	0	Atheist	do not know	NA	NA	bushmeat	porcupine	no	NA	yes	restriction of movement	yes	no	yes	no	yes	chimpanzee	yes	NA	0	0	NA	NA	NA	NA	NA	NA	NA	NA
Bilibo_4	4	Bilibo	town	800	NA	NA	651344	628992	4	2	2015	13	2	Clement	randomly selected	28	female	no	0	0	0	Christian	no	NA	NA	chicken	NA	no	NA	no	NA	do not know	do not know	do not know	no	do not know	NA	NA	NA	0	0	NA	NA	NA	NA	NA	NA	NA	NA
Bilibo_5	5	Bilibo	town	1160	NA	NA	651344	628992	3	2	2015	19	5	Akkon	randomly selected	36	male	no	0	0	0	Christian	no	NA	NA	chicken	NA	no	NA	yes	no hand shaking/no bathing dead	yes	no	yes	yes	yes	all bush animals	yes	no	0	0	yes	TV	yes	do not know	yes	every day	forest	everybody
Bilibo_6	6	Bilibo	town	1570	NA	NA	651344	628992	4	2	2015	9	2	Akkon	they volunteered themselves	24	male	yes	0	0	0	Christian	no	NA	NA	goat	NA	no	NA	yes	keep distance/no gathering	yes	no	yes	no	yes	all bush animals	yes	no	0	0	yes	people from awareness campaigns	yes	yes	yes	once a week	nearby market	very few people
Bilibo_7	7	Bilibo	town	264	NA	NA	651344	628992	4	2	2015	8	15	Akkon	you sought them out following anothers suggestion	26	NA	yes	5	6	11	Christian	no	NA	NA	goat	NA	no	NA	no	NA	yes	no	yes	no	yes	monkey/bat/chimpanzee	yes	no	0	0	NA	NA	yes	yes	no	NA	NA	very few people
Bilibo_8	8	Bilibo	town	1000	NA	NA	651344	628992	4	2	2015	9	40	Akkon	you sought them out following anothers suggestion	26	male	yes	0	0	0	Christian	no	NA	NA	fish	NA	do not know	NA	yes	no bushmeat	yes	no	yes	do not know	yes	chimpanzee/elephant/monkey	yes	no	0	0	NA	NA	yes	no	yes	once a month	nearby market	more than half
Jalay_1	1	Jalay	town	NA	NA	NA	520777	591864	27	2	2015	12	34	Trokon	randomly selected	36	male	no	0	0	0	Christian	no	NA	NA	chicken	NA	yes	chimpanzee	yes	no hand shaking/no touching/no bushmeat	yes	no	yes	do not know	yes	monkey/bat/chimpanzee	yes	no	0	0	yes	radio/people from awareness campaigns	yes	no	yes	twice a week	forest	everybody
Jalay_2	2	Jalay	town	275	NA	NA	520777	591864	27	2	2015	14	49	Trokon	randomly selected	55	male	no	0	0	0	Christian	no	NA	NA	fish	NA	yes	chimpanzee	yes	no bushmeat/no touching	yes	yes	no	yes	yes	monkey/bat/chimpanzee	no	no	0	0	yes	radio/people from awareness campaigns	yes	yes	yes	once a week	nearby market	everybody
Jalay_3	3	Jalay	town	225	NA	NA	520777	591864	27	2	2015	16	15	Trokon	randomly selected	52	male	yes	8	6	14	Muslim	yes	eating	all bushmeat	fish	NA	yes	chimpanzee	yes	no hand shaking/no touching/no bushmeat	yes	no	yes	yes	yes	all bush animals	yes	no	0	0	yes	radio/people from awareness campaigns	yes	yes	no	NA	NA	more than half
Jalay_4	4	Jalay	town	310	NA	NA	520777	591864	28	2	2015	9	4	Trokon	randomly selected	38	female	yes	8	0	8	Christian	no	NA	NA	bushmeat	maxwell duiker	yes	chimpanzee	yes	no bushmeat/no touching	yes	yes	yes	yes	yes	monkey/bat/chimpanzee	yes	no	0	0	yes	radio/people from awareness campaigns	yes	yes	yes	twice a week	nearby market	everybody
Jalay_5	5	Jalay	town	250	NA	NA	520777	591864	27	2	2015	12	23	Akkon	randomly selected	63	male	no	0	0	0	Christian	no	NA	NA	fish	NA	yes	chimpanzee	yes	no bushmeat	yes	no	yes	no	yes	chimpanzee/monkey/duikers	yes	no	0	0	yes	people from awareness campaigns/friends and colleagues	yes	yes	yes	once a month	forest/friend/neighbour	very few people
Jalay_6	6	Jalay	town	276	NA	NA	520777	591864	27	2	2015	14	14	Akkon	randomly selected	32	male	yes	6	6	12	Christian	no	NA	NA	fish	NA	yes	chimpanzee	do not know	NA	yes	yes	yes	yes	yes	monkey/chimpanzee/zebra duiker/bushbuck	yes	no	0	0	no	none	yes	yes	no	NA	NA	NA
Jalay_7	7	Jalay	town	235	NA	NA	520777	591864	28	2	2015	8	41	Akkon	randomly selected	32	female	no	0	0	0	Christian	no	NA	NA	fish	NA	yes	chimpanzee	yes	no hand shaking	yes	yes	yes	yes	do not know	NA	NA	no	0	0	yes	radio/people from awareness campaigns	yes	yes	no	NA	NA	NA
Jalay_8	8	Jalay	town	371	NA	NA	520777	591864	28	2	2015	10	32	Akkon	randomly selected	35	female	yes	6	3	9	Atheist	NA	NA	NA	bushmeat	monkey	yes	chimpanzee	do not know	NA	yes	yes	yes	yes	yes	all bush animals	yes	no	0	0	yes	people from awareness campaigns/friends and colleagues	yes	do not know	yes	once a month	friend/large town	NA
Geipa_1	1	Geipa	town	250	NA	NA	553026	823562	17	3	2015	8	0	Akkon	randomly selected	31	male	no	0	0	0	Christian	no	NA	NA	goat	NA	yes	snake	yes	no hand shaking	yes	no	yes	no	yes	monkey/bat/chimpanzee/zebra	yes	no	0	0	yes	radio/people from awarenesss campaigns	yes	yes	yes	once a week	forest/friend	very few people
Geipa_2	2	Geipa	town	260	NA	NA	553026	823562	17	3	2015	9	14	Akkon	randomly selected	45	male	no	0	0	0	Christian	no	NA	NA	bushmeat	tree pangolin	yes	chimpanzee	yes	monkey/no hand shaking	yes	yes	yes	yes	yes	all bush meat animals	yes	no	0	0	yes	radio/people from awarenesss campaigns	yes	yes	yes	once a month	forest/only through connections	half
Geipa_3	3	Geipa	town	255	NA	NA	553026	823562	17	3	2015	10	46	Akkon	randomly selected	40	female	yes	5	0	5	Christian	no	NA	NA	chicken	NA	yes	chimpanzee	yes	monkey	yes	no	yes	no	yes	chimpanzee/monkey	yes	no	0	0	yes	people from awarenesss campaigns	yes	yes	yes	every day	forest/nearby market	everybody
Geipa_4	4	Geipa	town	269	NA	NA	553026	823562	17	3	2015	12	16	Akkon	randomly selected	42	female	no	0	0	0	Atheist	do not know	NA	NA	pig	NA	yes	ogilby duiker	no	NA	no	yes	yes	no	yes	monkey/chimpanzee	yes	no	0	0	yes	people from awarenesss campaigns	yes	yes	yes	twice a week	forest/nearby market	everybody
Geipa_5	5	Geipa	town	186	NA	NA	553026	823562	17	3	2015	8	46	Trokon	randomly selected	54	male	yes	8	2	10	Christian	no	NA	NA	beef	NA	yes	dog	yes	no bushmeat/no hand shaking/no hugging	yes	no	yes	no	yes	monkey/bat/chimpanzee	yes	no	0	0	yes	radio/people from awarenesss campaigns	yes	yes	yes	every day	forest	everybody
Geipa_6	6	Geipa	town	186	NA	NA	553026	823562	17	3	2015	10	6	Trokon	randomly selected	35	male	yes	8	4	12	Christian	no	NA	NA	chicken	NA	yes	black duiker	yes	chimpanzee/no hand shaking/no touching	no	yes	yes	no	yes	monkey/bat/chimpanzee	yes	no	0	0	yes	radio/people from awarenesss campaigns	yes	yes	yes	twice a week	nearby market	everybody
Geipa_7	7	Geipa	village	200	NA	NA	553026	823562	17	3	2015	11	28	Trokon	randomly selected	56	male	no	0	0	0	Atheist	do not know	NA	NA	fish	NA	yes	goat	yes	no hand shaking/no bushmeat	yes	no	yes	no	yes	monkey/bat/chimpanzee	yes	no	0	0	yes	radio/people from awarenesss campaigns	yes	yes	yes	twice a week	nearby market	everybody
Geipa_8	8	Geipa	village	268	NA	NA	553026	823562	17	3	2015	NA	NA	Trokon	randomly selected	47	male	no	0	0	0	Atheist	do not know	NA	NA	bushmeat	porcupine	yes	dog	yes	no hand shaking/no touching	yes	no	yes	no	yes	monkey/bat/chimpanzee	yes	no	0	0	yes	radio/people from awarenesss campaigns	yes	no	yes	every day	forest	everybody
Dunpea_1	1	Dunpea	town	468	NA	NA	538536	779069	16	3	2015	12	45	Trokon	randomly selected	40	male	yes	8	3	11	Christian	no	NA	NA	bushmeat/cane rat	NA	yes	monkey	yes	no bushmeat/washing hands/no touching	do not know	do not know	yes	no	yes	monkey/bat/chimpanzee	yes	no	0	0	yes	radio/people from awarenesss campaigns	yes	yes	yes	twice a week	nearby market/friend	everybody
Dunpea_2	2	Dunpea	town	390	NA	NA	538536	779069	16	3	2015	14	6	Trokon	randomly selected	35	male	no	0	0	0	Christian	no	NA	NA	bushmeat	maxwell duiker	yes	monkey	yes	washing hands/no touching	yes	no	yes	no	yes	monkey/bat/chimpanzee	yes	no	0	0	yes	radio/people from awarenesss campaigns	yes	yes	yes	twice a week	forest	everybody
Dunpea_3	3	Dunpea	town	310	NA	NA	538536	779069	16	3	2015	15	4	Trokon	randomly selected	39	male	yes	8	2	10	Christian	no	NA	NA	bushmeat	water chevrotain	yes	monkey	yes	washing hands/no hand shaking/no touching	do not know	do not know	yes	no	yes	monkey/bat/chimpanzee	yes	no	0	0	yes	radio/people from awarenesss campaigns	yes	yes	yes	once a week	friend	everybody
Dunpea_4	4	Dunpea	town	585	NA	NA	538536	779069	16	3	2015	13	16	Akkon	randomly selected	29	male	yes	6	6	12	Christian	no	NA	NA	chicken	NA	yes	monkey	no	NA	do not know	do not know	do not know	NA	do not know	NA	NA	no	0	0	no	none	do not know	do not know	yes	once a week	NA	very few people
Dunpea_5	5	Dunpea	town	540	NA	NA	538536	779069	16	3	2015	12	0	Akkon	randomly selected	40	male	yes	6	6	12	Christian	no	NA	NA	chicken	NA	yes	monkey	yes	no bushmeat	yes	no	yes	no	yes	all bush animals	yes	no	0	0	yes	radio/people from awarenesss campaigns	yes	yes	yes	twice a week	forest/friend	everybody
Dunpea_6	6	Dunpea	town	780	NA	NA	538536	779069	16	3	2015	15	3	Akkon	randomly selected	30	female	no	0	0	0	Muslim	yes	both	all bushmeat	chicken	NA	yes	monkey	yes	no hand shaking	yes	no	yes	no	yes	all bush animals	yes	no	0	0	yes	people from awarenesss campaigns/friends and colleagues	yes	yes	yes	every day	forest/nearby market/friend	everybody
CampOne_1	1	CampOne	village	NA	800	NA	504606	702847	10	3	2015	9	27	Lormie	randomly selected	40	male	yes	3	0	3	Christian	no	both	bat/tree hyrax	bushmeat	porcupine	yes	snail/garbon viper	yes	monkey/bat/baboon/duiker	no	no	yes	yes	yes	baboon/monkey/bat/deer	yes	no	0	0	yes	radio/posters/people from awarenesss campaigns	yes	yes	yes	every day	forest/friend	everybody
CampOne_2	2	CampOne	village	850	NA	NA	504606	702847	10	3	2015	7	52	Lormie	randomly selected	NA	male	yes	6	0	6	Christian	no	NA	NA	bushmeat	tree pangolin	yes	baboon/black duiker	yes	bat/baboon/monkey/no strangers	yes	yes	yes	yes	yes	all bush animals	yes	no	0	0	yes	radio/posters/people from awarenesss campaigns	yes	yes	yes	every day	nearby market/neighbour/only through connections	everybody
CampOne_3	3	CampOne	logging camp	500	NA	NA	504606	702847	10	3	2015	9	39	Sylvester	randomly selected	65	male	yes	6	0	6	Christian	no	NA	NA	pig	NA	yes	monkey	yes	chimpanzee/bat/monkey	yes	yes	yes	yes	yes	bat/monkey/chimpanzee	yes	no	0	0	yes	radio/posters/people from awarenesss campaigns	yes	yes	yes	twice a week	nearby market/friend/neighbour	everybody
CampOne_4	4	CampOne	logging camp	450	NA	NA	504606	702847	10	3	2015	7	37	Sylvester	randomly selected	60	male	yes	5	0	5	Christian	no	NA	NA	goat	NA	yes	pangolin	yes	chimpanzee/bat/monkey	yes	no	yes	yes	yes	bat/monkey/chimpanzee	no	no	0	0	yes	radio/posters/people from awarenesss campaigns	yes	yes	yes	every day	forest	everybody
CampOne_5	5	CampOne	village	570	NA	NA	504606	702847	10	3	2015	7	30	Akkon	randomly selected	42	female	no	0	0	0	Christian	no	NA	NA	bushmeat	ogilby duiker	yes	monkey	yes	no hand shaking	yes	yes	yes	no	yes	chimpanzee/monkey	yes	no	0	0	yes	people from awarenesss campaigns/friends	yes	no	yes	every day	forest	everybody
CampOne_6	6	CampOne	village	437	NA	NA	504606	702847	10	3	2015	9	5	Akkon	randomly selected	46	male	yes	6	4	10	Christian	no	NA	NA	fish	NA	yes	monkey	no	NA	yes	no	yes	no	yes	chimpanzee/monkey	yes	no	0	0	yes	radio/people from awarenesss campaigns	yes	yes	yes	every day	forest	everybody
CampOne_7	7	CampOne	village	250	NA	NA	504606	702847	10	3	2015	8	27	Trokon	randomly selected	44	male	no	0	0	0	Christian	no	NA	NA	bushmeat	black duiker	do not know	NA	yes	no bushmeat/no touching	no	yes	yes	no	yes	monkey/bat/chimpanzee	yes	no	0	0	yes	radio/people from awarenesss campaigns	yes	no	yes	with every meal	forest	everybody
CampOne_8	8	CampOne	village	225	NA	NA	504606	702847	10	3	2015	10	23	Trokon	randomly selected	30	male	yes	8	3	11	Christian	no	NA	NA	goat	NA	yes	sheep	yes	no touching/no eating together/washing hands	no	do not know	no	do not know	yes	monkey/bat/chimpanzee	yes	no	0	0	yes	radio/people from awarenesss campaigns	yes	yes	yes	every day	nearby market	everybody
Barwu_1	1	Barwu	town	100	NA	NA	640304	646910	5	2	2015	15	49	Lormie	they volunteered themselves	53	male	no	0	0	0	Christian	no	NA	NA	beef/goat	NA	yes	black antelope	yes	monkey/bat/chimpanzee	yes	no	yes	yes	yes	all bush animals	yes	no	0	0	yes	photos	yes	yes	yes	with every meal	forest	everybody
Barwu_2	2	Barwu	town	80	NA	NA	640304	646910	5	2	2015	16	56	Lormie	randomly selected	56	male	no	0	0	0	Pagan	no	NA	NA	fish	NA	yes	antelop	yes	no bushmeat	yes	no	yes	yes	yes	all bush animals	yes	no	0	0	NA	NA	yes	yes	yes	twice a week	forest	everybody
Barwu_3	3	Barwu	town	260	NA	NA	640304	646910	5	2	2015	15	5	Sylvester	randomly selected	54	male	yes	6	3	9	Christian	no	NA	NA	goat	NA	yes	jentink duiker/chimpanzee/royal antelope/elephant	yes	no touching/no bushmeat/bat/monkey	no	no	yes	no	yes	monkey/bat/chimpanzee	yes	no	0	0	yes	radio	yes	yes	yes	with every meal	forest	everybody
Barwu_4	4	Barwu	town	175	NA	NA	640304	646910	5	2	2015	17	19	Sylvester	randomly selected	34	male	yes	6	5	11	Christian	no	NA	NA	sheep	NA	yes	jentink duiker	yes	no touching/no gathering/no bushmeat	yes	yes	yes	yes	yes	monkey/bat/chimpanzee	yes	no	0	0	NA	NA	yes	yes	yes	with every meal	forest	everybody
BhaiTarway_1	1	BhaiTarway	village	1005	NA	NA	542079	711900	1	2	2015	10	40	Sylvester	randomly selected	45	male	yes	6	0	6	Christian	no	NA	NA	pig/goat/fish	NA	no	NA	yes	bat/monkey/chimpanzee/no hand shaking	yes	no	yes	do not know	yes	monkey/bat/chimpanzee	yes	no	0	0	yes	witness	yes	yes	yes	every day	forest	everybody
BhaiTarway_2	2	BhaiTarway	NA	NA	NA	NA	542079	711900	1	2	2015	8	23	Sylvester	randomly selected	65	female	no	0	0	0	Christian	no	NA	NA	chicken/fish	NA	do not know	NA	yes	monkey/jentkins duiker/bat/chimpanzee	yes	no	yes	do not know	yes	monkey/bat/chimpanzee	yes	no	0	0	NA	NA	yes	yes	yes	every day	nearby market	everybody
BhaiTarway_3	3	BhaiTarway	town	800	NA	NA	542079	711900	1	2	2015	9	21	Lormie	randomly selected	42	male	yes	12	3	15	Christian	no	NA	NA	fish	NA	no	NA	yes	monkey/bat/chimpanzee	yes	no	yes	no	yes	monkey/bat/chimpanzee	yes	no	0	0	yes	radio/TV	yes	no	yes	with every meal	forest/nearby market	everybody
BhaiTarway_4	4	BhaiTarway	town	100	NA	NA	542079	711900	1	2	2015	10	59	Lormie	randomly selected	71	male	yes	6	0	6	Christian	no	NA	NA	goat/beef	NA	yes	goat/sheep	yes	monkey/bat	no	no	yes	no	yes	monkey/bat/baboon	yes	yes	1	1	yes	friends and colleagues	yes	yes	yes	with every meal	forest/friend/neighbour	everybody
BhaiTarway_5	5	BhaiTarway	town	NA	200	NA	542079	711900	1	2	2015	10	9	Lormie	randomly selected	42	male	yes	6	3	9	Christian	no	NA	NA	bushmeat	porcupine	yes	forest turtle	yes	no bushmeat	yes	no	yes	no	yes	monkey/bat/porcupine/baboon	yes	yes	1	1	yes	people from awarenesss campaigns/friends and colleagues	yes	yes	yes	with every meal	forest	everybody
Druwar_1	1	Druwar	village	NA	100	NA	645945	651271	5	2	2015	9	7	Lormie	randomly selected	49	male	no	3	0	3	Christian	no	NA	NA	bushmeat	water chevrotain	yes	antelope	yes	no bushmeat	yes	no	yes	no	yes	all bush animals	yes	no	0	0	NA	NA	yes	no	yes	with every meal	forest/nearby market/neighbour	everybody
Druwar_2	2	Druwar	town	NA	200	NA	645945	651271	5	2	2015	10	58	Lormie	you sought them out following anothers suggestion	35	male	no	3	0	3	Christian	do not know	NA	NA	bushmeat	black duiker	yes	antelope	yes	no bushmeat	yes	no	yes	yes	yes	all bush animals	yes	no	0	0	NA	NA	do not know	no	yes	with every meal	friend/neighbour/only through connections	everybody
Druwar_3	3	Druwar	town	NA	200	NA	645945	651271	5	2	2015	12	26	Lormie	you sought them out following anothers suggestion	46	male	yes	5	0	5	Christian	no	NA	NA	bushmeat	porcupine	yes	antelope	yes	chimpanzee/bat/monkey	yes	yes	yes	yes	yes	all bush animals	yes	no	0	0	NA	NA	do not know	yes	yes	with every meal	forest/nearby market/neighbour	everybody
PeahTown_1	1	PeahTown	village	200	NA	NA	644148	650106	5	2	2015	11	50	Sylvester	NA	55	female	no	0	0	0	Christian	no	NA	NA	goat	NA	yes	royal antelope/jentink duiker	no	NA	yes	no	NA	NA	yes	monkey/bat/chimpanzee	yes	no	0	0	yes	radio	yes	yes	yes	every day	nearby market	everybody
PeahTown_2	2	PeahTown	village	206	NA	NA	644148	650106	5	2	2015	7	54	Sylvester	you sought them out following anothers suggestion	31	male	yes	6	2	8	Christian	no	NA	NA	goat	NA	yes	royal antelope/jentink duiker	yes	chimpanzee/monkey/bat	yes	no	yes	no	yes	monkey/bat/chimpanzee	yes	no	0	0	yes	radio	yes	yes	yes	every day	nearby market	everybody
PeahTown_3	3	PeahTown	village	206	NA	NA	644148	650106	5	2	2015	9	34	Sylvester	randomly selected	80	female	no	0	0	0	Christian	yes	NA	NA	goat	NA	yes	royal antelope/jentink duiker	yes	chimpanzee/monkey/bat	yes	no	NA	NA	NA	NA	NA	NA	0	0	NA	NA	NA	NA	NA	NA	NA	NA
Juluzon_1	1	Juluzon	village	210	NA	NA	542829	673358	1	2	2015	11	2	Clement	randomly selected	38	female	no	0	0	0	Christian	no	NA	NA	bushmeat	black duiker	no	NA	yes	no bushmeat	no	no	no	no	yes	monkey/all bush animals	no	NA	0	0	NA	NA	NA	NA	NA	NA	NA	NA
Juluzon_2	2	Juluzon	village	100	NA	NA	542829	673358	1	2	2015	8	40	Clement	randomly selected	24	female	no	4	0	4	Christian	do not know	NA	NA	bushmeat	black duiker	no	NA	no	NA	no	no	no	no	no	NA	NA	NA	0	0	NA	NA	NA	NA	NA	NA	NA	NA
Juluzon_3	3	Juluzon	village	80	NA	NA	542829	673358	1	2	2015	9	30	Clement	randomly selected	37	male	no	0	0	0	Christian	no	NA	NA	fish	NA	yes	NA	yes	monkey/chimpanzee	yes	no	yes	no	yes	all bush animals	yes	no	0	0	NA	NA	yes	yes	yes	every day	forest	everybody
Juluzon_4	4	Juluzon	village	360	NA	NA	542829	673358	1	2	2015	9	35	Trokon	randomly selected	31	male	yes	6	2	8	Christian	no	NA	NA	goat	NA	yes	maxwell duiker	yes	no bushmeat	yes	no	yes	no	yes	all bush animals	yes	NA	0	0	NA	NA	NA	NA	NA	NA	NA	NA
Juluzon_5	5	Juluzon	village	375	NA	NA	542829	673358	1	2	2015	10	53	Trokon	randomly selected	26	female	no	0	0	0	Christian	no	NA	NA	bushmeat	black duiker	yes	NA	yes	no hand shaking/no touching/no bushmeat	no	NA	yes	yes	yes	all bush animals	yes	no	0	0	yes	radio/people from awareness campaigns	yes	yes	yes	every day	forest	everybody
Juluzon_6	6	Juluzon	village	NA	NA	NA	542829	673358	1	2	2015	13	5	Trokon	randomly selected	24	male	yes	6	0	6	Christian	no	NA	NA	bushmeat	black duiker	yes	maxwell duiker	yes	no hand shaking/no bushmeat	yes	no	yes	no	yes	all bush animals	yes	NA	0	0	NA	NA	NA	NA	NA	NA	NA	NA
Sayuo_1	1	Sayuo	village	450	NA	NA	643628	633795	3	2	2015	15	18	Trokon	randomly selected	37	male	yes	7	0	7	Christian	no	NA	NA	goat	NA	yes	porcupine	yes	no bushmeat/no touching	yes	no	yes	no	yes	all bush animals	yes	no	0	0	yes	posters/people from awareness campaigns	yes	yes	yes	with every meal	forest/friend	half
Sayuo_2	2	Sayuo	village	400	NA	NA	643628	633795	3	2	2015	17	22	Trokon	randomly selected	35	male	no	0	0	0	Christian	no	NA	NA	bushmeat	black duiker/monkey	yes	maxwell duiker/chimpanzee/leopard	yes	no bushmeat/no touching/no hand shaking	yes	no	yes	no	yes	all bush animals	yes	NA	0	0	NA	NA	NA	NA	NA	NA	NA	NA
Sayuo_3	3	Sayuo	village	465	NA	NA	643628	633795	4	2	2015	7	34	Trokon	randomly selected	36	male	yes	6	2	8	Christian	yes	both	giant hog	goat	NA	yes	leopard	yes	no hand shaking/no touching dead people/no bushmeat	yes	yes	yes	no	yes	all bush animals	yes	NA	0	0	NA	NA	NA	NA	NA	NA	NA	NA
Sayuo_4	4	Sayuo	village	350	NA	NA	643628	633795	4	2	2015	9	36	Trokon	randomly selected	85	male	no	0	0	0	Christian	no	NA	NA	goat	NA	yes	african buffalo	yes	no bushmeat/no touching	yes	no	yes	no	yes	all bush animals	yes	NA	0	0	NA	NA	NA	NA	NA	NA	NA	NA
Sayuo_5	5	Sayuo	village	400	NA	NA	643628	633795	4	2	2015	10	40	Trokon	randomly selected	30	female	no	0	0	0	Christian	no	NA	NA	goat	NA	no	NA	yes	no bushmeat	yes	no	yes	no	yes	all bush animals	yes	NA	0	0	NA	NA	NA	NA	NA	NA	NA	NA
Sayuo_6	6	Sayuo	village	NA	NA	NA	643628	633795	4	2	2015	11	36	Trokon	randomly selected	45	male	no	0	0	0	Christian	no	NA	NA	goat	NA	yes	african buffalo	yes	no hand shaking/no bushmeat/no touching sick and dead people	yes	yes	yes	no	yes	all bush animals	yes	NA	0	0	NA	NA	NA	NA	NA	NA	NA	NA
Sayuo_7	7	Sayuo	village	450	NA	NA	643628	633795	4	2	2015	12	20	Trokon	randomly selected	NA	male	no	0	0	0	Christian	no	NA	NA	goat	NA	yes	maxwell duiker	yes	no touching/no bushmeat	yes	no	yes	no	yes	all bush animals	yes	NA	0	0	NA	NA	NA	NA	NA	NA	NA	NA
Sayuo_8	8	Sayuo	village	450	NA	NA	643628	633795	4	2	2015	13	13	Trokon	they volunteered themselves	NA	male	yes	6	6	12	Christian	no	NA	NA	goat	NA	yes	elephant/leopard/chimpanzee	yes	washing hands/no touching/no bushmeat	yes	no	yes	no	yes	all bush animals	yes	NA	0	0	NA	NA	NA	NA	NA	NA	NA	NA
Gbellie_1	1	Gbellie	town	560	NA	NA	496784	776711	19	3	2015	7	29	Lormie	randomly selected	33	male	no	0	0	0	Christian	no	NA	NA	bushmeat/cane rat	NA	yes	chimpanzee	yes	monkey/bat/bushbuck	yes	yes	no	NA	yes	all bush animals	no	yes	7	6	yes	radio/posters/people from awarenesss campaigns	yes	yes	yes	every day	forest/neighbour	everybody
Gbellie_2	2	Gbellie	town	400	NA	NA	496784	776711	19	5	2015	9	3	Lormie	randomly selected	46	male	no	0	0	0	Atheist	do not know	NA	NA	bushmeat/cane rat	NA	yes	goat/snail/chimpanzee	yes	baboon/monkey/bat	NA	NA	NA	NA	yes	monkey/bat/chimpanzee/porcupine	yes	yes	3	2	yes	radio/posters/people from awarenesss campaigns	yes	no	yes	every day	forest/friend	everybody
Gbellie_3	3	Gbellie	town	800	NA	NA	496784	776711	19	3	2015	10	26	Lormie	randomly selected	37	male	yes	6	5	11	Christian	no	NA	NA	beef	NA	yes	goat/chimpanzee	yes	chimpanzee/monkey/bat/porcupine	no	NA	no	NA	yes	all bush animals	no	yes	8	3	yes	radio/posters/people from awarenesss campaigns	yes	no	yes	every day	nearby market/neighbour	everybody
DavidVillagePalmville_1	1	DavidVillagePalmville	village	170	NA	NA	613347	666800	3	2	2015	12	8	Lormie	randomly selected	34	male	yes	9	0	9	Christian	yes	eating	pig	beef	NA	no	NA	yes	chimpanzee/monkey/bat/	no	no	yes	no	yes	monkey/bat/chimpanzee	yes	no	0	0	yes	photos	yes	yes	yes	with every meal	friend/only through connections	everybody
DavidVillagePalmville_2	2	DavidVillagePalmville	village	75	NA	NA	613347	666800	3	2	2015	9	0	Lormie	randomly selected	43	male	yes	6	0	6	Christian	no	NA	NA	bushmeat	crocodile	no	NA	yes	no bushmeat	yes	yes	yes	yes	yes	all bush animals	yes	no	0	0	yes	people from awareness campaigns	yes	yes	yes	with every meal	forest	everybody
DavidVillagePalmville_3	3	DavidVillagePalmville	village	100	NA	NA	613347	666800	3	2	2015	8	14	Sylvester	randomly selected	31	male	yes	6	5	11	Christian	yes	both	pig	chicken	NA	no	NA	yes	bat/monkey/chimpanzee	yes	no	yes	no	yes	monkey/bat/chimpanzee	yes	no	0	0	yes	witness	yes	yes	yes	every day	nearby market	everybody
Tohou_2	2	Tohou	village	30	NA	NA	649162	631598	4	2	2015	12	25	Akkon	they volunteered themselves	25	male	no	0	0	0	Christian	no	NA	NA	fish	NA	no	NA	yes	no touching dead people	yes	no	yes	no	yes	elephant/monkey/chimpanzee	NA	no	0	0	NA	NA	NA	do not know	yes	once a week	nearby market	everybody
Tohou_1	1	Tohou	village	11	NA	NA	649162	631598	4	2	2015	15	0	Clement	randomly selected	22	male	no	0	0	0	Christian	no	NA	NA	bushmeat	black duiker	no	NA	yes	no bushmeat	yes	no	yes	no	NA	NA	yes	NA	0	0	NA	NA	NA	NA	NA	NA	NA	NA
Voinjama_1	1	Voinjama	city	NA	NA	NA	417048	930911	24	4	2015	10	21	Sylvester	randomly selected	45	female	no	0	0	0	Christian	no	NA	NA	cane rat	NA	yes	cat fish	yes	bat/chimpanzee/monkey/no hand shaking/no hugging	yes	yes	yes	yes	yes	monkey/bat/chimpanzee	yes	yes	2	2	yes	radio/posters/people from awareness campaigns	yes	yes	yes	once a week	nearby market	everybody
Voinjama_2	2	Voinjama	city	NA	NA	NA	417048	930911	24	4	2015	12	21	Sylvester	randomly selected	56	male	yes	5	0	5	Christian	no	NA	NA	bushmeat	giant pouched rat	yes	cat fish	yes	no hugging/no hand shaking	yes	yes	yes	yes	yes	monkey/bat/chimpanzee	yes	yes	7	7	yes	radio/posters/people from awareness campaigns	yes	yes	yes	once a week	nearby market/friend/neighbour	everybody
Voinjama_3	3	Voinjama	city	NA	NA	NA	417048	930911	24	4	2015	13	40	Sylvester	randomly selected	50	male	yes	4	0	4	Muslim	yes	NA	pig	beef	NA	yes	monkey	yes	no hand shaking/no hugging/bat/monkey/chimpanzee	yes	yes	yes	yes	yes	monkey/bat/chimpanzee	yes	yes	4	4	yes	radio/posters/people from awareness campaigns	yes	yes	no	NA	NA	half
Voinjama_4	4	Voinjama	city	NA	10000	NA	417048	930911	24	4	2015	12	5	Lormie	randomly selected	35	male	yes	6	6	12	Christian	no	NA	NA	fish	NA	yes	dog/black duiker	yes	monkey/bat/chimpanzee	no	no	yes	yes	yes	bushbuck/monkey/bat/chimpanzee	yes	yes	3	3	yes	radio/posters/people from awareness campaigns	yes	yes	yes	once a week	nearby market	everybody
Voinjama_5	5	Voinjama	city	14200	NA	NA	417048	930911	24	4	2015	10	26	Akkon	randomly selected	50	female	no	0	0	0	Muslim	yes	both	hog	goat	NA	yes	monkey	yes	washing hands/no gathering	NA	NA	NA	NA	yes	chimpanzee/monkey	yes	yes	17	17	yes	people from awareness campaigns/friends and colleagues/witness	yes	yes	yes	once a month	nearby market/large town	everybody
Voinjama_6	6	Voinjama	city	12800	NA	NA	417048	930911	24	4	2015	12	15	Akkon	randomly selected	48	female	no	0	0	0	Christian	no	NA	NA	fish	NA	yes	dog/bird	yes	washing hands/no hand shaking	yes	no	yes	no	yes	monkey/bat/chimpanzee	yes	yes	13	8	yes	radio/people from awareness campaigns/friends and colleagues	yes	yes	yes	every day	nearby market/friend/neighbour/large town	half
Voinjama_7	7	Voinjama	city	12800	NA	NA	417048	930911	24	4	2015	13	40	Akkon	randomly selected	49	female	yes	6	6	12	Christian	no	NA	NA	chicken	NA	yes	goat	yes	bat/monkey/chimpanzee	yes	no	yes	no	yes	monkey/bat/chimpanzee	yes	yes	8	8	yes	radio/posters/people from awareness campaigns/friends and colleagues	yes	yes	yes	every day	forest/nearby market/friend/neighbour	everybody
Voinjama_8	8	Voinjama	city	3935	NA	NA	417048	930911	24	4	2015	10	21	Trokon	randomly selected	36	female	no	0	0	0	Christian	no	NA	NA	bushmeat	forest hog	yes	goat	yes	washing hands/no touching/keep distance	yes	yes	yes	yes	yes	monkey/bat/chimpanzee	yes	yes	58	56	yes	radio/people from awareness campaigns	yes	no	yes	every day	nearby market/neighbour	more than half
Voinjama_9	9	Voinjama	city	3297	NA	NA	417048	930911	24	4	2015	12	15	Trokon	randomly selected	44	male	yes	8	6	14	Christian	no	NA	NA	chicken	NA	yes	turtle	yes	washing hands/no touching/keep distance	yes	yes	yes	yes	yes	monkey/bat/chimpanzee	yes	yes	4	3	yes	radio/posters/people from awareness campaigns	yes	no	yes	every second day	nearby market	more than half
Voinjama_10	10	Voinjama	city	4788	NA	NA	417048	930911	24	4	2015	14	17	Trokon	randomly selected	41	male	yes	8	6	14	Christian	no	NA	NA	fish	NA	yes	snail	yes	washing hands/no bushmeat/no touching	no	no	yes	yes	yes	monkey/bat/chimpanzee	yes	yes	110	88	yes	radio/posters/people from awareness campaigns	yes	yes	yes	every day	nearby market	everybody
Gbolo_1	1	Gbolo	village	24	NA	NA	394971	741191	15	4	2015	6	36	Akkon	randomly selected	66	male	yes	6	6	12	Christian	no	NA	NA	beef	NA	yes	goat/dog	yes	no hand shaking	yes	no	yes	no	yes	monkey/chimpanzee	yes	no	0	0	yes	radio/people from awareness campaigns	yes	no	yes	once a week	forest/friend	everybody
Gbolo_2	2	Gbolo	village	23	NA	NA	394971	741191	15	4	2015	8	22	Akkon	randomly selected	23	male	yes	6	2	8	Christian	no	NA	NA	chicken	NA	yes	dog/goat/cat	yes	no bathing dead	yes	no	yes	no	yes	monkey/bat/chimpanzee	yes	no	0	0	yes	radio/friends and colleagues	yes	yes	yes	once a week	forest/nearby market	everybody
Gbolo_3	3	Gbolo	village	22	NA	NA	394971	741191	15	4	2015	7	21	Trokon	randomly selected	52	male	no	0	0	0	Christian	no	NA	NA	bushmeat	porcupine	yes	lion	yes	no hand shaking/washing hands/no touching	NA	NA	do not know	do not know	yes	monkey/bat/chimpanzee	do not know	no	0	0	yes	radio/people from awareness campaigns	yes	no	yes	every day	forest	everybody
Gbolo_4	4	Gbolo	village	25	NA	NA	394971	741191	15	4	2015	8	22	Trokon	randomly selected	27	male	no	0	0	0	Christian	no	NA	NA	chicken	NA	yes	dog	yes	no touching/washing hands	yes	yes	do not know	do not know	yes	monkey/bat/chimpanzee	yes	no	0	0	yes	radio/people from awareness campaigns	yes	yes	yes	every day	forest/nearby market	everybody
Gbarta_1	1	Gbarta	town	300	NA	NA	467398	741780	16	4	2015	17	10	Akkon	randomly selected	35	male	yes	6	1	7	Christian	no	NA	NA	bushmeat	maxwell duiker	yes	dog	yes	monkey/bat/chimpanzee	yes	no	yes	no	yes	monkey/bat/chimpanzee	yes	no	0	0	yes	radio/people from awareness campaigns	yes	yes	yes	every second day	forest/nearby market/neighbour	everybody
Gbarta_2	2	Gbarta	town	430	NA	NA	467398	741780	16	4	2015	18	34	Akkon	randomly selected	30	female	yes	6	6	12	Christian	no	NA	NA	bushmeat	bushbuck	yes	dog	yes	no bushmeat	yes	no	yes	no	yes	monkey/bat/chimpanzee	yes	yes	5	2	yes	radio/posters/people from awareness campaigns	yes	yes	yes	once a week	forest/nearby market	everybody
Gbarta_3	3	Gbarta	town	450	NA	NA	467398	741780	17	4	2015	6	40	Akkon	randomly selected	46	female	no	0	0	0	Christian	no	NA	NA	fish	NA	yes	maxwell duiker	yes	no hand shaking	yes	no	yes	no	yes	monkey/bat/chimpanzee	yes	no	0	0	yes	people from awareness campaigns	yes	do not know	yes	twice a week	forest/nearby market	everybody
Gbarta_4	4	Gbarta	town	475	NA	NA	467398	741780	17	4	2015	8	0	Akkon	randomly selected	31	female	no	0	0	0	Christian	do not know	NA	NA	fish	NA	yes	black duiker	yes	no hand shaking	yes	no	yes	no	yes	bat/monkey	yes	no	0	0	yes	people from awareness campaigns/friends and colleagues	yes	no	yes	every day	forest/nearby market/neighbour	half
Gbarta_5	5	Gbarta	town	850	NA	NA	467398	741780	16	4	2015	17	50	Trokon	randomly selected	34	male	yes	8	6	14	Christian	no	NA	NA	goat	NA	yes	sheep	yes	no touching/washing hands/no bushmeat	do not know	do not know	yes	do not know	yes	monkey/bat/chimpanzee	yes	no	0	0	yes	radio/posters/people from awareness campaigns	yes	yes	yes	every day	forest	everybody
Gbarta_6	6	Gbarta	town	800	NA	NA	467398	741780	16	4	2015	18	55	Trokon	randomly selected	50	male	yes	8	3	11	Christian	no	NA	NA	goat	NA	yes	leopard/black duiker	yes	no touching/washing hands/no bushmeat	no	no	yes	do not know	yes	monkey/bat/chimpanzee	yes	yes	3	1	yes	radio/people from awareness campaigns	yes	yes	yes	every day	nearby market	everybody
Gbarta_7	7	Gbarta	town	717	NA	NA	467398	741780	17	4	2015	7	18	Trokon	randomly selected	33	male	no	0	0	0	Atheist	NA	NA	NA	bushmeat	bushbuck	yes	chimpanzee	yes	no touching/washing hands	yes	do not know	yes	yes	yes	monkey/bat/chimpanzee	yes	no	0	0	yes	radio/posters/people from awareness campaigns	yes	no	yes	every day	forest	everybody
Gbarta_8	8	Gbarta	town	NA	NA	NA	467398	741780	17	4	2015	8	20	Trokon	randomly selected	49	male	yes	8	0	8	Christian	no	NA	NA	chicken	NA	yes	maxwell duiker/goat	yes	no touching/washing hands/keep distance	do not know	do not know	no	no	yes	monkey/bat/chimpanzee	yes	yes	7	3	yes	radio/people from awareness campaigns	yes	no	yes	every day	nearby market	everybody
Kungbor_1	1	Kungbor	village	2800	NA	NA	326042	845690	11	5	2015	8	21	Sylvester	randomly selected	48	male	yes	6	6	12	Christian	no	NA	NA	goat	NA	yes	alligator	yes	monkey/bat/chimpanzee	yes	yes	yes	yes	yes	monkey/bat/chimpanzee	yes	no	0	0	yes	radio/posters/people from awareness campaigns/friends and colleagues	yes	yes	yes	every day	nearby market/friend/neighbour	everybody
Kungbor_2	2	Kungbor	mining camp	2000	NA	NA	326042	845690	11	5	2015	9	38	Sylvester	randomly selected	38	female	yes	6	0	6	Christian	no	NA	NA	bushmeat	porcupine	yes	snail	yes	burning dead/no hugging/no touching	yes	yes	yes	yes	yes	monkey/bat/chimpanzee	yes	no	0	0	yes	radio/posters/people from awareness campaigns/friends and colleagues	yes	yes	yes	every day	nearby market/friend/neighbour	everybody
Kungbor_3	3	Kungbor	mining camp	1200	NA	NA	326042	845690	11	5	2015	9	53	Lormie	randomly selected	38	male	no	0	0	0	Muslim	yes	both	monkey/baboon/hog	bushmeat	water chevrotain/pangolin	yes	goannon	yes	chimpanzee/bat/monkey	yes	yes	yes	yes	yes	all bush animals	yes	no	0	0	yes	radio/posters/people from awareness campaigns	yes	yes	yes	once a week	nearby market/friend/neighbour	more than half
Kungbor_4	4	Kungbor	mining camp	1500	NA	NA	326042	845690	11	5	2015	8	53	Lormie	randomly selected	60	male	no	0	0	0	Christian	no	NA	NA	bushmeat	porcupine	yes	snail	yes	no bushmeat	yes	yes	do not know	NA	yes	baboon/monkey/bat	yes	no	0	0	yes	radio/posters/people from awareness campaigns	yes	no	yes	twice a week	forest/friend/neighbour	more than half
Kungbor_5	5	Kungbor	town	900	NA	NA	326042	845690	11	5	2015	9	53	Akkon	randomly selected	54	female	no	0	0	0	Christian	no	NA	NA	bushmeat	pangolin	yes	snail/snake	yes	chimpanzee/monkey	yes	no	yes	no	yes	monkey/bat/chimpanzee	yes	no	0	0	yes	radio/people from awareness campaigns	yes	yes	yes	every day	forest/friend/neighbour	everybody
Kungbor_6	6	Kungbor	town	1200	NA	NA	326042	845690	11	5	2015	11	25	Akkon	randomly selected	42	male	no	0	0	0	Christian	no	NA	NA	cane rat	NA	yes	cat fish	yes	chimpanzee/monkey	yes	no	yes	no	yes	monkey/bat/chimpanzee	yes	no	0	0	yes	radio/people from awareness campaigns	yes	yes	yes	every day	forest/nearby market/friend/neighbour	everybody
Kungbor_7	7	Kungbor	town	875	NA	NA	326042	845690	11	5	2015	9	23	Trokon	randomly selected	45	male	yes	8	6	14	Christian	no	NA	NA	bushmeat	pangolin	yes	crocodile	yes	washing hands/no touching/no hand shaking	yes	yes	no	no	yes	monkey/bat/chimpanzee	yes	no	0	0	yes	radio/people from awareness campaigns	yes	yes	yes	every day	forest	everybody
Kungbor_8	8	Kungbor	town	910	NA	NA	326042	845690	11	5	2015	10	56	Trokon	randomly selected	28	male	yes	8	6	14	Muslim	yes	both	hog	chicken	NA	yes	leopard	yes	washing hands/no hand shaking	no	no	no	no	yes	monkey/bat/chimpanzee	yes	no	0	0	yes	radio/people from awareness campaigns	yes	yes	yes	every day	nearby market	everybody
Kungbor_9	9	Kungbor	town	900	NA	NA	326042	845690	11	5	2015	12	26	Trokon	randomly selected	35	male	no	0	0	0	Christian	no	NA	NA	bushmeat	black duiker	yes	chimpanzee	yes	washing hands/no touching/no hand shaking	no	no	no	no	yes	monkey/bat/chimpanzee	yes	no	0	0	yes	radio/people from awareness campaigns	yes	yes	yes	every day	forest	everybody
Gbamakolieta_1	1	Gbamakolieta	town	700	NA	NA	397365	777575	16	4	2015	15	42	Lormie	randomly selected	38	male	no	0	0	0	Christian	no	NA	NA	bushmeat/cane rat	NA	yes	leopard	yes	bat/monkey/chimpanzee	do not know	do not know	yes	yes	yes	bat/monkey/baboon	yes	no	0	0	yes	radio/posters/people from awareness campaigns	yes	no	yes	every second day	forest/nearby market/friend	everybody
Gbamakolieta_2	2	Gbamakolieta	town	715	NA	NA	397365	777575	16	4	2015	17	6	Lormie	randomly selected	55	male	yes	6	6	12	Christian	yes	both	cane rat/hedge hog/porcupine	chicken	NA	yes	dog/goat	yes	no bushmeat	no	no	do not know	do not know	yes	bat/monkey/baboon	no	yes	1	1	yes	radio/posters/people from awareness campaigns	yes	yes	yes	once a week	nearby market/friend/neighbour	everybody
Gbamakolieta_3	3	Gbamakolieta	NA	715	NA	NA	397365	777575	17	4	2015	8	56	Lormie	randomly selected	69	male	yes	6	1	7	Christian	no	NA	NA	fish	NA	yes	turtle/leopard	yes	bat/monkey/baboon	do not know	no	yes	yes	no	NA	NA	no	0	0	yes	radio/posters/people from awareness campaigns	yes	no	yes	twice a week	nearby market/neighbour	everybody
Gbamakolieta_4	4	Gbamakolieta	NA	715	NA	NA	397365	777575	17	4	2015	10	32	Lormie	randomly selected	43	female	no	0	0	0	Christian	no	NA	NA	bushmeat	porcupine	yes	leopard/cat/dog/turtle	yes	bat/monkey/bushbuck	NA	NA	NA	NA	yes	bat/baboon/bushbuck/monkey	yes	yes	1	1	yes	radio/posters/people from awareness campaigns	yes	yes	yes	twice a week	nearby market/forest	everybody
Gbamakolieta_5	5	Gbamakolieta	town	715	NA	NA	397365	777575	16	4	2015	16	20	Sylvester	randomly selected	35	male	yes	6	2	8	Christian	no	NA	NA	chicken	NA	yes	leopard/elephant	yes	no hand shaking/bat/monkey/chimpanzee	yes	yes	yes	yes	yes	monkey/bat/chimpanzee	yes	no	0	0	yes	radio/posters/people from awareness campaigns	yes	yes	yes	every day	forest	half
Gbamakolieta_6	6	Gbamakolieta	town	715	NA	NA	397365	777575	17	4	2015	7	37	Sylvester	randomly selected	31	male	no	0	0	0	Christian	no	NA	NA	bushmeat	porcupine	yes	goat	NA	NA	yes	yes	yes	yes	yes	monkey/bat/chimpanzee	yes	no	0	0	yes	posters/people from awareness campaigns/friends and colleagues	yes	yes	yes	every day	forest	half
Gbamakolieta_7	7	Gbamakolieta	town	715	NA	NA	397365	777575	17	4	2015	8	43	Sylvester	randomly selected	32	male	yes	4	0	4	Christian	no	NA	NA	chicken	NA	yes	chimpanzee/leopard	yes	no hand shaking/no touching/bat/chimpanzee/monkey	yes	yes	yes	yes	yes	monkey/bat/chimpanzee	yes	no	0	0	yes	radio/posters/people from awareness campaigns/friends and colleagues	yes	yes	yes	every day	nearby market/friend/neighbour	everybody
Gbamakolieta_8	8	Gbamakolieta	town	715	NA	NA	397365	777575	17	4	2015	10	15	Sylvester	randomly selected	38	male	yes	2	0	2	Christian	no	NA	NA	chicken	NA	yes	cat/leopard/chimpanzee/turtle	yes	chimpanzee/bat/monkey/no touching/no hugging	yes	yes	yes	yes	yes	monkey/bat/chimpanzee	yes	no	0	0	yes	radio/posters/people from awareness campaigns	yes	yes	yes	every day	forest	everybody
Segisue_1	1	Segisue	village	400	NA	NA	384261	885450	21	4	2015	8	11	Lormie	randomly selected	32	male	no	0	0	0	Muslim	yes	both	bush hog/monkey/baboon	bushmeat	water chevrotain	yes	crocodile/leopard/alligator	yes	bat/baboon/monkey	yes	yes	yes	yes	yes	all bush animals	yes	no	0	0	yes	radio/posters/people from awareness campaigns	yes	yes	yes	every second day	forest/friend/neighbour	everybody
Segisue_2	2	Segisue	village	300	NA	NA	384261	885450	21	4	2015	9	10	Lormie	randomly selected	29	male	no	0	0	0	Muslim	yes	both	bush hog/monkey/baboon	fish	NA	yes	snake/leopard/dog/cat	yes	monkey/bat/baboon	do not know	no	do not know	no	yes	all bush animals	yes	no	0	0	yes	radio/posters/people from awareness campaigns	yes	yes	no	NA	NA	everybody
Segisue_3	3	Segisue	village	NA	400	NA	384261	885450	21	4	2015	10	28	Lormie	randomly selected	45	male	yes	6	1	7	Muslim	yes	eating	bush hog	fish	NA	yes	snake/baboon	yes	monkey/bat/baboon	no	no	yes	yes	yes	all bush animals	no	no	0	0	yes	radio/posters/people from awareness campaigns	yes	no	yes	with every meal	forest/friend/neighbour	everybody
Segisue_4	4	Segisue	village	924	NA	NA	384261	885450	21	4	2015	8	5	Sylvester	randomly selected	40	male	yes	6	2	8	Muslim	yes	eating	pig/monkey	bushmeat	pangolin	yes	snail	yes	bat/monkey/chimpanzee/no touching/no hugging/washing hands	yes	yes	yes	yes	yes	monkey/bat/chimpanzee	yes	yes	3	3	yes	radio/posters/people from awareness campaigns	yes	yes	yes	once a week	forest	everybody
Segisue_5	5	Segisue	village	200	NA	NA	384261	885450	21	4	2015	9	48	Sylvester	randomly selected	34	male	yes	6	0	6	Muslim	yes	NA	pig/dog/cat	bushmeat	pangolin	yes	chicken/birds	yes	bat/monkey/chimpanzee/no touching/no hugging/no hand shaking	yes	yes	yes	yes	yes	monkey/bat/chimpanzee	yes	yes	1	1	yes	radio/posters/people from awareness campaigns/friends and colleagues	yes	yes	yes	every day	nearby market/friend/neighbour	everybody
Dabu_1	1	Dabu	village	250	NA	NA	395175	884039	22	4	2015	9	7	Sylvester	randomly selected	48	male	yes	5	0	5	Christian	no	NA	NA	cane rat	NA	yes	sparrow	yes	no bushmeat/no hand shaking/no hugging	yes	yes	yes	yes	yes	monkey/bat/chimpanzee	yes	no	0	0	yes	posters/people from awareness campaigns	yes	yes	yes	twice a week	friend/neighbour	everybody
Dabu_2	2	Dabu	village	100	NA	NA	395175	884039	22	4	2015	7	47	Sylvester	randomly selected	49	male	yes	4	0	4	Christian	no	NA	NA	cane rat	NA	yes	rice bird	yes	monkey/bat/chimpanzee	yes	yes	yes	yes	yes	monkey/bat/chimpanzee	yes	no	0	0	yes	radio/posters/people from awareness campaigns	yes	yes	yes	twice a week	forest	everybody
Dabu_3	3	Dabu	village	89	NA	NA	395175	884039	23	4	2015	9	22	Lormie	randomly selected	38	male	yes	6	5	11	Christian	no	NA	NA	bushmeat	giant forest hog	yes	dog	yes	monkey/bat/snail/baboon	no	no	no	no	yes	primates	no	no	0	0	yes	radio/posters/people from awareness campaigns	yes	yes	yes	every second day	forest/neighbour	everybody
Dabu_4	4	Dabu	village	80	NA	NA	395175	884039	22	4	2015	7	42	Lormie	randomly selected	49	male	no	0	0	0	Christian	no	NA	NA	bushmeat	porcupine	yes	tientien bird/cobra/crocodile	yes	monkey/baboon/bat	no	no	yes	yes	yes	bat/monkey/baboon	yes	yes	2	2	yes	radio/posters/people from awareness campaigns	yes	yes	yes	with every meal	forest/friend/neighbour	everybody
Gbanokansue_1	1	Gbanokansue	village	225	NA	NA	429838	774749	16	4	2015	7	36	Sylvester	randomly selected	42	male	yes	6	1	7	Christian	no	NA	NA	bushmeat/cane rat	NA	yes	black duiker	yes	no hand shaking/no touching/bat/chimpanzee/monkey	yes	yes	yes	yes	yes	monkey/bat/chimpanzee	yes	no	0	0	yes	radio/posters/people from awareness campaigns	yes	yes	yes	once a week	nearby market/friend/neighbour	everybody
Gbanokansue_2	2	Gbanokansue	village	250	NA	NA	429838	774749	15	4	2015	16	4	Sylvester	randomly selected	52	male	yes	6	3	9	Christian	no	NA	NA	bushmeat	pangolin	yes	leopard/chimpanzee	yes	chimpanzee/bat/monkey	yes	yes	yes	yes	yes	monkey/bat/chimpanzee	yes	no	0	0	yes	radio/posters/people from awareness campaigns	yes	yes	yes	every day	nearby market/friend/neighbour	everybody
Gbanokansue_3	3	Gbanokansue	village	800	NA	NA	429838	774749	16	4	2015	8	37	Lormie	randomly selected	68	male	no	0	0	0	Christian	no	NA	NA	bushmeat/cane rat	NA	yes	bushbuck	yes	monkey/baboon/bat/no burial/stop caring sick person to herbalist	NA	NA	NA	NA	yes	all bush animals	yes	no	0	0	yes	radio/friends and colleagues	yes	yes	yes	twice a week	forest/friend	everybody
Gbanokansue_4	4	Gbanokansue	village	1001	NA	NA	429838	774749	16	4	2015	7	19	Lormie	randomly selected	63	male	no	0	0	0	Christian	no	NA	NA	chicken	NA	yes	baboon/leopard/turtle/eagle	yes	bat/monkey/baboon/dry meat	do not know	do not know	do not know	do not know	yes	bat/monkey/baboon	yes	yes	4	4	yes	radio/people from awareness campaigns	yes	no	yes	every day	friend/forest	everybody
Gbanokansue_5	5	Gbanokansue	town	NA	NA	NA	429838	774749	15	4	2015	16	2	Lormie	randomly selected	67	male	yes	5	0	5	Atheist	NA	NA	NA	chicken	NA	no	NA	yes	bat/monkey	do not know	do not know	do not know	do not know	yes	bat/monkey/baboon	do not know	no	0	0	yes	radio/posters/people from awareness campaigns	yes	no	yes	every day	forest/nearby market	everybody
BopoluCity_1	1	BopoluCity	city	2100	NA	NA	335472	781179	4	5	2015	10	28	Lormie	randomly selected	32	female	yes	6	3	9	Christian	no	NA	NA	bushmeat/cane rat	NA	yes	goat/turtle/snake	yes	fruit eaten by bat/monkey	NA	NA	NA	NA	yes	bat/monkey/baboon	yes	no	0	0	yes	radio/posters/people from awareness campaigns	yes	no	yes	every day	nearby market/forest	everybody
BopoluCity_2	2	BopoluCity	city	2500	NA	NA	335472	781179	4	5	2015	11	37	Lormie	randomly selected	65	male	no	0	0	0	Christian	no	NA	NA	bushmeat	pangolin/porcupine	yes	leopard/snake	yes	baboon/monkey/bat	do not know	NA	no	NA	yes	bat/monkey/baboon	yes	no	0	0	yes	radio/posters/people from awareness campaigns	yes	yes	yes	every day	forest	everybody
BopoluCity_3	3	BopoluCity	city	2800	NA	NA	335472	781179	4	5	2015	10	10	Sylvester	randomly selected	24	male	yes	6	1	7	Muslim	yes	both	pig/dog	bushmeat	porcupine	yes	turtle	yes	monkey/bat/chimpanzee/no touching/no hugging	yes	yes	yes	yes	yes	monkey/bat/chimpanzee	yes	yes	1	0	yes	posters/people from awareness campaigns/friends and colleagues	yes	yes	yes	twice a week	nearby market/friend/neighbour	everybody
BopoluCity_4	4	BopoluCity	city	3000	NA	NA	335472	781179	4	5	2015	11	40	Sylvester	randomly selected	34	female	yes	6	6	12	Christian	no	NA	NA	bushmeat	pangolin	yes	bushbuck	yes	bat/monkey/no hand shaking/no hugging	yes	yes	yes	yes	yes	monkey/bat/chimpanzee	yes	no	0	0	yes	radio/posters/people from awareness campaigns/friends and colleagues	yes	yes	yes	once a week	forest	everybody
BopoluCity_5	5	BopoluCity	city	3500	NA	NA	335472	781179	4	5	2015	13	22	Sylvester	randomly selected	50	male	yes	3	0	3	Christian	no	NA	NA	bushmeat	pangolin	yes	snake	yes	bat/chimpanzee/monkey	yes	yes	yes	NA	yes	monkey/bat/chimpanzee	yes	yes	2	1	yes	radio/posters/people from awareness campaigns/friends and colleagues	yes	yes	yes	every day	forest	everybody
BopoluCity_6	6	BopoluCity	city	3000	NA	NA	335472	781179	4	5	2015	10	10	Akkon	randomly selected	39	female	no	0	0	0	Christian	no	NA	NA	bushmeat	pangolin	yes	elephant/black duiker	yes	chimpanzee/monkey	no	yes	yes	no	yes	monkey/bat/chimpanzee	yes	no	0	0	yes	radio/people from awareness campaigns	yes	yes	yes	every day	forest/nearby market/friend/neighbour	everybody
BopoluCity_7	7	BopoluCity	city	3500	NA	NA	335472	781179	4	5	2015	11	40	Akkon	randomly selected	39	female	no	0	0	0	Christian	no	NA	NA	bushmeat/cane rat	NA	yes	bird	yes	bat/chimpanzee	yes	no	yes	no	yes	monkey/bat/chimpanzee	yes	no	0	0	yes	radio/people from awareness campaigns	yes	yes	yes	once a week	nearby market/large town	do not know
BopoluCity_8	8	BopoluCity	city	2750	NA	NA	335472	781179	4	5	2015	10	55	Trokon	randomly selected	26	female	yes	8	2	10	Christian	no	NA	NA	bushmeat	black duiker	yes	chimpanzee/leopard	yes	no touching/no hand shaking	no	no	yes	yes	yes	monkey/bat/chimpanzee	yes	yes	1	0	yes	radio/posters/people from awareness campaigns	yes	no	yes	every second day	nearby market	everybody
BopoluCity_9	9	BopoluCity	city	2875	NA	NA	335472	781179	4	5	2015	11	55	Trokon	randomly selected	27	male	yes	8	4	12	Christian	no	NA	NA	beef	NA	yes	turtle	yes	no touching/washing hands/no hand shaking	yes	yes	yes	yes	yes	monkey/bat/chimpanzee	yes	no	0	0	yes	radio/people from awareness campaigns	yes	yes	yes	every day	nearby market	everybody
BopoluCity_10	10	BopoluCity	city	2557	NA	NA	335472	781179	4	5	2015	12	57	Trokon	randomly selected	30	male	no	0	0	0	Christian	no	NA	NA	bushmeat	bushbuck	yes	goat	yes	no touching/keep distance	yes	yes	no	no	yes	monkey/bat/chimpanzee	yes	no	0	0	yes	people from awareness campaigns	yes	no	yes	every second day	nearby market	more than half
Kakata_1	1	Kakata	city	3000	NA	NA	348136	722123	30	4	2015	8	40	Lormie	randomly selected	44	male	yes	6	6	12	Christian	no	NA	NA	cane rat	NA	yes	leopard	yes	monkey/chimpanzee/bat/no hand shaking/no hugging	do not know	NA	do not know	NA	yes	all bush animals	yes	yes	6	6	yes	radio/posters/people from awareness campaigns	yes	yes	yes	once a week	nearby market	everybody
Kakata_2	2	Kakata	city	4500	NA	NA	348136	722123	30	4	2015	11	28	Lormie	randomly selected	71	male	no	0	0	0	Christian	no	NA	NA	bushmeat	pangolin/goannon	yes	goat	yes	baboon/bat/maxwell duiker	do not know	NA	NA	NA	yes	monkey/bat/all bush animals	yes	no	0	0	yes	radio/posters/people from awareness campaigns	yes	no	yes	twice a week	nearby market	everybody
Kakata_3	3	Kakata	city	NA	NA	NA	348136	722123	30	4	2015	12	52	Lormie	randomly selected	28	male	yes	6	3	9	Christian	no	NA	NA	cane rat	NA	yes	monkey/dog/turtle/snake	yes	no bushmeat/fruit eaten by bats	NA	NA	NA	NA	yes	monkey/baboon/bushbuck/bat	no	yes	3	3	yes	radio/posters/people from awareness campaigns	yes	no	yes	once a week	nearby market	everybody
Kakata_4	4	Kakata	city	8000	NA	NA	348136	722123	30	4	2015	8	44	Sylvester	randomly selected	42	male	yes	6	3	9	Christian	no	NA	NA	goat	NA	yes	monkey	yes	bat/monkey/chimpanzee/no hugging	yes	yes	yes	yes	yes	monkey/bat/chimpanzee	yes	yes	200	200	yes	radio/posters/people from awareness campaigns	yes	yes	yes	once a week	nearby market/friend/neighbour	half
Kakata_5	5	Kakata	city	6000	NA	NA	348136	722123	30	4	2015	10	21	Sylvester	randomly selected	28	female	yes	6	6	12	Christian	no	NA	NA	chicken	NA	yes	goat	yes	bat/monkey/chimpanzee/no hugging/hand shaking/no gathering	yes	yes	yes	yes	yes	monkey/bat/chimpanzee	yes	yes	10	10	yes	radio/posters/people from awareness campaigns/friends and colleagues	yes	yes	yes	once a month	nearby market/friend/neighbour	everybody
Kakata_7	7	Kakata	city	NA	NA	NA	348136	722123	30	4	2015	8	45	Akkon	randomly selected	30	female	yes	6	2	8	Christian	no	NA	NA	fish	NA	yes	monkey	yes	no hand shaking	NA	NA	NA	NA	yes	monkey/bat/chimpanzee	yes	yes	2	2	yes	radio/people from awareness campaigns	yes	no	yes	once a month	forest/nearby market/friend	do not know
Kakata_8	8	Kakata	city	NA	NA	NA	348136	722123	30	4	2015	10	20	Akkon	randomly selected	44	female	yes	6	5	11	Christian	no	NA	NA	chicken	NA	no	NA	yes	no hand shaking/no touching	yes	no	yes	no	yes	chimpanzee/bat	yes	yes	5	4	yes	radio/people from awareness campaigns	yes	no	yes	every second day	nearby market/friend/neighbour	everybody
Kakata_9	9	Kakata	city	NA	NA	NA	348136	722123	30	4	2015	9	50	Trokon	randomly selected	26	male	yes	8	6	14	Christian	no	NA	NA	goat	NA	no	NA	yes	no bushmeat/no touching/washing hands	no	no	no	no	yes	monkey/bat/chimpanzee	yes	yes	675	350	yes	radio/posters/people from awareness campaigns	yes	no	yes	twice a week	nearby market	more than half
Kakata_10	10	Kakata	city	NA	NA	NA	348136	722123	30	4	2015	11	28	Trokon	randomly selected	22	male	yes	8	4	12	Christian	no	NA	NA	chicken	NA	yes	monitor lizard	yes	no touching/washing hands/keep distance	NA	NA	NA	NA	yes	monkey/bat/chimpanzee	yes	yes	17	4	yes	radio/people from awareness campaigns	yes	yes	yes	twice a week	nearby market	more than half
Nyforta_1	1	Nyforta	village	NA	NA	NA	323036	776483	7	5	2015	12	14	Lormie	randomly selected	26	male	yes	5	0	5	Muslim	yes	eating	pig/chimpanzee	sheep	NA	yes	turtle	yes	no strangers/monkey/no gathering	do not know	do not know	yes	yes	yes	all bush animals	yes	no	0	0	yes	radio/posters	yes	no	yes	every day	forest/friend/neighbour	everybody
Nyforta_2	2	Nyforta	village	1600	NA	NA	323036	776483	7	5	2015	11	20	Lormie	randomly selected	26	male	yes	1	0	1	Muslim	yes	both	monkey/hog/dog	bushmeat	pangolin/porcupine	yes	leopard/golden cat	yes	monkey/bat/giant pouched rat	do not know	NA	yes	yes	yes	all bush animals	yes	no	0	0	yes	radio/posters/people from awareness campaigns	yes	yes	yes	every day	forest/friend/neighbour	everybody
Nyforta_3	3	Nyforta	village	NA	NA	NA	323036	776483	8	5	2015	11	19	Sylvester	randomly selected	43	male	yes	6	3	9	Muslim	yes	both	pig/dog	sheep	NA	yes	cat	yes	monkey/bat/chimpanzee/no hugging/no touching	yes	yes	yes	yes	yes	monkey/bat/chimpanzee	yes	no	0	0	yes	posters/people from awareness campaigns	yes	yes	yes	every second day	forest	everybody
Nyforta_4	4	Nyforta	village	NA	NA	NA	323036	776483	8	5	2015	12	36	Sylvester	randomly selected	28	male	yes	6	6	12	Muslim	yes	both	pig	sheep	NA	no	NA	yes	monkey/bat/chimpanzee/no hugging/no touching/no hand shaking	yes	yes	yes	yes	yes	monkey/bat/chimpanzee	yes	no	0	0	yes	radio/posters/people from awareness campaigns/friends and colleagues	yes	yes	yes	once a week	forest	everybody
Nyforta_5	5	Nyforta	town	800	NA	NA	323036	776483	8	5	2015	11	22	Akkon	randomly selected	40	male	yes	6	6	12	Christian	no	NA	NA	bushmeat	black duiker	yes	leopard	yes	monkey/chimpanzee	no	yes	yes	no	yes	monkey/chimpanzee	yes	no	0	0	yes	radio/posters/people from awareness campaigns	yes	yes	yes	every day	forest/nearby market/friend	everybody
Nyforta_6	6	Nyforta	town	875	NA	NA	323036	776483	8	5	2015	12	34	Akkon	randomly selected	24	female	no	0	0	0	Muslim	yes	eating	forest hog	fish	NA	yes	monkey	yes	no bushmeat	yes	no	yes	no	yes	monkey/bat/chimpanzee	yes	no	0	0	yes	radio/people from awareness campaigns	yes	yes	yes	once a month	nearby market/neighbour	very few people
Nyforta_7	7	Nyforta	village	735	NA	NA	323036	776483	8	5	2015	11	56	Trokon	randomly selected	32	male	yes	8	2	10	Muslim	yes	both	hog	beef	NA	yes	monkey/turtle	yes	no touching/no strangers/no hand shaking	no	no	no	no	yes	monkey/bat/chimpanzee	yes	no	0	0	yes	radio/people from awareness campaigns	yes	yes	yes	every second day	nearby market	everybody
Nyforta_8	8	Nyforta	village	675	NA	NA	323036	776483	8	5	2015	12	56	Trokon	randomly selected	37	male	yes	8	3	11	Muslim	yes	both	hog	beef	NA	yes	goat	yes	no touching/no bushmeat/no strangers	no	no	no	no	yes	monkey/bat/chimpanzee	yes	no	0	0	yes	radio/people from awareness campaigns	yes	yes	yes	every second day	forest	everybody
Gonelor_1	1	Gonelor	village	1551	NA	NA	250647	778394	17	5	2015	8	20	Sylvester	randomly selected	32	male	yes	6	6	12	Muslim	yes	both	pig	cane rat	NA	yes	monkey/chimpanzee	yes	bat/monkey/chimpanzee/no touching/no hugging	yes	yes	yes	yes	yes	monkey/bat/chimpanzee	yes	yes	1	0	yes	radio/posters/people from awareness campaigns	yes	yes	yes	once a month	nearby market/friend/neighbour	more than half
Gonelor_2	2	Gonelor	village	1550	NA	NA	250647	778394	17	5	2015	9	38	Sylvester	randomly selected	54	male	yes	6	5	11	Christian	no	NA	NA	chicken	NA	yes	sheep	yes	bat/monkey/chimpanzee	yes	yes	yes	yes	yes	monkey/bat/chimpanzee	yes	yes	49	49	yes	radio/posters/people from awareness campaigns/friends and colleagues	yes	yes	yes	once a month	nearby market/friend/neighbour	half
Gonelor_3	3	Gonelor	town	NA	NA	NA	250647	778394	17	5	2015	8	25	Lormie	randomly selected	37	male	no	0	0	0	Muslim	yes	both	monkey/baboon/hog	cane rat	NA	yes	hog/monkey/chimpanzee	yes	monkey/bat/baboon	yes	yes	do not know	do not know	yes	all bush animals	yes	yes	46	36	yes	posters/people from awareness campaigns	yes	yes	yes	once a week	forest/friend/neighbour	everybody
Gonelor_4	4	Gonelor	town	NA	NA	NA	250647	778394	17	5	2015	9	28	Lormie	randomly selected	49	male	no	0	0	0	Muslim	no	NA	NA	bushmeat	porcupine	yes	monkey/hog	yes	monkey/chimpanzee/bat	NA	NA	NA	NA	yes	all bush animals	no	yes	40	40	yes	radio/posters/people from awareness campaigns	yes	no	yes	every day	forest/friend/neighbour	everybody
Gonelor_5	5	Gonelor	town	1006	NA	NA	250647	778394	17	5	2015	8	19	Akkon	randomly selected	30	male	yes	6	6	12	Muslim	yes	both	forest hog	chicken	NA	yes	monkey	yes	monkey/chimpanzee	yes	no	yes	no	yes	monkey/chimpanzee	yes	yes	1	0	yes	radio/posters/people from awareness campaigns	yes	yes	yes	every second day	forest/nearby market/large town	everybody
Gonelor_6	6	Gonelor	town	1006	NA	NA	250647	778394	17	5	2015	9	36	Akkon	randomly selected	45	female	yes	5	0	5	Muslim	yes	both	forest hog/monkey	fish	NA	yes	hog	yes	no bushmeat	yes	no	yes	no	yes	monkey/chimpanzee	yes	no	0	0	yes	radio/people from awareness campaigns	yes	yes	no	NA	NA	do not know
Gonelor_7	7	Gonelor	town	1006	NA	NA	250647	778394	17	5	2015	10	55	Akkon	randomly selected	32	female	yes	6	3	9	Muslim	yes	both	monkey/hog	fish	NA	yes	monkey	yes	monkey/chimpanzee	yes	no	yes	no	yes	chimpanzee	yes	no	0	0	yes	radio/posters/people from awareness campaigns	yes	yes	yes	twice a week	forest/nearby market/large town	very few people
Gonelor_8	8	Gonelor	town	896	NA	NA	250647	778394	17	5	2015	8	48	Trokon	randomly selected	35	male	no	0	0	0	Muslim	yes	both	hog	cane rat	NA	no	NA	yes	no touching/no hand shaking/washing hands	NA	NA	NA	NA	yes	monkey/bat/chimpanzee	yes	yes	56	33	yes	radio/people from awareness campaigns	yes	no	yes	every second day	forest	everybody
Gonelor_9	9	Gonelor	town	968	NA	NA	250647	778394	17	5	2015	9	46	Trokon	randomly selected	28	male	no	0	0	0	Muslim	yes	both	hog	chicken	NA	yes	chimpanzee/snake/monkey/buffalo	yes	no bushmeat/no touching/no hand shaking/washing hands	no	no	do not know	do not know	yes	all bush animals	yes	yes	12	4	yes	radio/people from awareness campaigns	yes	yes	yes	every second day	forest	everybody
Gonelor_10	10	Gonelor	town	925	NA	NA	250647	778394	17	5	2015	10	33	Trokon	randomly selected	56	male	yes	8	4	12	Muslim	yes	NA	hog	fish	NA	yes	chimpanzee	yes	no touching/no hand shaking/washing hands	yes	yes	do not know	do not know	yes	monkey/bat/chimpanzee	yes	yes	22	9	yes	radio/people from awareness campaigns	yes	yes	yes	twice a week	nearby market	everybody
Tubmanburg_1	1	Tubmanburg	city	12000	NA	NA	298427	760113	15	5	2015	9	40	Akkon	randomly selected	58	male	yes	6	1	7	Christian	no	NA	NA	bushmeat	maxwell duiker	yes	monkey	yes	chimpanzee/bat/monkey	yes	no	yes	no	yes	monkey/chimpanzee	yes	yes	3	0	yes	radio/posters/people from awareness campaigns	yes	yes	yes	once a month	nearby market	very few people
Tubmanburg_2	2	Tubmanburg	city	12000	NA	NA	298427	760113	15	5	2015	10	53	Akkon	randomly selected	42	female	yes	6	2	8	Christian	no	NA	NA	chicken	NA	yes	dog	yes	chimpanzee/monkey	yes	no	yes	no	yes	chimpanzee/monkey	yes	yes	4	4	yes	radio/posters/people from awareness campaigns	yes	yes	yes	twice a week	nearby market	everybody
Tubmanburg_3	3	Tubmanburg	city	12000	NA	NA	298427	760113	15	5	2015	12	27	Akkon	randomly selected	68	female	no	0	0	0	Muslim	yes	both	hog	bushmeat	bay duiker	yes	monkey	yes	chimpanzee/bat/monkey	yes	no	yes	no	yes	chimpanzee/monkey	yes	yes	1	0	yes	radio/people from awareness campaigns	yes	yes	yes	once a month	nearby market/only through connections	do not know
Tubmanburg_4	4	Tubmanburg	city	NA	NA	NA	298427	760113	15	5	2015	10	3	Trokon	randomly selected	43	male	yes	8	6	14	Muslim	yes	both	hog	beef	NA	yes	monkey	yes	no touching/no bushmeat/no hand shaking	no	no	no	no	yes	monkey/bat/chimpanzee	yes	yes	77	15	yes	radio/posters/people from awareness campaigns	yes	yes	yes	twice a week	nearby market	more than half
Tubmanburg_5	5	Tubmanburg	city	NA	NA	NA	298427	760113	15	5	2015	11	8	Trokon	randomly selected	64	male	yes	8	6	14	Christian	no	NA	NA	cane rat	NA	do not know	NA	yes	no hand shaking/no touching/washing hands	yes	yes	do not know	do not know	yes	monkey/bat/chimpanzee	yes	yes	35	5	yes	radio/people from awareness campaigns	yes	yes	yes	once a week	nearby market/friend	more than half
Tubmanburg_6	6	Tubmanburg	city	NA	5000	NA	298427	760113	15	5	2015	9	40	Lormie	randomly selected	47	male	yes	6	6	12	Christian	no	NA	NA	fish	NA	no	NA	yes	monkey/bat/chimpanzee	no	no	yes	yes	yes	monkey/bat/chimpanzee	yes	yes	10	10	yes	radio/posters/people from awareness campaigns	yes	yes	yes	once a week	nearby market/large town	everybody
Tubmanburg_7	7	Tubmanburg	city	NA	3000	NA	298427	760113	15	5	2015	10	31	Lormie	randomly selected	69	male	yes	6	5	11	Christian	no	NA	NA	fish	NA	yes	cat fish/palm wine/white eddoes	yes	monkey/bat/chimpanzee	yes	yes	yes	yes	yes	monkey/bat/baboon/all bush animals	yes	yes	20	20	yes	radio/posters/people from awareness campaigns	yes	no	yes	once a month	forest	everybody
Tubmanburg_8	8	Tubmanburg	city	3500	NA	NA	298427	760113	15	5	2015	11	41	Lormie	randomly selected	29	male	yes	6	6	12	Christian	no	NA	NA	goat	NA	yes	bird	yes	bat/monkey/chimpanzee	yes	yes	yes	yes	yes	all bush animals	yes	yes	7	4	yes	radio/posters/people from awareness campaigns	yes	yes	yes	every day	nearby market	everybody
Tubmanburg_9	9	Tubmanburg	city	3000	NA	NA	298427	760113	15	5	2015	9	38	Sylvester	randomly selected	63	male	yes	6	2	8	Muslim	yes	NA	pig	goat	NA	yes	leopard	yes	bat/monkey/chimpanzee/no hugging/no hand shaking	yes	yes	yes	yes	yes	monkey/bat/chimpanzee	yes	yes	50	40	yes	radio/posters/people from awareness campaigns	yes	yes	yes	once a week	nearby market/friend/neighbour	half
Tubmanburg_10	10	Tubmanburg	city	5000	NA	NA	298427	760113	15	5	2015	10	42	Sylvester	randomly selected	48	female	yes	2	0	2	Muslim	yes	both	pig	sheep	NA	yes	bay duiker	yes	monkey/bat/chimpanzee/no hugging/no touching	yes	yes	yes	yes	yes	monkey/bat/chimpanzee	yes	yes	4	4	yes	radio/posters/people from awareness campaigns	yes	yes	yes	once a month	nearby market/friend/neighbour	very few people
Buchanan_1	1	Buchanan	city	NA	NA	NA	387401	651758	2	5	2015	13	55	Lormie	randomly selected	62	male	yes	6	4	10	Christian	no	NA	NA	fish	NA	yes	goat	yes	no bushmeat/bat/monkey/baboon/fruit eaten by bat	no	no	yes	yes	yes	all bush animals	yes	yes	8	5	yes	radio/posters/people from awareness campaigns	yes	no	yes	every day	nearby market	everybody
Buchanan_2	2	Buchanan	city	NA	NA	NA	387401	651758	3	5	2015	12	6	Lormie	randomly selected	27	male	yes	6	5	11	Christian	no	NA	NA	fish	NA	yes	turtle	yes	no hugging/no hand shaking/no gathering/no bushmeat	no	no	do not know	do not know	yes	all bush animals	yes	yes	1	1	yes	radio/posters/people from awareness campaigns	yes	yes	yes	once a week	nearby market	everybody
Buchanan_3	3	Buchanan	city	10000	NA	NA	387401	651758	2	5	2015	12	54	Sylvester	randomly selected	58	male	yes	6	4	10	Christian	no	NA	NA	bushmeat	crocodile	yes	leopard/cat	yes	bat/monkey/chimpanzee/no touching/no hugging	yes	yes	yes	yes	yes	monkey/bat/chimpanzee	yes	yes	5	5	yes	radio/posters/people from awareness campaigns/friends and colleagues	yes	no	yes	every day	forest/nearby market	half
Buchanan_4	4	Buchanan	city	10500	NA	NA	387401	651758	2	5	2015	14	5	Sylvester	randomly selected	46	male	yes	6	6	12	Muslim	yes	NA	pig/primates	sheep	NA	no	NA	yes	no hand shaking/no hugging/no bushmeat	yes	yes	yes	yes	yes	bat/chimpanzee/monkey	yes	yes	10	10	yes	radio/TV/posters/people from awareness campaigns/friends and colleagues	yes	yes	no	NA	NA	half
Buchanan_5	5	Buchanan	city	NA	NA	NA	387401	651758	3	5	2015	10	20	Akkon	randomly selected	57	female	no	0	0	0	Christian	no	NA	NA	fish	NA	yes	cane rat	yes	no bushmeat	yes	no	yes	no	yes	monkey/chimpanzee	yes	yes	8	6	yes	radio/posters/witness	yes	yes	yes	every day	nearby market	do not know
Buchanan_6	6	Buchanan	city	NA	NA	NA	387401	651758	2	5	2015	12	30	Akkon	randomly selected	42	male	yes	6	6	12	Christian	no	NA	NA	chicken	NA	yes	lion/monkey	yes	chimpanzee/monkey/bat	yes	no	yes	no	yes	monkey/chimpanzee	yes	yes	6	6	yes	radio/posters/people from awareness campaigns/friends and colleagues	yes	yes	yes	once a week	nearby market	do not know
Buchanan_7	7	Buchanan	city	NA	NA	NA	387401	651758	3	5	2015	12	36	Trokon	randomly selected	38	male	yes	5	0	5	Christian	no	NA	NA	bushmeat	bushbuck	do not know	NA	yes	no touching/no hand shaking/washing hands	yes	yes	yes	yes	yes	monkey/bat/chimpanzee	yes	yes	8	6	yes	radio/people from awareness campaigns	yes	no	yes	with every meal	nearby market	do not know
Buchanan_8	8	Buchanan	city	NA	NA	NA	387401	651758	2	5	2015	15	48	Trokon	randomly selected	49	male	no	0	0	0	Atheist	NA	NA	NA	chicken	NA	do not know	NA	yes	no touching/no hand shaking/washing hands	yes	yes	yes	yes	yes	monkey/bat/chimpanzee	yes	yes	11	7	yes	radio/people from awareness campaigns	yes	yes	yes	twice a week	nearby market	do not know
Buchanan_9	9	Buchanan	city	NA	NA	NA	387401	651758	4	5	2015	8	53	Trokon	randomly selected	42	male	yes	8	6	14	Christian	no	NA	NA	fish	NA	yes	chimpanzee	yes	no hand shaking/no hugging/no bushmeat/washing hands	no	no	no	no	yes	monkey/bat/chimpanzee	yes	yes	13	7	yes	radio/TV/posters/people from awareness campaigns	yes	yes	yes	less than once a month	nearby market	do not know
Cestos_1	1	Cestos	city	NA	NA	NA	435570	604693	26	5	2015	9	15	Lormie	randomly selected	42	male	yes	6	2	8	Christian	no	NA	NA	fish	NA	yes	turtle/snail	yes	washing hands/no bushmeat/fruit eaten by bat	no	no	yes	yes	yes	every other bush animal	no	yes	4	4	yes	radio/posters/people from awareness campaigns	yes	no	yes	once a month	nearby market	everybody
Cestos_2	2	Cestos	city	NA	NA	NA	435570	604693	26	5	2015	11	21	Lormie	randomly selected	32	male	yes	6	6	12	Christian	no	NA	NA	fish	NA	yes	snail	yes	no bushmeat/no hand shaking/no gathering/no hugging	yes	yes	yes	yes	yes	all bush animals	yes	yes	2	2	yes	radio/posters/people from awareness campaigns	yes	yes	yes	every second day	nearby market	everybody
Cestos_3	3	Cestos	city	NA	NA	NA	435570	604693	26	5	2015	16	27	Lormie	randomly selected	43	male	yes	6	6	12	Christian	no	NA	NA	fish	NA	yes	maxwell duiker	yes	primates/no strangers/no hugging	no	no	yes	yes	yes	all bush animals	yes	yes	3	3	yes	radio/posters/people from awareness campaigns	yes	no	yes	once a week	nearby market/friend/neighbour	everybody
Cestos_4	4	Cestos	city	NA	NA	NA	435570	604693	26	5	2015	9	0	Sylvester	randomly selected	62	male	yes	3	0	3	Christian	no	NA	NA	cane rat	NA	yes	chimpanzee	yes	bat/monkey/chimpanzee/no hand shaking/no hugging	yes	yes	yes	yes	yes	monkey/bat/chimpanzee	yes	yes	15	15	yes	posters/people from awareness campaigns/friends and colleagues	yes	yes	yes	twice a week	forest	everybody
Cestos_5	5	Cestos	city	NA	NA	NA	435570	604693	26	5	2015	10	45	Sylvester	randomly selected	60	female	no	0	0	0	Christian	no	NA	NA	fish	NA	yes	leopard/snails	yes	monkey/bat/chimpanzee/no touching/no hugging	yes	yes	yes	yes	yes	monkey/bat/chimpanzee	yes	no	0	0	yes	posters/people from awareness campaigns/friends and colleagues	yes	yes	yes	once a month	nearby market/friend/neighbour	everybody
Cestos_6	6	Cestos	city	4000	NA	NA	435570	604693	26	5	2015	9	45	Akkon	randomly selected	38	male	yes	6	4	10	Christian	no	NA	NA	fish	NA	yes	cat	yes	no bushmeat	no	yes	yes	no	yes	monkey/bat/chimpanzee	yes	no	0	0	yes	radio/posters/people from awareness campaigns	yes	yes	yes	once a month	nearby market	very few people
Cestos_7	7	Cestos	city	3700	NA	NA	435570	604693	26	5	2015	11	50	Akkon	randomly selected	56	male	yes	6	6	12	Christian	no	NA	NA	fish	NA	yes	monkey	yes	no bushmeat	no	yes	yes	no	yes	monkey/bat/chimpanzee	yes	no	0	0	yes	radio/posters/people from awareness campaigns	yes	yes	yes	every day	forest/nearby market	half
Cestos_8	8	Cestos	city	NA	NA	NA	435570	604693	26	5	2015	9	59	Trokon	randomly selected	55	male	yes	8	6	14	Christian	no	NA	NA	chicken	NA	no	NA	yes	washing hands/keep distance/no hugging	no	no	yes	yes	yes	monkey/bat/chimpanzee	yes	yes	13	5	yes	radio/people from awareness campaigns	yes	no	yes	every day	nearby market	do not know
Cestos_9	9	Cestos	city	NA	NA	NA	435570	604693	26	5	2015	12	0	Trokon	randomly selected	29	male	yes	8	4	12	Christian	no	NA	NA	fish	NA	yes	leopard/snail	yes	no bushmeat/washing hands/no touching	yes	yes	no	no	yes	monkey/bat/chimpanzee	yes	yes	3	3	yes	radio/people from awareness campaigns	yes	yes	yes	twice a week	nearby market	do not know
Cestos_10	10	Cestos	city	NA	NA	NA	435570	604693	26	5	2015	13	16	Trokon	randomly selected	37	male	yes	8	6	14	Christian	no	NA	NA	bushmeat	pangolin	no	NA	yes	no touching/no hugging/washing hands	yes	yes	yes	yes	yes	monkey/bat/chimpanzee	yes	yes	7	5	yes	radio/people from awareness campaigns	yes	no	yes	twice a week	nearby market	do not know
RobertsportsCity_1	1	RobertsportsCity	city	4000	NA	NA	239329	747427	18	5	2015	12	35	Lormie	randomly selected	29	male	yes	6	1	7	Christian	no	NA	NA	bushmeat	porcupine	yes	baboon/snake/snails/crocodile	yes	monkey/baboon/black duiker/bat	NA	NA	NA	NA	yes	all bush animals	yes	no	0	0	yes	radio/posters/people from awareness campaigns	yes	no	yes	once a month	nearby market	everybody
RobertsportsCity_2	2	RobertsportsCity	city	4000	NA	NA	239329	747427	19	5	2015	11	15	Lormie	randomly selected	45	male	no	0	0	0	Christian	no	NA	NA	chicken	NA	yes	snake	yes	bat/monkey/baboon/no hugging/no hand shaking	no	no	do not know	no	yes	all bush animals	no	no	0	0	yes	radio/posters/people from awareness campaigns	yes	no	yes	every second day	nearby market/friend/neighbour	everybody
RobertsportsCity_3	3	RobertsportsCity	city	4000	NA	NA	239329	747427	18	5	2015	10	33	Sylvester	randomly selected	52	male	yes	6	6	12	Christian	no	NA	NA	cane rat	NA	yes	monkey/chimpanzee	yes	monkey/bat/chimpanzee/no touching/no hugging/no hand shaking	yes	yes	yes	yes	yes	monkey/bat/chimpanzee	yes	yes	2	0	yes	radio/posters/people from awareness campaigns/friends and colleagues	yes	yes	yes	twice a week	forest	everybody
RobertsportsCity_4	4	RobertsportsCity	city	4000	NA	NA	239329	747427	18	5	2015	11	57	Sylvester	randomly selected	38	male	yes	2	0	2	Christian	no	NA	NA	fish	NA	no	NA	yes	no hugging/no touching/no hand shaking/chimpanzee/bat/monkey	yes	yes	yes	yes	yes	monkey/bat/chimpanzee	yes	no	0	0	yes	radio/posters/people from awareness campaigns/friends and colleagues	yes	yes	no	NA	NA	do not know
RobertsportsCity_5	5	RobertsportsCity	city	4000	NA	NA	239329	747427	18	5	2015	12	47	Sylvester	randomly selected	43	female	yes	6	0	6	Christian	no	NA	NA	chicken	NA	no	NA	yes	no hand shaking/no hugging/no touching/bat/monkey/chimpanzee	yes	yes	yes	yes	yes	monkey/bat/chimpanzee	yes	yes	1	0	yes	radio/posters/people from awareness campaigns/friends and colleagues	yes	yes	yes	once a month	nearby market/friend/neighbour	very few people
RobertsportsCity_6	6	RobertsportsCity	city	NA	NA	NA	239329	747427	18	5	2015	12	54	Trokon	randomly selected	28	male	yes	8	6	14	Christian	no	NA	NA	fish	NA	yes	monkey	yes	no touching/washing hands/keep distance	yes	yes	yes	yes	yes	all bush animals/chimpanzee/monkey/bat	yes	yes	27	17	yes	radio/people from awareness campaigns	yes	yes	no	NA	NA	do not know
RobertsportsCity_7	7	RobertsportsCity	city	4000	NA	NA	239329	747427	18	5	2015	10	30	Akkon	randomly selected	49	female	yes	6	6	12	Christian	no	NA	NA	fish	NA	yes	bird	yes	monkey/chimpanzee	yes	no	yes	no	yes	monkey/chimpanzee	yes	yes	6	3	yes	radio/posters/people from awareness campaigns	yes	yes	yes	once a month	friend	very few people
RobertsportsCity_8	8	RobertsportsCity	city	4000	NA	NA	239329	747427	18	5	2015	11	46	Akkon	randomly selected	33	female	no	0	0	0	Christian	no	NA	NA	bushmeat	monkey	yes	snake	yes	monkey/bat/chimpanzee	yes	no	yes	no	yes	monkey/bat/chimpanzee	yes	yes	2	1	yes	radio/people from awareness campaigns	yes	yes	yes	less than once a month	nearby market/friend	very few people
RobertsportsCity_9	9	RobertsportsCity	city	4000	NA	NA	239329	747427	18	5	2015	13	12	Akkon	randomly selected	35	male	no	0	0	0	Muslim	yes	both	pig/hog	fish	NA	yes	jentink duiker	yes	no bushmeat	yes	no	yes	no	yes	monkey/chimpanzee	yes	yes	1	1	yes	radio/posters/people from awareness campaigns	yes	yes	no	NA	NA	do not know
RobertsportsCity_10	10	RobertsportsCity	city	NA	NA	NA	239329	747427	18	5	2015	11	46	Trokon	randomly selected	40	male	yes	8	3	11	Christian	no	NA	NA	bushmeat	forest hog	no	NA	yes	washing hands/no touching/no hand shaking	yes	yes	NA	yes	yes	monkey/bat/chimpanzee	yes	yes	3	1	yes	radio/people from awareness campaigns	yes	no	yes	twice a week	nearby market	everybody
Bentol_1	1	Bentol	city	2500	NA	NA	321664	712842	15	6	2015	11	20	Sylvester	randomly selected	55	male	yes	6	3	9	Christian	no	NA	NA	bushmeat	bushbuck	yes	snake/dog/goat	yes	monkey/bat/chimpanzee	yes	yes	yes	yes	yes	monkey/bat/chimpanzee	yes	yes	12	12	yes	radio/posters/people from awareness campaigns	yes	yes	yes	less than once a month	forest	everybody
Bentol_2	2	Bentol	city	2500	NA	NA	321664	712842	15	6	2015	12	14	Sylvester	randomly selected	30	male	yes	6	6	12	Muslim	yes	both	chimpanzee/monkey/pig/snake	sheep	NA	yes	monkey	yes	monkey/bat/chimpanzee/no hand shaking/no touching	yes	yes	yes	yes	yes	monkey/bat/chimpanzee	yes	yes	20	20	yes	radio/posters/people from awareness campaigns/friends and colleagues	yes	do not know	no	do not know	nowhere	do not know
Bentol_3	3	Bentol	city	2200	NA	NA	321664	712842	15	6	2015	13	20	Sylvester	randomly selected	46	female	yes	6	0	6	Christian	no	NA	NA	bushmeat	hedge hog	yes	goat	yes	monkey/bat/chimpanzee	yes	yes	yes	yes	yes	monkey/bat/chimpanzee	yes	no	0	0	yes	radio/posters/people from awareness campaigns/friends and colleagues	yes	yes	yes	once a month	nearby market/friend/neighbour	half
Bentol_4	4	Bentol	city	2500	NA	NA	321664	712842	15	6	2015	11	6	Lormie	randomly selected	55	female	yes	6	6	12	Christian	no	NA	NA	bushmeat/cane rat	NA	yes	leopard/snail	yes	no bushmeat/no gathering	do not know	do not know	yes	yes	yes	all bush animals	yes	yes	23	18	yes	radio/TV/posters/people from awareness campaigns	yes	no	yes	every day	nearby market/friend/neighbour/forest	everybody
Bentol_5	5	Bentol	city	5500	NA	NA	321664	712842	15	6	2015	13	10	Lormie	randomly selected	36	female	no	0	0	0	Christian	no	NA	NA	fish	NA	yes	goat/snake	yes	no bushmeat/no gathering/no hand shaking	NA	NA	NA	NA	yes	all bush animals	do not know	yes	18	16	yes	radio/posters	yes	yes	yes	once a month	nearby market	everybody
Bentol_6	6	Bentol	city	5500	NA	NA	321664	712842	15	6	2015	11	9	Akkon	randomly selected	48	female	yes	6	6	12	Christian	no	NA	NA	fish	NA	yes	dog	yes	no bushmeat	yes	no	yes	no	yes	monkey/chimpanzee	yes	yes	7	7	yes	radio/posters/people from awareness campaigns/friends and colleagues/witness	yes	yes	yes	once a month	friend/only through connections	do not know
Bentol_7	7	Bentol	city	2500	NA	NA	321664	712842	15	6	2015	12	14	Akkon	randomly selected	42	female	no	0	0	0	Christian	no	NA	NA	fish	NA	yes	goat/dog	yes	monkey/chimpanzee	yes	no	yes	no	do not know	NA	NA	no	0	0	yes	radio/people from awareness campaigns	yes	yes	yes	twice a week	nearby market	everybody
Bentol_8	8	Bentol	city	2500	NA	NA	321664	712842	15	6	2015	13	20	Akkon	randomly selected	51	female	yes	6	6	12	Christian	no	NA	NA	goat	NA	no	NA	yes	monkey/chimpanzee/bat	yes	no	yes	no	yes	monkey/chimpanzee/	yes	no	0	0	yes	radio/posters/people from awareness campaigns	yes	no	yes	twice a week	nearby market	half
Bentol_9	9	Bentol	city	2500	NA	NA	321664	712842	15	6	2015	11	43	Trokon	randomly selected	58	male	yes	8	0	8	Christian	no	NA	NA	chicken	NA	yes	goat/turtle	yes	no hand shaking/washing hands	no	no	no	no	yes	monkey/bat/chimpanzee	yes	yes	32	18	yes	radio/posters/people from awareness campaigns	yes	no	yes	every day	nearby market	more than half
Bentol_10	10	Bentol	city	2550	NA	NA	321664	712842	15	6	2015	12	32	Trokon	randomly selected	56	male	no	0	0	0	Christian	no	NA	NA	bushmeat/cane rat	NA	yes	dog	yes	washing hands/no touching/no hand shaking	no	no	no	no	yes	monkey/bat/chimpanzee	yes	yes	28	18	yes	radio/people from awareness campaigns	yes	yes	yes	every day	nearby market	more than half
KingsFarm_1	1	KingsFarm	NA	650	NA	NA	324788	706810	16	6	2015	10	58	Lormie	randomly selected	24	male	yes	6	6	12	Christian	no	NA	NA	fish	NA	yes	dog/chimpanzee/snake	yes	no gathering/no hand shaking/no bushmeat	no	no	yes	yes	yes	all bush animals	yes	no	0	0	yes	radio/posters/people from awareness campaigns	yes	no	yes	once a month	nearby market	everybody
KingsFarm_2	2	KingsFarm	NA	600	NA	NA	324788	706810	16	6	2015	12	0	Lormie	randomly selected	40	male	yes	6	6	12	Christian	no	NA	NA	fish	NA	yes	leopard/cat	yes	bat/monkey/dog/no hugging/no strangers	no	no	no	no	yes	all bush animals	no	yes	8	8	yes	radio/posters/people from awareness campaigns	yes	yes	yes	once a month	nearby market	everybody
KingsFarm_3	3	KingsFarm	village	800	NA	NA	324788	706810	16	6	2015	11	45	Sylvester	randomly selected	30	male	yes	6	2	8	Christian	no	NA	NA	bushmeat	bay duiker	yes	turtle	yes	bat/monkey/chimpanzee/no touching/no hugging	yes	yes	yes	yes	yes	monkey/bat/chimpanzee	yes	no	0	0	yes	radio/posters/people from awareness campaigns/friends and colleagues	yes	yes	yes	once a month	nearby market/friend/neighbour	half
KingsFarm_4	4	KingsFarm	village	680	NA	NA	324788	706810	16	6	2015	10	33	Sylvester	randomly selected	25	male	yes	6	1	7	Christian	no	NA	NA	fish	NA	yes	turtle	yes	bat/monkey/chimpanzee	yes	yes	yes	yes	yes	monkey/bat/chimpanzee	yes	yes	15	10	yes	radio/posters/people from awareness campaigns/friends and colleagues	yes	yes	yes	once a week	nearby market/friend/neighbour	half
KingsFarm_5	5	KingsFarm	town	700	NA	NA	324788	706810	16	6	2015	10	32	Akkon	randomly selected	39	female	yes	6	2	8	Christian	do not know	NA	NA	fish	NA	yes	goat/turtle	yes	monkey/bat/chimpanzee/no bushmeat	yes	no	yes	no	yes	monkey/bat/chimpanzee	yes	no	0	0	yes	radio/people from awareness campaigns	yes	yes	yes	every second day	nearby market/large town	very few people
KingsFarm_6	6	KingsFarm	town	650	NA	NA	324788	706810	16	6	2015	11	36	Akkon	randomly selected	33	female	no	0	0	0	Muslim	yes	both	hog	chicken	NA	yes	forest hog	yes	no bushmeat	do not know	do not know	yes	no	do not know	NA	NA	no	0	0	yes	radio/people from awareness campaigns	yes	yes	no	NA	NA	more than half
KingsFarm_7	7	KingsFarm	village	475	NA	NA	324788	706810	16	6	2015	10	57	Trokon	randomly selected	64	male	no	0	0	0	Christian	no	NA	NA	bushmeat	bushbuck	yes	chimpanzee	yes	no bushmeat/no touching/no hand shaking/washing hands	no	no	no	no	yes	monkey/bat/chimpanzee	yes	no	0	0	yes	radio/people from awareness campaigns	yes	no	yes	twice a week	nearby market	more than half
KingsFarm_8	8	KingsFarm	village	533	NA	NA	324788	706810	16	6	2015	12	16	Trokon	randomly selected	35	male	no	0	0	0	Christian	no	NA	NA	bushmeat	black duiker	yes	turtle	yes	no bushmeat/washing hands/no touching	no	no	no	no	yes	monkey/bat/chimpanzee	yes	no	0	0	yes	radio/posters/people from awareness campaigns	yes	yes	yes	every second day	nearby market	more than half
Darmah_1	1	Darmah	town	706	NA	NA	287562	743008	16	5	2015	13	45	Akkon	randomly selected	31	female	no	0	0	0	Muslim	yes	both	forest hog	chicken	NA	yes	tree pangolin	yes	chimpanzee/monkey	yes	no	yes	no	yes	chimpanzee/monkey	yes	yes	1	1	yes	radio/posters/people from awareness campaigns	yes	yes	no	NA	NA	do not know
Darmah_2	2	Darmah	town	706	NA	NA	287562	743008	16	5	2015	15	29	Akkon	randomly selected	53	female	no	0	0	0	Muslim	yes	both	forest hog	bushmeat	black duiker	yes	dog/cobra	yes	chimpanzee/monkey	yes	no	yes	no	yes	monkey/bat/chimpanzee	yes	no	0	0	yes	radio/posters/people from awareness campaigns/friends and colleagues	yes	yes	yes	twice a week	forest/nearby market/large town	half
Darmah_3	3	Darmah	town	NA	NA	NA	287562	743008	16	5	2015	14	5	Trokon	randomly selected	58	female	no	0	0	0	Christian	no	NA	NA	chicken	NA	yes	snake	yes	no hand shaking/no hugging/washing hands	NA	NA	NA	NA	yes	monkey/bat/chimpanzee	yes	yes	5	5	yes	radio/posters/people from awareness campaigns	yes	yes	yes	twice a week	nearby market	everybody
Darmah_4	4	Darmah	town	706	NA	NA	287562	743008	16	5	2015	15	3	Trokon	randomly selected	25	female	yes	8	6	14	Christian	no	NA	NA	chicken	NA	yes	snake	yes	no hand shaking/no hugging/washing hands	no	no	no	no	yes	monkey/bat/chimpanzee	yes	yes	8	5	yes	radio/people from awareness campaigns	yes	yes	yes	twice a week	nearby market	everybody
Darmah_5	5	Darmah	village	1200	NA	NA	287562	743008	16	5	2015	14	51	Sylvester	randomly selected	28	male	yes	6	2	8	Muslim	yes	both	pig	bushmeat	porcupine	yes	cat fish	yes	monkey/chimpanzee/bat/no hugging/no touching	yes	yes	yes	yes	yes	monkey/bat/chimpanzee	yes	no	0	0	yes	radio/posters/people from awareness campaigns/friends and colleagues	yes	yes	yes	less than once a month	nearby market/friend/neighbour	everybody
Darmah_6	6	Darmah	village	1310	NA	NA	287562	743008	16	5	2015	13	45	Sylvester	randomly selected	45	male	yes	6	2	8	Muslim	yes	both	pig	bushmeat	pangolin	no	NA	yes	no hand shaking/no hugging/bat/monkey/chimpanzee	yes	yes	NA	yes	yes	monkey/bat/chimpanzee	yes	yes	0	0	yes	radio/posters/people from awareness campaigns/friends and colleagues	yes	yes	yes	once a month	nearby market/friend/neighbour	everybody
Darmah_7	7	Darmah	village	706	NA	NA	287562	743008	17	5	2015	13	45	Lormie	randomly selected	24	male	yes	6	4	10	Christian	no	NA	NA	chicken/fish	NA	yes	python/dog	yes	porcupine/monkey/baboon/bat/cane rat/duiker	do not know	do not know	yes	yes	yes	all bush animals	yes	yes	1	1	yes	radio/posters/people from awareness campaigns	yes	no	yes	once a month	nearby market/friend/neighbour	everybody
Yapa_1	1	Yapa	town	750	NA	NA	431432	632540	1	6	2015	8	35	Sylvester	randomly selected	35	male	yes	5	0	5	Christian	no	NA	NA	chicken	NA	yes	snake	yes	no hand shaking/no hugging/monkey/bat/chimpanzee	yes	yes	yes	yes	yes	monkey/bat/chimpanzee	yes	no	0	0	yes	radio/posters/people from awareness campaigns/friends and colleagues	yes	yes	yes	every second day	nearby market/friend/neighbour	everybody
Yapa_2	2	Yapa	village	700	NA	NA	431432	632540	1	6	2015	9	52	Sylvester	randomly selected	37	male	yes	2	0	2	Christian	no	NA	NA	bushmeat	water chevrotain	yes	leopard/chimpanzee	yes	monkey/bat/chimpanzee/no hand shaking/no hugging	yes	yes	yes	yes	yes	monkey/bat/chimpanzee	yes	no	0	0	yes	radio/posters/people from awareness campaigns/friends and colleagues	yes	yes	yes	every second day	forest	everybody
Yapa_3	3	Yapa	village	650	NA	NA	431432	632540	1	6	2015	11	18	Sylvester	randomly selected	39	male	yes	6	4	10	Christian	no	NA	NA	bushmeat	porcupine	yes	elephant/leopard/royal antelope	yes	monkey/chimpanzee/bat/no hand shaking/no hugging	yes	yes	yes	yes	yes	monkey/bat/chimpanzee	yes	no	0	0	yes	radio/posters/people from awareness campaigns/friends and colleagues	yes	yes	yes	twice a week	forest	everybody
Yapa_4	4	Yapa	NA	2006	NA	NA	431432	632540	1	6	2015	8	42	Lormie	randomly selected	70	male	yes	6	4	10	Christian	no	NA	NA	chicken	NA	yes	goat/leopard	yes	no hand shaking/no strangers/no gathering	yes	yes	yes	yes	yes	all bush animals	yes	no	0	0	yes	radio/posters	yes	no	yes	every second day	forest/nearby market	everybody
Yapa_5	5	Yapa	NA	2000	NA	NA	431432	632540	1	6	2015	10	2	Lormie	randomly selected	30	male	yes	6	6	12	Christian	no	NA	NA	fish	NA	yes	snail	yes	no bushmeat/no bathing dead/no caring for sick person	no	no	yes	no	yes	all bush animals	yes	no	0	0	yes	radio/posters/people from awareness campaigns	yes	no	yes	every day	nearby market/friend/neighbour	everybody
Yapa_6	6	Yapa	town	2200	NA	NA	431432	632540	1	6	2015	8	35	Akkon	randomly selected	40	female	no	0	0	0	Christian	no	NA	NA	fish	NA	yes	goat	yes	monkey/chimpanzee	yes	no	yes	no	yes	monkey/chimpanzee	yes	no	0	0	yes	radio/people from awareness campaigns	yes	no	yes	every second day	forest/nearby market	do not know
Yapa_7	7	Yapa	town	2200	NA	NA	431432	632540	1	6	2015	10	0	Akkon	randomly selected	60	male	no	0	0	0	Christian	no	NA	NA	fish	NA	yes	jentink duiker	yes	monkey/chimpanzee	yes	no	yes	no	yes	monkey/chimpanzee	yes	no	0	0	yes	radio/people from awareness campaigns/friends and colleagues	yes	yes	yes	twice a week	forest	everybody
Yapa_8	8	Yapa	town	2000	NA	NA	431432	632540	1	6	2015	11	27	Akkon	randomly selected	56	male	yes	6	0	6	Christian	no	NA	NA	chicken	NA	yes	fresh water fish	yes	monkey/chimpanzee	yes	no	yes	no	yes	monkey/chimpanzee	yes	no	0	0	yes	radio/people from awareness campaigns	yes	yes	yes	once a week	nearby market/friend/large town	everybody
Yapa_9	9	Yapa	town	2200	NA	NA	431432	632540	1	6	2015	9	19	Trokon	randomly selected	36	male	yes	8	6	14	Christian	no	NA	NA	bushmeat	water chevrotain	yes	dog	yes	no touching/no hand shaking/washing hands	yes	yes	yes	yes	yes	monkey/bat/chimpanzee	yes	no	0	0	yes	radio/posters/people from awareness campaigns	yes	no	yes	every day	nearby market	everybody
Yapa_10	10	Yapa	town	2380	NA	NA	431432	632540	1	6	2015	10	18	Trokon	randomly selected	36	male	yes	8	6	14	Christian	no	NA	NA	bushmeat	monkey	yes	zebra	yes	washing hands/no touching/no hand shaking	no	no	yes	yes	yes	monkey/bat/chimpanzee	yes	no	0	0	yes	radio/people from awareness campaigns	yes	no	yes	with every meal	nearby market	everybody
Biawu_1	1	Biawu	village	200	NA	NA	443111	816259	18	4	2015	11	40	Sylvester	randomly selected	45	male	yes	6	5	11	Christian	no	NA	NA	cane rat	NA	yes	turtle/goat	yes	bat/monkey/chimpanzee	yes	yes	yes	yes	yes	monkey/bat/chimpanzee	yes	no	0	0	yes	radio/posters/people from awareness campaigns	yes	yes	yes	once a month	nearby market/friend/neighbour	everybody
Biawu_2	2	Biawu	village	149	NA	NA	443111	816259	18	4	2015	13	10	Sylvester	randomly selected	28	male	yes	6	1	7	Christian	no	NA	NA	bushmeat	porcupine	yes	goat	yes	monkey/bat/chimpanzee/no hand shaking/no touching	yes	yes	yes	yes	yes	monkey/bat/chimpanzee	yes	no	0	0	yes	radio/posters/people from awareness campaigns	yes	yes	yes	twice a week	forest	everybody
Biawu_3	3	Biawu	village	101	NA	NA	443111	816259	18	4	2015	11	40	Lormie	randomly selected	36	male	yes	6	6	12	Christian	no	NA	NA	bushmeat	monkey	yes	bird	yes	monkey/baboon/bat/no bushmeat	no	no	yes	yes	yes	all bush animals	no	yes	2	1	yes	radio/posters/people from awareness campaigns	yes	yes	yes	every second day	forest/friend/neighbour	everybody
Biawu_4	4	Biawu	village	101	NA	NA	443111	816259	18	4	2015	12	47	Lormie	randomly selected	38	male	yes	6	4	10	Christian	no	NA	NA	cane rat	NA	yes	monkey/sheep	yes	baboon/monkey	yes	yes	yes	yes	yes	monkey/bat/baboon	yes	yes	1	1	yes	radio/posters/people from awareness campaigns	yes	yes	yes	every second day	forest/friend/neighbour	everybody
Biawu_5	5	Biawu	village	101	NA	NA	443111	816259	18	4	2015	12	8	Lormie	randomly selected	36	male	yes	5	0	5	Christian	no	NA	NA	bushmeat	pangolin	yes	turtle	yes	monkey/bat/porcupine	do not know	do not know	do not know	do not know	yes	monkey/bat/porcupine/baboon	no	yes	2	1	yes	radio/posters/people from awareness campaigns	yes	no	yes	every day	forest/friend/neighbour	everybody
Monrovia_1	1	Monrovia	community	NA	NA	NA	302462	695907	18	6	2015	17	16	Lormie	randomly selected	32	male	yes	6	6	12	Christian	no	NA	NA	bushmeat	bushbuck	yes	chimpanzee	yes	no hand shaking/no gathering/no bushmeat	no	no	yes	no	yes	all bush animals	yes	yes	9	3	yes	radio/TV/posters/people from awareness campaigns/friends and colleagues	yes	no	yes	once a week	nearby market	everybody
Monrovia_2	2	Monrovia	community	NA	NA	NA	302462	695907	18	6	2015	10	8	Lormie	randomly selected	52	female	yes	6	6	12	Christian	no	NA	NA	fish	NA	yes	turtle/snake	yes	no hand shaking/no gathering/no strangers/no bushmeat	NA	NA	NA	NA	yes	all bush animals	yes	yes	1	1	yes	radio/TV/people from awareness campaigns	yes	no	yes	less than once a month	only through connections	everybody
Monrovia_3	3	Monrovia	community	NA	NA	NA	302462	695907	19	6	2015	12	2	Lormie	randomly selected	36	female	yes	6	6	12	Christian	no	NA	NA	bushmeat	porcupine	do not know	NA	yes	washing hands/no gathering/no strangers/call ambulance when anyone is sick	no	no	yes	yes	yes	all bush animals	yes	yes	15	10	yes	radio/TV/posters/people from awareness campaigns	yes	no	yes	twice a week	nearby market/friend/neighbour	everybody
Monrovia_4	4	Monrovia	city	491000	NA	NA	302462	695907	17	6	2015	13	45	Sylvester	randomly selected	47	male	yes	5	0	5	Christian	no	NA	NA	fish	NA	yes	leopard/raccoon/cat	yes	monkey/bat/chimpanzee/no touching/no hugging	yes	yes	yes	yes	yes	monkey/bat/chimpanzee	yes	yes	20	17	yes	radio/posters/people from awareness campaigns/friends and colleagues	yes	yes	yes	once a month	nearby market/friend/neighbour	everybody
Monrovia_5	5	Monrovia	city	491000	NA	NA	302462	695907	17	6	2015	15	2	Sylvester	randomly selected	35	male	yes	6	4	10	Christian	no	NA	NA	guinea pig	NA	yes	monkey	yes	bat/monkey/chimpanzee/no touching/no hugging	yes	yes	yes	yes	yes	monkey/bat/chimpanzee	yes	yes	30	30	yes	radio/TV/posters/people from awareness campaigns/friends and colleagues	yes	yes	yes	once a week	nearby market/neighbour	everybody
Monrovia_6	6	Monrovia	city	491078	NA	NA	302462	695907	17	6	2015	11	0	Akkon	randomly selected	42	male	yes	6	6	12	Christian	no	NA	NA	bushmeat	jentink duiker	yes	turtle/dog	yes	no hand shaking/no hugging	yes	no	yes	no	yes	chimpanzee/monkey	yes	yes	13	10	yes	radio/posters/friends and colleagues	yes	no	yes	every day	nearby market/large town	half
Monrovia_7	7	Monrovia	city	491078	NA	NA	302462	695907	17	6	2015	14	6	Akkon	randomly selected	46	male	yes	6	6	12	Muslim	yes	both	hog	goat	NA	yes	hog	yes	no bushmeat	yes	no	yes	no	yes	monkey/chimpanzee	yes	yes	3	3	yes	radio/posters/people from awareness campaigns/friends and colleagues	yes	no	no	NA	NA	more than half
Monrovia_8	8	Monrovia	city	491078	NA	NA	302462	695907	17	6	2015	16	6	Akkon	randomly selected	46	male	yes	6	6	12	Christian	no	NA	NA	fish	NA	yes	turtle	yes	no hand shaking/no hugging	yes	no	yes	no	yes	monkey/chimpanzee	yes	yes	28	22	yes	radio/posters/friends and colleagues	yes	no	yes	less than once a month	nearby market	very few people
Monrovia_9	9	Monrovia	city	do not know	NA	NA	302462	695907	18	6	2015	8	49	Trokon	randomly selected	42	male	yes	8	6	14	Christian	no	NA	NA	chicken	NA	do not know	NA	yes	keep distance/no bushmeat	no	no	no	no	yes	all bush animals/chimpanzee/monkey/bat	yes	yes	257	210	yes	radio/TV/posters/people from awareness campaigns/friends and colleagues	yes	yes	yes	less than once a month	nearby market	do not know
Monrovia_10	10	Monrovia	city	do not know	NA	NA	302462	695907	18	6	2015	10	58	Trokon	randomly selected	37	male	yes	8	6	14	Christian	no	NA	NA	fish	NA	do not know	NA	yes	no bushmeat/no touching/washing hands	no	no	no	no	yes	monkey/bat/chimpanzee	yes	yes	278	187	yes	radio/posters/people from awareness campaigns	yes	yes	no	NA	NA	do not know
Monrovia_11	11	Monrovia	city	do not know	NA	NA	302462	695907	18	6	2015	15	43	Trokon	randomly selected	35	male	yes	8	6	14	Christian	no	NA	NA	fish	NA	no	NA	yes	no bushmeat/no touching/no hand shaking	no	no	do not know	do not know	yes	monkey/bat/chimpanzee	yes	yes	356	282	yes	radio/TV/posters/people from awareness campaigns/friends and colleagues	yes	yes	yes	less than once a month	nearby market	do not know
LineZero_1	1	LineZero	village	50	NA	NA	361316	829460	5	5	2015	12	11	Lormie	randomly selected	34	male	yes	6	4	10	Christian	no	NA	NA	bushmeat	water chevrotain	yes	chimpanzee	yes	monkey	no	no	no	NA	yes	monkey	no	no	0	0	yes	radio/posters/people from awareness campaigns	yes	no	yes	with every meal	forest/neighbour	everybody
LineZero_2	2	LineZero	village	20	NA	NA	361316	829460	5	5	2015	12	9	Sylvester	randomly selected	36	male	yes	6	5	11	Christian	no	NA	NA	bushmeat	porcupine	no	NA	yes	monkey/chimp/bat/no hugging/no hand shaking	yes	yes	yes	yes	yes	monkey/bat/chimpanzee	yes	no	0	0	yes	radio/posters/people from awareness campaigns	yes	yes	yes	with every meal	forest	everybody
LineZero_3	3	LineZero	camp	55	NA	NA	361316	829460	5	5	2015	12	0	Akkon	randomly selected	28	male	yes	6	5	11	Christian	no	NA	NA	goat	NA	yes	dog	yes	monkey/chimpanzee	no	yes	yes	no	yes	monkey/bat/chimpanzee	yes	no	0	0	yes	radio/posters	yes	no	yes	every day	forest	everybody
LineZero_4	4	LineZero	village	78	NA	NA	361316	829460	5	5	2015	12	34	Trokon	randomly selected	27	male	yes	8	2	10	Christian	no	NA	NA	bushmeat	water chevrotain	no	NA	yes	no touching/no hand shaking/washing hands	no	no	yes	yes	yes	monkey/bat/chimpanzee	yes	no	0	0	yes	radio/posters/people from awareness campaigns	yes	no	yes	every day	forest	everybody
Gainkpai_MarriedCamp_1	1	Gainkpai_MarriedCamp	village	260	NA	NA	351767	810639	6	5	2015	6	50	Lormie	randomly selected	39	male	yes	6	1	7	Christian	no	NA	NA	bushmeat	pangolin	yes	turtle/snakes/goat	yes	monkey/no bushmeat	no	no	no	no	yes	all bush animals	no	no	0	0	yes	radio/TV/posters/people from awareness campaigns	yes	no	yes	with every meal	forest/friend/neighbour	everybody
Gainkpai_MarriedCamp_2	2	Gainkpai_MarriedCamp	village	300	NA	NA	351767	810639	6	5	2015	8	10	Lormie	randomly selected	45	male	no	0	0	0	Christian	no	NA	NA	bushmeat	pangolin	yes	snake/dog/goat	yes	bat/monkey/chimpanzee/no bushmeat	no	no	no	no	yes	all bush animals	no	no	0	0	yes	radio/posters/people from awareness campaigns	yes	no	yes	every day	forest/friend/neighbour	everybody
Gainkpai_MarriedCamp_3	3	Gainkpai_MarriedCamp	logging camp	30	NA	NA	351767	810639	6	5	2015	6	54	Sylvester	randomly selected	20	male	yes	6	2	8	Christian	no	NA	NA	bushmeat	zebra duiker	yes	bay duiker	yes	no touching/no hugging/bat/monkey/chimpanzee	yes	yes	yes	yes	yes	monkey/bat/chimpanzee	yes	no	0	0	yes	radio/posters/people from awareness campaigns	yes	yes	yes	twice a week	nearby market/friend/neighbour	half
Gainkpai_MarriedCamp_4	4	Gainkpai_MarriedCamp	village	250	NA	NA	351767	810639	6	5	2015	8	40	Sylvester	randomly selected	85	male	yes	6	2	8	Christian	no	NA	NA	bushmeat	turtle	yes	bushbuck	yes	bat/monkey/chimpanzee/no hand shaking/no hugging	yes	yes	yes	yes	yes	monkey/bat/chimpanzee	yes	no	0	0	yes	radio/posters/people from awareness campaigns	yes	yes	yes	every day	nearby market/friend/neighbour	everybody
Gainkpai_MarriedCamp_5	5	Gainkpai_MarriedCamp	logging camp	27	NA	NA	351767	810639	6	5	2015	6	52	Akkon	randomly selected	49	male	no	0	0	0	Christian	no	NA	NA	fish	NA	yes	goat/dog	yes	chimpanzee/bat/monkey	yes	no	yes	no	yes	chimpanzee/monkey	yes	no	0	0	yes	people from awareness campaigns	yes	no	yes	every day	forest	everybody
Gainkpai_MarriedCamp_6	6	Gainkpai_MarriedCamp	logging camp	22	NA	NA	351767	810639	6	5	2015	6	52	Akkon	randomly selected	59	male	no	0	0	0	Christian	no	NA	NA	bushmeat	water chevrotain	yes	chimpanzee	yes	chimpanzee	yes	no	yes	no	yes	chimpanzee/monkey	yes	no	0	0	yes	radio/people from awareness campaigns	yes	yes	yes	every day	forest/nearby market	everybody
Gainkpai_MarriedCamp_7	7	Gainkpai_MarriedCamp	village	275	NA	NA	351767	810639	5	5	2015	17	24	Trokon	randomly selected	48	male	yes	8	2	10	Christian	no	NA	NA	chicken	NA	yes	leopard/goat	yes	no touching/no hand shaking/washing hands	yes	yes	yes	yes	yes	monkey/bat/chimpanzee	yes	yes	1	1	yes	radio/posters/people from awareness campaigns	yes	no	yes	every day	forest	everybody
Gainkpai_MarriedCamp_8	8	Gainkpai_MarriedCamp	village	355	NA	NA	351767	810639	6	5	2015	7	20	Trokon	randomly selected	56	male	yes	3	0	3	Christian	no	NA	NA	bushmeat	forest hog	yes	turtle/leopard/chimpanzee	yes	no touching/no hand shaking/washing hands	yes	yes	no	no	yes	monkey/bat/chimpanzee	yes	no	0	0	yes	radio/posters/people from awareness campaigns	yes	no	yes	every day	forest	everybody
Weamah_1	1	Weamah	village	NA	200	NA	354708	786721	6	5	2015	13	32	Lormie	randomly selected	28	male	no	0	0	0	Christian	no	NA	NA	fish	NA	yes	turtle	yes	monkey/dead animals/black duiker/bay duiker/chimpanzee	NA	NA	NA	NA	yes	all bush animals	no	no	0	0	yes	radio	yes	no	yes	every day	nearby market/friend/neighbour	everybody
Weamah_2	2	Weamah	village	NA	200	NA	354708	786721	6	5	2015	14	55	Lormie	randomly selected	26	male	no	0	0	0	Christian	no	NA	NA	bushmeat	porcupine/pangolin	yes	snake	yes	baboon/monkey	no	no	yes	yes	yes	all bush animals	no	no	0	0	yes	radio/posters/people from awareness campaigns	yes	no	yes	with every meal	forest/nearby market/friend/neighbour	everybody
Weamah_3	3	Weamah	village	1450	NA	NA	354708	786721	6	5	2015	13	40	Sylvester	randomly selected	48	male	yes	6	6	12	Muslim	yes	both	monkey/pig/chimpanzee	bushmeat	porcupine	no	NA	yes	bat/chimpanzee/monkey/no hugging/no touching/no hand shaking	yes	yes	yes	yes	yes	monkey/bat/chimpanzee	yes	no	0	0	yes	radio/posters/people from awareness campaigns	yes	yes	yes	every day	nearby market/friend/neighbour	everybody
Weamah_4	4	Weamah	NA	1500	NA	NA	354708	786721	6	5	2015	15	5	Sylvester	randomly selected	40	male	yes	6	6	12	Christian	no	NA	NA	cane rat	NA	yes	chimpanzee	yes	chimpanzee/bat/monkey	yes	yes	yes	yes	yes	chimpanzee/bat	yes	no	0	0	yes	posters/people from awareness campaigns	yes	yes	yes	twice a week	forest	everybody
Weamah_5	5	Weamah	town	NA	NA	NA	354708	786721	6	5	2015	13	30	Akkon	randomly selected	45	male	yes	6	6	12	Christian	no	NA	NA	bushmeat	tree pangolin	yes	lion	yes	chimpanzee	yes	no	yes	no	yes	monkey/chimpanzee	yes	no	0	0	yes	radio/posters/people from awareness campaigns	yes	no	yes	once a month	forest/nearby market	half
Weamah_6	6	Weamah	village	850	NA	NA	354708	786721	6	5	2015	14	46	Akkon	randomly selected	43	female	yes	6	6	12	Christian	no	NA	NA	beef	NA	yes	goat	yes	chimpanzee/bat	yes	no	yes	no	yes	monkey/bat/chimpanzee	yes	no	0	0	yes	radio/TV/people from awareness campaigns	yes	yes	yes	with every meal	nearby market	half
Weamah_7	7	Weamah	town	768	NA	NA	354708	786721	6	5	2015	13	55	Trokon	randomly selected	44	male	yes	6	0	6	Christian	no	NA	NA	sheep	NA	yes	goat	yes	no touching/no hand shaking	no	no	no	no	yes	monkey/bat/chimpanzee	yes	no	0	0	yes	radio/posters/people from awareness campaigns	yes	no	yes	every day	forest	everybody
Weamah_8	8	Weamah	town	NA	NA	NA	354708	786721	6	5	2015	14	53	Trokon	randomly selected	37	male	yes	8	3	11	Christian	no	NA	NA	bushmeat	forest hog	yes	chimpanzee	yes	no hand shaking/no touching/washing hands	no	no	no	no	yes	monkey/bat/chimpanzee	yes	no	0	0	yes	radio/posters/people from awareness campaigns	yes	no	yes	every day	nearby market	everybody
FullahCamp_1	1	FullahCamp	mining camp	400	NA	NA	290515	812030	9	5	2015	10	27	Lormie	randomly selected	45	male	no	0	0	0	Muslim	yes	eating	hog/baboon/monkey	fish	NA	no	NA	yes	baboon/monkey/bat	yes	yes	yes	yes	do not know	NA	NA	no	0	0	yes	radio/people from awareness campaigns	yes	no	yes	every second day	forest/nearby market/friend/neighbour	everybody
FullahCamp_2	2	FullahCamp	mining camp	300	NA	NA	290515	812030	9	5	2015	11	39	Lormie	randomly selected	35	female	no	0	0	0	Christian	no	NA	NA	bushmeat	porcupine	no	NA	yes	monkey/baboon/maxwell duiker/bay duiker/black duiker	no	no	yes	yes	yes	all bush animals	yes	no	0	0	yes	radio/posters/people from awareness campaigns	yes	no	yes	every second day	friend/neighbour/only through connections	everybody
FullahCamp_3	3	FullahCamp	mining camp	400	NA	NA	290515	812030	9	5	2015	11	3	Sylvester	randomly selected	53	male	yes	6	6	12	Christian	no	NA	NA	bushmeat	pangolin	yes	chimpanzee	yes	monkey/chimpanzee	yes	yes	yes	yes	yes	monkey/bat/chimpanzee	yes	no	0	0	yes	radio/posters/people from awareness campaigns/friends and colleagues	yes	yes	yes	once a week	forest/nearby market/friend/neighbour	everybody
FullahCamp_4	4	FullahCamp	mining camp	350	NA	NA	290515	812030	9	5	2015	9	58	Sylvester	randomly selected	55	male	yes	6	6	12	Muslim	yes	NA	pig/monkey/chimpanzee	bushmeat	pangolin	no	NA	yes	monkey/bat/chimpanzee	yes	yes	yes	yes	yes	monkey/bat/chimpanzee	yes	no	0	0	yes	radio/posters/people from awareness campaigns	yes	yes	yes	every day	nearby market/friend/neighbour	everybody
FullahCamp_5	5	FullahCamp	mining camp	860	NA	NA	290515	812030	9	5	2015	9	58	Akkon	randomly selected	56	male	yes	5	0	5	Christian	no	NA	NA	bushmeat	maxwell duiker	yes	leopard	yes	monkey/chimpanzee	no	yes	yes	no	yes	chimpanzee/monkey	yes	no	0	0	yes	radio	yes	no	yes	with every meal	forest/nearby market	everybody
FullahCamp_6	6	FullahCamp	mining camp	870	NA	NA	290515	812030	9	5	2015	11	23	Akkon	randomly selected	24	female	yes	6	6	12	Muslim	yes	eating	forest hog	fish	NA	yes	cat/dog	yes	no bushmeat	no	yes	yes	no	yes	monkey/chimpanzee	yes	no	0	0	yes	radio/TV/posters	yes	yes	yes	every second day	forest/friend/neighbour	everybody
FullahCamp_7	7	FullahCamp	village	475	NA	NA	290515	812030	9	5	2015	10	58	Trokon	randomly selected	54	male	yes	8	4	12	Muslim	yes	both	hog	bushmeat	pangolin	yes	garbon viper	yes	no touching/washing hands/no hand shaking	no	no	no	no	yes	monkey/bat/chimpanzee	yes	no	0	0	yes	radio/people from awareness campaigns	yes	no	yes	every day	nearby market	everybody
FullahCamp_8	8	FullahCamp	village	366	NA	NA	290515	812030	9	5	2015	12	18	Trokon	randomly selected	31	male	yes	8	4	12	Muslim	yes	both	hog	sheep	NA	yes	monkey/black duiker	yes	no bushmeat/no touching/washing hands	yes	yes	yes	yes	yes	monkey/bat/chimpanzee	yes	no	0	0	yes	radio/people from awareness campaigns	yes	yes	yes	every second day	nearby market	everybody
Voinneewin_1	1	Voinneewin	logging camp	120	NA	NA	429338	706856	9	6	2015	8	26	Akkon	randomly selected	38	male	yes	6	6	12	Christian	no	NA	NA	fish	NA	yes	goat	yes	monkey/chimpanzee	no	yes	yes	no	yes	chimpanzee/monkey	yes	no	0	0	yes	radio/TV/posters/people from awareness campaigns	yes	yes	yes	every day	forest/nearby market	everybody
Voinneewin_2	2	Voinneewin	logging camp	120	NA	NA	429338	706856	9	6	2015	9	40	Akkon	randomly selected	41	male	yes	6	5	11	Muslim	yes	both	hog	fish	NA	yes	chimpanzee	yes	monkey/chimpanzee	yes	no	yes	no	yes	monkey/chimpanzee	yes	no	0	0	yes	radio/TV/posters/people from awareness campaigns	yes	yes	no	NA	NA	half
Voinneewin_3	3	Voinneewin	mining camp	120	NA	NA	429338	706856	9	6	2015	9	30	Lormie	randomly selected	63	male	no	0	0	0	Christian	no	NA	NA	cane rat	NA	yes	dog	yes	bat/monkey/rat/no hand shaking	do not know	do not know	do not know	do not know	yes	all bush animals	no	no	0	0	yes	radio	yes	no	yes	every day	forest	everybody
Voinneewin_4	4	Voinneewin	mining camp	120	NA	NA	429338	706856	9	6	2015	8	40	Lormie	randomly selected	35	male	yes	6	3	9	Christian	no	NA	NA	bushmeat	pangolin	yes	snail/goat	yes	monkey/chimpanzee/no hand shaking/no gathering	NA	NA	NA	NA	yes	all bush animals	no	no	0	0	yes	radio	yes	no	yes	every day	forest	everybody
Voinneewin_5	5	Voinneewin	village	120	NA	NA	429338	706856	9	6	2015	9	0	Sylvester	randomly selected	30	male	no	0	0	0	Christian	no	NA	NA	bushmeat	porcupine	yes	goat	yes	bat/chimpanzee/monkey/no hand shaking/no hugging	yes	yes	yes	yes	yes	monkey/bat/chimpanzee	yes	no	0	0	yes	radio/posters/people from awareness campaigns/friends and colleagues	yes	yes	yes	every second day	forest	everybody
Wapi_1	1	Wapi	logging camp	NA	NA	NA	471136	658557	30	5	2015	18	32	Lormie	randomly selected	50	male	no	0	0	0	Christian	no	NA	NA	bushmeat	water chevrotain	yes	snail/turtle/bay duiker	yes	monkey/baboon/bat	yes	yes	yes	yes	yes	all bush animals	yes	no	0	0	yes	radio/posters	yes	no	yes	with every meal	forest/friend/neighbour	everybody
Wapi_2	2	Wapi	logging camp	500	NA	NA	471136	658557	30	5	2015	17	40	Sylvester	randomly selected	30	male	yes	6	2	8	Christian	no	NA	NA	bushmeat	crocodile	yes	chimpanzee/cassava snake	yes	bat/chimpanzee/monkey/no hand shaking/no hugging	yes	yes	yes	yes	yes	monkey/bat/chimpanzee	yes	no	0	0	yes	radio/posters/people from awareness campaigns/friends and colleagues	yes	yes	yes	every day	forest	everybody
Wapi_3	3	Wapi	logging camp	200	NA	NA	471136	658557	30	5	2015	17	38	Akkon	randomly selected	53	male	no	0	0	0	Christian	no	NA	NA	beef	NA	yes	turtle/snail	yes	chimpanzee/monkey	no	yes	yes	no	yes	chimpanzee/monkey	yes	no	0	0	yes	radio/people from awareness campaigns	yes	no	yes	every day	forest/friend/large town	everybody
Wapi_4	4	Wapi	logging camp	300	NA	NA	471136	658557	30	5	2015	6	59	Trokon	randomly selected	28	male	no	0	0	0	Christian	no	NA	NA	bushmeat	pangolin	yes	dog	yes	washing hands/no hand shaking/no touching	yes	yes	yes	yes	yes	monkey/bat/chimpanzee	yes	no	0	0	yes	radio/posters/people from awareness campaigns	yes	no	yes	every day	nearby market	everybody
Wapi_5	5	Wapi	logging camp	275	NA	NA	471136	658557	30	5	2015	8	6	Trokon	randomly selected	38	male	no	0	0	0	Christian	no	NA	NA	bushmeat	water chevrotain	yes	sheep	yes	washing hands/no hand shaking/no touching	yes	yes	yes	yes	yes	monkey/bat/chimpanzee	yes	no	0	0	yes	radio/people from awareness campaigns	yes	no	yes	with every meal	nearby market	everybody
Luyeama_1	1	Luyeama	town	1500	NA	NA	429859	892144	20	4	2015	9	22	Akkon	randomly selected	50	male	yes	6	5	11	Christian	no	NA	NA	bushmeat	black duiker	yes	snake/black backed duiker	yes	no bushmeat	no	yes	yes	no	yes	monkey/bat/chimpanzee	yes	yes	11	8	yes	people from awareness campaigns	yes	no	yes	with every meal	forest	everybody
Luyeama_2	2	Luyeama	town	1500	NA	NA	429859	892144	20	4	2015	11	0	Akkon	randomly selected	80	male	yes	6	5	11	Christian	no	NA	NA	fish	NA	yes	leopard	yes	bat/monkey/chimpanzee/no bushmeat	yes	no	yes	no	yes	monkey/bat/chimpanzee	yes	no	0	0	yes	people from awareness campaigns/friends and colleagues	yes	yes	yes	every day	forest	everybody
Luyeama_3	3	Luyeama	town	1250	NA	NA	429859	892144	20	4	2015	12	7	Akkon	randomly selected	38	male	yes	6	1	7	Christian	no	NA	NA	bushmeat	porcupine	yes	dog	yes	no hand shaking	yes	no	yes	no	yes	chimpanzee	yes	no	0	0	yes	radio/people from awareness campaigns	yes	yes	yes	every day	forest	everybody
Luyeama_4	4	Luyeama	town	1050	NA	NA	429859	892144	20	4	2015	13	21	Akkon	randomly selected	36	female	no	0	0	0	Christian	no	NA	NA	cane rat	NA	yes	dog	yes	monkey/bat/chimpanzee/no bushmeat	yes	no	yes	no	yes	monkey/bat/chimpanzee	yes	no	0	0	yes	people from awareness campaigns	yes	yes	yes	every second day	forest/nearby market/neighbour	very few people
Luyeama_5	5	Luyeama	town	NA	NA	NA	429859	892144	20	4	2015	14	30	Akkon	randomly selected	30	female	no	0	0	0	Christian	no	NA	NA	bushmeat	tree pangolin	yes	ogilby duiker	yes	chimpanzee/no bushmeat	yes	no	yes	no	yes	chimpanzee/monkey	yes	no	0	0	yes	people from awareness campaigns/TV	yes	yes	yes	once a week	nearby market/friend/neighbour	everybody
Luyeama_6	6	Luyeama	town	938	NA	NA	429859	892144	20	4	2015	10	3	Trokon	randomly selected	65	male	yes	8	2	10	Christian	no	NA	NA	fish	NA	yes	leopard	yes	washing hands/no touching	yes	yes	no	no	yes	monkey/bat/chimpanzee	yes	yes	23	18	yes	radio/posters/people from awareness campaigns	yes	yes	yes	every day	forest	everybody
Luyeama_7	7	Luyeama	town	1109	NA	NA	429859	892144	20	4	2015	11	30	Trokon	randomly selected	26	male	yes	8	6	14	Atheist	NA	NA	NA	goat	NA	yes	leopard	yes	washing hands/no bushmeat/no touching	yes	yes	yes	yes	yes	monkey/bat/chimpanzee	yes	yes	35	15	yes	radio/posters/people from awareness campaigns	yes	yes	yes	every day	forest/nearby market	everybody
Luyeama_8	8	Luyeama	town	1100	NA	NA	429859	892144	20	4	2015	12	27	Trokon	randomly selected	35	male	no	0	0	0	NA	no	NA	NA	bushmeat	porcupine	yes	black duiker	yes	washing hands/no touching	yes	yes	no	no	yes	monkey/bat/chimpanzee	yes	yes	3	3	yes	radio/posters/people from awareness campaigns	yes	yes	yes	every day	forest	everybody
Luyeama_9	9	Luyeama	town	865	NA	NA	429859	892144	20	4	2015	13	18	Trokon	randomly selected	42	male	yes	8	6	14	Christian	no	NA	NA	bushmeat	pangolin	do not know	NA	yes	no bushmeat/no touching	yes	yes	yes	do not know	yes	monkey/bat/chimpanzee	yes	yes	5	3	yes	radio/people from awareness campaigns	yes	no	yes	every day	nearby market	everybody
Luyeama_10	10	Luyeama	town	1600	NA	NA	429859	892144	20	4	2015	14	52	Trokon	randomly selected	56	male	yes	8	5	13	Christian	no	NA	NA	goat	NA	yes	dog/snake	yes	no bushmeat/no touching/washing hands	yes	yes	yes	do not know	yes	monkey/bat/chimpanzee	yes	yes	17	11	yes	radio/posters/people from awareness campaigns	yes	yes	yes	every day	nearby market/neighbour	everybody
Jarmulor_1	1	Jarmulor	town	1105	NA	NA	434608	920223	21	4	2015	6	52	Akkon	randomly selected	35	male	no	0	0	0	Muslim	yes	eating	snake	sheep	NA	yes	bay duiker	yes	monkey/chimpanzee/no bushmeat	yes	no	yes	no	yes	monkey/chimpanzee	yes	yes	26	22	yes	people from awareness campaigns/witness	yes	no	yes	once a month	friend/only through connections	very few people
Jarmulor_2	2	Jarmulor	town	1000	NA	NA	434608	920223	21	4	2015	8	5	Akkon	randomly selected	27	female	no	0	0	0	Muslim	yes	eating	pig/snake	chicken	NA	yes	snake	yes	monkey/bat/no bushmeat	yes	no	yes	no	yes	monkey/bat/chimpanzee	yes	yes	24	22	yes	radio/people from awareness campaigns	yes	yes	yes	twice a week	forest/nearby market	very few people
Jarmulor_3	3	Jarmulor	town	900	NA	NA	434608	920223	21	4	2015	10	0	Akkon	randomly selected	35	female	no	0	0	0	Muslim	yes	both	dog/snake/pig/snail	fish	NA	yes	snake	yes	monkey/chimpanzee/no bushmeat	yes	no	yes	no	yes	monkey/chimpanzee	yes	yes	32	24	yes	witness	yes	yes	yes	every day	forest/nearby market/friend/neighbour	everybody
Jarmulor_4	4	Jarmulor	town	1120	NA	NA	434608	920223	21	4	2015	7	37	Trokon	randomly selected	48	male	no	0	0	0	Muslim	yes	both	hog/dog	goat	NA	yes	dog/hog	yes	no bushmeat/washing hands/no touching	do not know	do not know	yes	do not know	yes	monkey/bat/chimpanzee	yes	yes	18	8	yes	radio/posters/people from awareness campaigns	yes	no	yes	every day	nearby market/neighbour	everybody
Jarmulor_5	5	Jarmulor	town	1105	NA	NA	434608	920223	21	4	2015	9	16	Trokon	randomly selected	46	male	yes	8	3	11	Muslim	yes	both	hog	beef	NA	yes	leopard	yes	no bushmeat/washing hands/no touching	yes	yes	yes	yes	yes	monkey/bat/chimpanzee	yes	yes	558	258	yes	radio/posters/people from awareness campaigns	yes	yes	yes	once a month	nearby market	very few people
Jarmulor_6	6	Jarmulor	town	943	NA	NA	434608	920223	21	4	2015	10	50	Trokon	randomly selected	48	male	no	0	0	0	Muslim	yes	both	hog	beef	NA	yes	zebra	yes	no bushmeat/washing hands/no touching	no	no	yes	do not know	yes	monkey/bat/chimpanzee	yes	yes	300	238	yes	radio/people from awareness campaigns	yes	no	yes	every day	forest	everybody
Bilitanda_1	1	Bilitanda	village	58	NA	NA	429353	737972	15	4	2015	13	34	Akkon	randomly selected	32	female	no	0	0	0	Christian	no	NA	NA	fish	NA	yes	bush buck	yes	no bushmeat	yes	no	yes	no	yes	chimpanzee/monkey	yes	no	0	0	yes	people from awareness campaigns/friends and colleagues	yes	yes	yes	twice a week	nearby market/friend/neighbour	everybody
Bilitanda_2	2	Bilitanda	village	46	NA	NA	429353	737972	15	4	2015	14	54	Akkon	randomly selected	27	male	yes	6	1	7	Christian	no	NA	NA	fish	NA	yes	snail	yes	no hand shaking	yes	no	yes	no	yes	chimpanzee/bat	yes	no	0	0	yes	people from awareness campaigns	yes	yes	yes	every day	forest/nearby market/friend	half
Bilitanda_3	3	Bilitanda	village	56	NA	NA	429353	737972	15	4	2015	16	20	Akkon	randomly selected	30	male	no	0	0	0	Christian	no	NA	NA	bushmeat	tree pangolin	yes	snake	yes	no hand shaking	yes	no	yes	no	yes	chimpanzee	yes	no	0	0	yes	radio/people from awareness campaigns	yes	yes	yes	once a week	forest/nearby market/friend/neighbour	everybody
Bilitanda_4	4	Bilitanda	village	150	NA	NA	429353	737972	15	4	2015	14	16	Trokon	randomly selected	45	male	yes	0	0	0	Christian	no	NA	NA	pig	NA	yes	goat	yes	no bushmeat/no touching/washing hands	no	no	yes	do not know	yes	monkey/bat/chimpanzee	yes	yes	1	0	yes	radio/posters/people from awareness campaigns	yes	yes	yes	twice a week	forest	everybody
Bilitanda_5	5	Bilitanda	village	55	NA	NA	429353	737972	15	4	2015	15	42	Trokon	randomly selected	56	male	no	0	0	0	Christian	no	NA	NA	goat	NA	yes	snail	yes	washing hands/no touching/no bushmeat	yes	do not know	yes	do not know	yes	monkey/bat/chimpanzee	yes	yes	17	12	yes	radio/people from awareness campaigns	yes	no	yes	every day	forest	everybody
Bilitanda_6	6	Bilitanda	village	60	NA	NA	429353	737972	15	4	2015	16	42	Trokon	randomly selected	28	female	no	0	0	0	Christian	no	NA	NA	bushmeat	bushbuck	yes	goat	yes	no bushmeat/no touching	yes	do not know	yes	do not know	yes	monkey/bat/chimpanzee/bush hog	yes	no	0	0	yes	radio/people from awareness campaigns	yes	yes	yes	every day	nearby market	everybody
Nyenguita_1	1	Nyenguita	village	16	NA	NA	434974	843807	18	4	2015	12	49	Akkon	randomly selected	30	female	no	0	0	0	Christian	no	NA	NA	chicken	NA	yes	turtle	yes	no touching dead people/washing hands	yes	no	yes	no	yes	monkey/bat/chimpanzee	yes	no	0	0	yes	people from awareness campaigns/friends and colleagues	yes	yes	yes	every second day	forest/nearby market/friend/neighbour	everybody
Nyenguita_2	2	Nyenguita	village	18	NA	NA	434974	843807	18	4	2015	14	8	Akkon	randomly selected	38	male	no	0	0	0	Christian	no	NA	NA	cane rat	NA	yes	plantain	yes	no hand shaking	yes	no	yes	no	yes	monkey/bat/chimpanzee	yes	yes	4	1	yes	radio/people from awareness campaigns	yes	yes	yes	every day	forest/nearby market/friend	everybody
Nyenguita_3	3	Nyenguita	village	18	NA	NA	434974	843807	18	4	2015	13	39	Trokon	randomly selected	33	male	no	0	0	0	Christian	no	NA	NA	fish	NA	no	NA	yes	no touching/washing hands	yes	yes	no	no	yes	monkey/bat/chimpanzee	yes	yes	3	2	yes	radio/posters/people from awareness campaigns	yes	yes	yes	every day	forest	everybody
Nyenguita_4	4	Nyenguita	village	20	NA	NA	434974	843807	18	4	2015	14	34	Trokon	randomly selected	47	male	yes	8	6	14	Christian	no	NA	NA	goat	NA	no	NA	yes	no touching/washing hands/no bushmeat	no	no	no	no	yes	monkey/bat/chimpanzee	yes	yes	1	1	yes	radio/posters/people from awareness campaigns	yes	no	yes	every day	nearby market/friend/neighbour	everybody
Zawordamai_1	1	Zawordamai	town	NA	NA	NA	395062	920647	26	4	2015	9	40	Akkon	randomly selected	31	male	no	0	0	0	Christian	no	NA	NA	fish	NA	yes	bird	yes	bat/monkey/chimpanzee	yes	no	yes	no	yes	monkey/bat/chimpanzee	yes	no	0	0	yes	NA	do not know	do not know	yes	every day	forest/nearby market	everybody
Zawordamai_2	2	Zawordamai	town	NA	NA	NA	395062	920647	26	4	2015	10	47	Akkon	randomly selected	35	male	no	0	0	0	Muslim	yes	both	hog	sheep	NA	yes	dog/monkey	yes	bat/monkey/chimpanzee	NA	NA	NA	NA	yes	monkey/bat/chimpanzee	yes	no	0	0	yes	radio/people from awareness campaigns	yes	yes	yes	once a month	forest/large town	do not know
Zawordamai_3	3	Zawordamai	town	736	NA	NA	395062	920647	26	4	2015	10	8	Trokon	randomly selected	35	male	yes	8	3	11	Christian	no	NA	NA	fish	NA	yes	leopard	yes	no touching/washing hands/no hand shaking	yes	yes	yes	yes	yes	monkey/bat/chimpanzee	yes	yes	2	0	yes	radio/people from awareness campaigns	yes	yes	yes	every day	forest	everybody
Zawordamai_4	4	Zawordamai	town	688	NA	NA	395062	920647	26	4	2015	11	18	Trokon	randomly selected	42	male	no	0	0	0	Christian	no	NA	NA	bushmeat	NA	yes	black duiker	yes	no touching/washing hands/no hand shaking	no	no	do not know	do not know	yes	monkey/bat/chimpanzee	yes	no	0	0	yes	radio/people from awareness campaigns	yes	yes	yes	every day	forest/nearby market	everybody
Zawordamai_5	5	Zawordamai	village	NA	NA	NA	395062	920647	26	4	2015	9	49	Sylvester	randomly selected	50	male	yes	6	6	12	Christian	no	NA	NA	bushmeat	porcupine	yes	leopard	NA	NA	yes	yes	yes	yes	yes	monkey/bat/chimpanzee	yes	no	0	0	yes	radio/posters/people from awareness campaigns	yes	yes	yes	twice a week	nearby market/friend/neighbour	everybody
Zawordamai_6	6	Zawordamai	village	NA	NA	NA	395062	920647	26	4	2015	11	26	Sylvester	randomly selected	58	male	yes	6	6	12	Christian	no	NA	NA	chicken	NA	yes	leopard	yes	no hand shaking/no hugging/bat/monkey/chimpanzee	yes	yes	yes	yes	yes	monkey/bat/chimpanzee	yes	no	0	0	yes	posters/people from awareness campaigns/friends and colleagues	yes	yes	yes	once a week	nearby market/friend/neighbour	everybody
Zawordamai_7	7	Zawordamai	town	NA	1000	NA	395062	920647	26	4	2015	9	43	Lormie	randomly selected	52	male	yes	6	6	12	Christian	no	NA	NA	bushmeat	forest hog	yes	dog	yes	monkey/bat/no bushmeat	no	no	yes	yes	yes	baboon/monkey/bat	yes	yes	3	3	yes	radio/posters/people from awareness campaigns	yes	do not know	yes	twice a week	nearby market/neighbour	everybody
Zawordamai_8	8	Zawordamai	town	NA	NA	NA	395062	920647	26	4	2015	10	48	Lormie	randomly selected	55	male	yes	6	4	10	Christian	no	NA	NA	chicken	NA	yes	snake/leopard	yes	no hand shaking/monkey/no hugging	NA	NA	NA	NA	yes	baboon/monkey/bat	no	yes	0	0	yes	radio/posters/people from awareness campaigns	yes	yes	yes	every second day	forest/nearby market/neighbour	everybody
Kailahun_1	1	Kailahun	town	NA	NA	NA	354712	886688	26	4	2015	16	30	Akkon	randomly selected	35	male	yes	6	5	11	Christian	no	NA	NA	bushmeat	maxwell duiker	yes	boa constrictor/chimpanzee	yes	no hand shaking/washing hands	yes	no	yes	no	yes	monkey/chimpanzee	yes	yes	1	1	yes	radio/people from awareness campaigns	yes	yes	yes	twice a week	forest/nearby market/friend	everybody
Kailahun_2	2	Kailahun	town	NA	NA	NA	354712	886688	26	4	2015	17	53	Akkon	randomly selected	35	male	no	0	0	0	Muslim	yes	eating	hog	fish	NA	yes	forest hog	yes	bat/monkey/chimpanzee	yes	no	yes	no	yes	chimpanzee/monkey	yes	no	0	0	yes	radio/people from awareness campaigns	yes	yes	yes	every day	forest/nearby market	everybody
Kailahun_3	3	Kailahun	town	NA	NA	NA	354712	886688	27	4	2015	7	12	Akkon	randomly selected	28	female	no	0	0	0	Muslim	yes	NA	hog	fish	NA	yes	monkey	yes	bat/monkey/chimpanzee	yes	no	yes	no	yes	monkey/chimpanzee	yes	no	0	0	yes	radio/friends and colleagues	yes	yes	yes	every day	forest/nearby market/friend/large town	everybody
Kailahun_4	4	Kailahun	town	1360	NA	NA	354712	886688	26	4	2015	17	9	Trokon	randomly selected	46	male	no	0	0	0	Muslim	yes	both	hog	bushmeat	black duiker	yes	snake	yes	no touching/washing hands/no gathering	do not know	do not know	NA	NA	yes	monkey/bat/chimpanzee	yes	yes	3	3	yes	radio/people from awareness campaigns	yes	yes	yes	every day	forest	more than half
Kailahun_5	5	Kailahun	town	1225	NA	NA	354712	886688	26	4	2015	18	2	Trokon	randomly selected	23	male	yes	8	5	13	Muslim	yes	NA	hog/dog	bushmeat	porcupine	yes	dog	yes	no touching/washing hands/keep distance	NA	NA	NA	NA	yes	monkey/bat/chimpanzee	yes	no	0	0	yes	radio/people from awareness campaigns	yes	no	yes	every day	forest/nearby market	everybody
Kailahun_6	6	Kailahun	town	NA	NA	NA	354712	886688	26	4	2015	18	36	Trokon	randomly selected	32	male	no	0	0	0	Muslim	yes	NA	hog	bushmeat	maxwell duiker	yes	leopard	yes	washing hands/monkey/no touching	NA	NA	NA	NA	yes	monkey/bat/chimpanzee	yes	yes	2	2	yes	radio/posters/people from awareness campaigns	yes	yes	yes	every day	forest	everybody
Kailahun_7	7	Kailahun	town	NA	1000	NA	354712	886688	26	4	2015	6	3	Lormie	randomly selected	29	male	no	0	0	0	Muslim	yes	eating	bush hog	bushmeat	maxwell duiker	yes	leopard	yes	monkey/bat/no hand shaking/call nurse for any sick cases	no	no	do not know	NA	yes	monkey/bat/baboon	yes	no	0	0	yes	radio/posters/people from awareness campaigns	yes	no	yes	every second day	forest/friend	everybody
Kailahun_8	8	Kailahun	town	1000	NA	NA	354712	886688	26	4	2015	4	32	Lormie	randomly selected	57	male	no	0	0	0	Muslim	yes	eating	bush hog	bushmeat	water chevrotain	no	NA	yes	monkey/baboon/bat	no	NA	yes	yes	yes	baboon/bat/monkey	yes	no	0	0	yes	radio	yes	yes	yes	every second day	forest/nearby market/neighbour	everybody
Kailahun_9	9	Kailahun	village	NA	NA	NA	354712	886688	26	4	2015	16	45	Sylvester	randomly selected	50	male	no	0	0	0	Muslim	yes	NA	pig	bushmeat	maxwell duiker	yes	chimpanzee	yes	no hand shaking/no hugging/bat/chimpanzee/monkey	yes	yes	yes	yes	yes	monkey/bat/chimpanzee	yes	no	0	0	yes	radio/posters/people from awareness campaigns/friends and colleagues	yes	yes	yes	twice a week	forest	everybody
Kailahun_10	10	Kailahun	village	1500	NA	NA	354712	886688	27	4	2015	7	10	Sylvester	randomly selected	45	male	yes	6	4	10	Muslim	yes	both	pig/chimpanzee/monkey	bushmeat	porcupine	yes	monkey/chimpanzee	yes	monkey/bat/chimpanzee/no touching/no hugging	yes	yes	yes	yes	yes	monkey/bat/chimpanzee	yes	no	0	0	yes	radio/posters/people from awareness campaigns	yes	yes	yes	twice a week	nearby market/friend/neighbour	everybody
Duo_1	1	Duo	village	40	NA	NA	466941	590436	29	5	2015	8	0	Sylvester	randomly selected	48	male	yes	4	0	4	Christian	no	NA	NA	bushmeat	water chevrotain	yes	maxwell duiker	yes	no hand shaking/no hugging/bat/monkey/chimpanzee	yes	yes	yes	yes	yes	monkey/bat/chimpanzee	yes	no	0	0	yes	posters/people from awareness campaigns/friends and colleagues	yes	no	yes	every day	forest	everybody
Duo_2	2	Duo	village	NA	40	NA	466941	590436	29	5	2015	7	19	Lormie	randomly selected	43	male	yes	6	1	7	Christian	no	NA	NA	bushmeat	red river hog	yes	maxwell duiker	yes	washing hands/no bushmeat/bat/monkey/chimpanzee	no	no	no	no	no	NA	NA	no	0	0	yes	radio	yes	no	yes	with every meal	forest/neighbour	everybody
Duo_3	3	Duo	village	40	NA	NA	466941	590436	29	5	2015	7	13	Akkon	randomly selected	45	male	yes	6	6	12	Christian	no	NA	NA	fish	NA	yes	snake/snail	yes	no bushmeat	no	yes	yes	no	yes	monkey/chimpanzee	yes	no	0	0	yes	radio/posters	yes	yes	yes	every day	forest/friend/neighbour	everybody
Duo_4	4	Duo	village	57	NA	NA	466941	590436	29	5	2015	7	36	Trokon	randomly selected	33	male	yes	6	0	6	Christian	no	NA	NA	bushmeat	water chevrotain	yes	maxwell duiker	yes	washing hands/no touching/no hugging	yes	yes	yes	yes	yes	monkey/bat/chimpanzee	yes	no	0	0	yes	radio/posters	yes	no	yes	every day	forest	everybody
Duo_5	5	Duo	village	75	NA	NA	466941	590436	29	5	2015	8	49	Trokon	randomly selected	39	male	no	0	0	0	Christian	no	NA	NA	bushmeat	forest hog	yes	maxwell duiker	yes	washing hands/keep distance	no	no	no	no	yes	monkey/bat/chimpanzee	yes	no	0	0	yes	radio/posters	yes	no	yes	every day	forest	everybody
ZahnTown_1	1	ZahnTown	village	800	NA	NA	397913	704056	11	6	2015	6	57	Lormie	randomly selected	25	male	no	0	0	0	Christian	no	NA	NA	bushmeat	tree pangolin	yes	sheep	yes	monkey/bat/washing hands/keep distance	NA	NA	NA	NA	yes	monkey/bat/baboon	yes	no	0	0	yes	radio/posters	yes	no	yes	every day	forest	everybody
ZahnTown_2	2	ZahnTown	town	850	NA	NA	397913	704056	11	6	2015	7	25	Lormie	randomly selected	32	male	yes	6	1	7	Christian	no	NA	NA	fish	NA	yes	cat fish	yes	washing hands/no touching/fruit eaten by bat	no	no	yes	yes	yes	bushbuck/maxwell duiker/bat/monkey/chimpanzee	no	no	0	0	yes	radio/posters/people from awareness campaigns	yes	no	yes	every day	forest	everybody
ZahnTown_3	3	ZahnTown	town	900	NA	NA	397913	704056	12	6	2015	6	36	Sylvester	randomly selected	36	male	no	0	0	0	Christian	no	NA	NA	bushmeat	pangolin	yes	sheep/chicken	yes	bat/monkey/chimpanzee/no touching/no hand shaking	yes	yes	yes	yes	yes	monkey/bat/chimpanzee	yes	no	0	0	yes	radio/posters/people from awareness campaigns/friends and colleagues	yes	yes	yes	once a week	forest	everybody
ZahnTown_4	4	ZahnTown	NA	1200	NA	NA	397913	704056	12	6	2015	8	0	Sylvester	randomly selected	NA	male	yes	4	0	4	Christian	no	NA	NA	bushmeat	porcupine	yes	cat fish	yes	bat/monkey/chimpanzee	yes	yes	yes	yes	yes	monkey/bat/chimpanzee	yes	no	0	0	yes	radio/posters/people from awareness campaigns/friends and colleagues	yes	yes	yes	once a week	forest	everybody
ZahnTown_5	5	ZahnTown	town	NA	NA	NA	397913	704056	12	6	2015	6	20	Akkon	randomly selected	42	male	yes	6	1	7	Christian	no	NA	NA	bushmeat	black backed duiker	yes	snake	yes	monkey/chimpanzee	yes	no	yes	no	yes	chimpanzee/monkey	yes	no	0	0	yes	radio/posters/people from awareness campaigns	yes	yes	yes	every second day	forest/friend/large town	everybody
ZahnTown_6	6	ZahnTown	town	NA	NA	NA	397913	704056	12	6	2015	7	40	Akkon	randomly selected	35	male	yes	5	0	5	Christian	no	NA	NA	bushmeat	tree pangolin	yes	snake	yes	monkey/chimpanzee	yes	no	yes	no	yes	chimpanzee/monkey	yes	no	0	0	yes	radio/people from awareness campaigns	yes	yes	yes	every day	forest	everybody
ZahnTown_7	7	ZahnTown	town	556	NA	NA	397913	704056	12	6	2015	6	55	Trokon	randomly selected	52	male	no	0	0	0	Christian	no	NA	NA	bushmeat	water chevrotain	yes	garbon viper	yes	washing hands/no touching/no hand shaking	no	no	no	no	yes	monkey/bat/chimpanzee	yes	no	0	0	yes	radio/people from awareness campaigns	yes	no	yes	every day	forest	everybody
ZahnTown_8	8	ZahnTown	town	355	NA	NA	397913	704056	12	6	2015	7	54	Trokon	randomly selected	43	male	no	0	0	0	Christian	no	NA	NA	bushmeat	pangolin	yes	sheep	yes	washing hands/no touching/no hand shaking	no	no	no	no	yes	monkey/bat/chimpanzee	yes	no	0	0	yes	radio/people from awareness campaigns	yes	no	yes	every day	forest	everybody
GbayeTa_1	1	GbayeTa	village	200	NA	NA	359593	740657	29	4	2015	12	16	Lormie	randomly selected	49	male	yes	6	5	11	Christian	no	NA	NA	bushmeat	pangolin	yes	snails	yes	monkey/bat/no bushmeat	do not know	NA	NA	NA	yes	all bush animals	yes	no	0	0	yes	radio/posters/people from awareness campaigns	yes	yes	yes	every day	forest/friend/neighbour	everybody
GbayeTa_2	2	GbayeTa	village	276	NA	NA	359593	740657	29	4	2015	12	14	Sylvester	randomly selected	44	male	no	0	0	0	Muslim	yes	NA	pig	sheep	NA	yes	goat/dog	yes	bat/monkey/chimpanzee/no hand shaking/no hugging	yes	yes	yes	yes	yes	monkey/bat/chimpanzee	yes	no	0	0	yes	radio/posters/people from awareness campaigns/friends and colleagues	yes	yes	yes	once a week	forest	everybody
GbayeTa_3	3	GbayeTa	village	276	NA	NA	359593	740657	29	4	2015	12	19	Akkon	randomly selected	65	male	yes	5	2	7	Christian	no	NA	NA	fish	NA	yes	dog/goat	yes	monkey/bat/chimpanzee	yes	no	yes	no	yes	monkey/bat/chimpanzee	yes	no	0	0	yes	radio/posters/friends and colleagues	yes	yes	yes	twice a week	forest/nearby market/friend/neighbour	everybody
GbayeTa_4	4	GbayeTa	village	285	NA	NA	359593	740657	29	4	2015	13	1	Trokon	randomly selected	31	male	no	0	0	0	Christian	no	NA	NA	bushmeat	bushbuck	yes	goat/turtle	yes	washing hands/no touching	no	no	no	no	yes	monkey/bat/chimpanzee	yes	no	0	0	yes	radio/posters/people from awareness campaigns	yes	yes	yes	every day	forest	everybody
Gowah_1	1	Gowah	village	6	NA	NA	465417	694327	10	6	2015	12	14	Trokon	randomly selected	41	male	no	0	0	0	Christian	no	NA	NA	bushmeat	water chevrotain	yes	monkey	yes	washing hands/no touching	no	no	no	no	yes	monkey/bat/chimpanzee	yes	no	0	0	yes	radio/people from awareness campaigns	yes	no	yes	every day	forest/nearby market	everybody
Palala_1	1	Palala	town	5000	NA	NA	468054	773857	14	4	2015	13	52	Lormie	randomly selected	28	male	yes	6	6	12	Christian	no	NA	NA	fish	NA	yes	snake	yes	no bushmeat	no	no	no	no	yes	all bush animals	no	yes	7	6	yes	radio/posters/people from awareness campaigns	yes	no	yes	every second day	nearby market/friend	everybody
Palala_2	2	Palala	town	NA	3000	NA	468054	773857	14	4	2015	15	25	Lormie	randomly selected	41	male	yes	6	2	8	Christian	yes	both	snake/pig	fish	NA	yes	leopard	yes	no bushmeat	no	no	yes	yes	yes	all bush animals	no	yes	2	2	yes	radio/posters/people from awareness campaigns	yes	no	yes	every second day	nearby market/large town	everybody
Palala_3	3	Palala	town	NA	3000	NA	468054	773857	14	4	2015	17	46	Lormie	randomly selected	28	male	no	0	0	0	Christian	no	NA	NA	fish	NA	yes	turtle/cassava	yes	bat/cane rat/monkey/baboon/fruit eaten by bat/dead animal from forest	NA	NA	NA	NA	yes	bat/monkey/baboon/cane rat	no	yes	3	3	yes	radio/posters/people from awareness campaigns	yes	no	yes	twice a week	nearby market	everybody
Palala_4	4	Palala	town	2600	NA	NA	468054	773857	15	4	2015	8	32	Lormie	randomly selected	74	male	yes	6	6	12	Christian	no	NA	NA	cane rat	NA	yes	goat/snake	yes	monkey/bat/baboon/no bushmeat	no	no	no	no	yes	all bush animals	no	yes	3	3	yes	radio/posters/people from awareness campaigns	yes	no	yes	every day	nearby market/neighbour/large town	everybody
Palala_5	5	Palala	town	2800	NA	NA	468054	773857	15	4	2015	9	51	Lormie	randomly selected	46	female	no	0	0	0	Christian	no	NA	NA	goat	NA	yes	dog/turtle	yes	bat/monkey/baboon	do not know	do not know	no	no	yes	bat/monkey/baboon	yes	yes	4	4	yes	radio/posters/people from awareness campaigns	yes	no	yes	every second day	nearby market/neighbour/only through connections	everybody
Palala_6	6	Palala	village	2850	NA	NA	468054	773857	14	4	2015	13	47	Sylvester	randomly selected	43	male	yes	6	0	6	Christian	no	NA	NA	goat	NA	yes	bushbuck	yes	no hand shaking/no hugging/bat/monkey/chimpanzee	yes	yes	yes	yes	yes	monkey/bat/chimpanzee	yes	yes	4	4	yes	radio/posters/people from awareness campaigns	yes	yes	yes	once a week	nearby market/friend/neighbour	everybody
Palala_7	7	Palala	NA	2860	NA	NA	468054	773857	14	4	2015	15	30	Sylvester	randomly selected	31	male	yes	6	6	12	Christian	no	NA	NA	beef	NA	yes	bushbuck	yes	monkey/bat/chimpanzee	yes	yes	yes	yes	yes	monkey/bat/chimpanzee	yes	yes	4	4	yes	radio/posters/people from awareness campaigns	yes	yes	yes	every day	nearby market/friend/neighbour	half
Palala_8	8	Palala	village	2800	NA	NA	468054	773857	14	4	2015	17	1	Sylvester	randomly selected	42	female	no	0	0	0	Muslim	yes	NA	pig/dog	chicken	NA	yes	pig/dog	yes	no hand shaking/no hugging/no touching	yes	yes	yes	yes	yes	monkey/bat/chimpanzee	yes	yes	4	4	yes	radio/TV/posters/people from awareness campaigns/friends and colleagues	yes	yes	yes	do not know	neighbour	everybody
Palala_9	9	Palala	city	2580	NA	NA	468054	773857	15	4	2015	8	0	Sylvester	randomly selected	70	male	no	0	0	0	Christian	no	NA	NA	fish	NA	yes	giant pouched rat	yes	bat/monkey/chimpanzee/no hand shaking/no hugging	yes	yes	yes	yes	yes	monkey/bat/chimpanzee	yes	yes	5	5	yes	radio/posters/people from awareness campaigns	yes	yes	yes	once a week	nearby market/neighbour	half
Palala_10	10	Palala	city	2850	NA	NA	468054	773857	15	4	2015	10	0	Sylvester	randomly selected	54	male	yes	6	3	9	Christian	no	NA	NA	goat	NA	yes	bushbuck	yes	bat/monkey/chimpanzee	yes	yes	yes	yes	yes	monkey/bat/chimpanzee	yes	yes	4	4	yes	radio/people from awareness campaigns	yes	yes	yes	twice a week	nearby market/friend/neighbour	more than half
[truncated: 14 more columns]

## Sheet: Questionnaire part2.2015
id	q2a	q2b	q5	q6i	q9a	q9b	q10d	q11a	q12b	q17a	q17b	q18a	q18b	q20a	q20b	q22b	q22c	t1HouseholdSize	t2CropSold	t2CropConsumed	t3TotalValueLivestock	t3LivestockSold	t3LivestockConsumed	t4OtherIncome	t5OtherEmployment
Barclayville_1	male	48	yes	teacher	no	NA	decreased	no	increased	no	decreased	yes	4/	3	3	bush meat/salt water fish/plantain/eddoes/rice	less bush meat/salt water fish/beef/rice/cassava	10	0	409	6050	0	1.6	1740	0
Barclayville_2	NA	NA	no	NA	NA	NA	NA	NA	NA	no	decreased	yes	4/5/6/	3	3	bush meat/fish/rice/eddoes/plantain	salt water fish. Crayfish snails rice eddoes cassava and plantain	5	0	0	0	0	NA	0	0
Barclayville_3	NA	NA	no	NA	NA	NA	NA	NA	NA	no	decreased	yes	1/5/6/7/	2	3	salt water fish/	cassava rice and salt water fish	5	0	0	0	0	NA	0	0
Barclayville_4	NA	NA	no	NA	NA	NA	NA	NA	about the same	no	decreased	yes	5/6/	3	1	rice/cow meat/fish/bush meat	rice cow meat fish	6	0	0	0	0	0	0	0
Barclayville_5	NA	NA	yes	farmer	no	NA	decreased	no	increased	no	decreased	yes	3/6/	2	1	rice/bush meat	rice/bush meat/fish	6	45000	171	30450	3150	1.6	0	0
Barclayville_6	NA	NA	yes	skilled labourer	no	NA	decreased	no	decreased	yes	NA	yes	1/6/	3	3	NA	NA	7	0	17.45	50000	10000	0	0	0
Barclayville_7	female	58	no	NA	NA	NA	NA	NA	about the same	yes	NA	no	NA	2	2	NA	NA	8	0	0	9600	400	1.6	0	0
Barclayville_8	male	do not know	no	NA	NA	NA	NA	NA	about the same	yes	NA	no	NA	3	3	NA	NA	15	0	0	2400	0	1.6	0	0
Barclayville_9	NA	NA	yes	farmer	NA	18000	about the same	no	NA	no	decreased	yes	5/	3	3	bush meat/rice/palm oil	chicken/fish/rice/palm oil/vegetable oil/	13	18000	350	33000	0	5	0	0
Barclayville_10	NA	NA	no	NA	NA	NA	NA	NA	decreased	no	decreased	yes	5/6/	3	2	bush meat/rice/palm oil	fish/rice/bitter balls	10	0	0	3600	0	4.8	0	0
Greenville_1	female	58	no	NA	NA	NA	NA	NA	increased	no	decreased	yes	4/	3	1	rice/cassava/potatoes/plantains/bread/fruit/meat/chicken/fish/coconut/eddoes/banana	rice/fish/plantain/banana/coconut/fish/chicken/	14	0	0	21000	0	11	3000	0
Greenville_2	NA	NA	no	NA	NA	NA	NA	NA	about the same	yes	NA	no	NA	2	2	NA	NA	10	0	0	18800	1400	33.2	0	8000
Greenville_3	male	35	no	NA	NA	NA	NA	NA	decreased	yes	NA	no	NA	2	2	NA	NA	5	0	0	10000	1200	21.6	12600	0
Greenville_4	NA	NA	NA	soldier	NA	NA	NA	NA	decreased	no	decreased	yes	4/5/6/	2	1	rice/fish/bush meat/cow meat/chicken/hog meat/	rice/fish/cow meat/chicken/	16	0	0	21000	6720	3	14400	0
Greenville_5	NA	NA	no	NA	NA	NA	NA	NA	NA	no	decreased	yes	4/5/6/	2	1	rice/bush meat/cow meat/hog/chicken/	rice/fish/cow meat	11	0	0	0	0	NA	0	0
Greenville_6	NA	NA	no	fisherman	NA	NA	NA	NA	decreased	no	decreased	yes	5/6/7/	2	2	bush meat/fish/	salt water fish/	12	0	0	13400	4500	2	0	0
Greenville_7	NA	NA	no	teacher	NA	NA	NA	NA	NA	yes	NA	yes	5/6/	2	2	NA	NA	4	0	0	0	0	NA	1260	0
Greenville_8	NA	NA	no	NA	NA	NA	NA	NA	decreased	no	decreased	yes	5/6/	3	2	bush meat/rice/palm oil	fish/chicken/rice	8	0	0	4200	0	1.6	0	0
Greenville_9	NA	NA	no	NA	NA	NA	NA	NA	decreased	yes	decreased	yes	5/6/	3	2	rice/bush meat/oil/cassava/	rice/chicken/fish	13	0	0	2100	0	0.8	0	0
Greenville_10	NA	NA	no	NA	NA	NA	NA	NA	NA	yes	decreased	yes	5/	3	2	bush meat/rice/oil/	chicken/fish/rice/	4	0	0	0	0	NA	0	0
HarperCity_1	male	28	no	NA	NA	NA	NA	NA	NA	no	decreased	yes	5/6/	3	2	rice/fish/crab/chicken/bush meat/hog meat/cow meat/	rice/fish/crab/bitter root	5	0	0	0	0	NA	0	10500
HarperCity_2	NA	NA	no	NA	NA	NA	NA	NA	NA	no	decreased	yes	5/6/	3	2	rice/bush meat/fish/chicken/cow meat/	rice/fish/bitter ball/eggplant	2	0	0	0	0	NA	0	3360
HarperCity_3	NA	NA	no	NA	NA	NA	NA	NA	increased	no	decreased	yes	5/6/7/	3	2	fish/beef/bush meat/	salt water fish/crabs/beef/	18	0	0	63000	0	0	0	0
HarperCity_4	NA	NA	no	NA	NA	NA	NA	NA	NA	yes	NA	no	NA	2	2	bush meat/	salt water fish/frozen meat	1	0	0	0	0	NA	0	0
HarperCity_5	male	37	no	NA	NA	NA	NA	NA	NA	yes	NA	no	NA	3	3	NA	NA	3	0	0	0	0	NA	0	0
HarperCity_6	male	42	no	NA	NA	NA	NA	NA	about the same	no	decreased	no	NA	2	2	NA	NA	6	0	0	10550	0	4	16800	0
HarperCity_7	NA	NA	no	NA	NA	NA	NA	NA	about the same	yes	NA	no	NA	2	2	NA	NA	4	0	0	304200	205200	372	0	0
HarperCity_8	NA	NA	no	NA	NA	NA	NA	NA	NA	yes	decreased	no	NA	2	2	rice/deer meat/oil/fish	rice/chicken/fish	4	0	0	0	0	NA	6720	0
HarperCity_9	NA	NA	yes	driver/mechanic	yes	75600	increased	no	NA	yes	decreased	yes	7/	3	2	rice/bush meat/palm oil/	rice/chicken/fish	9	0	1650	0	0	NA	0	0
HarperCity_10	NA	NA	yes	farmer	NA	NA	NA	no	NA	no	decreased	yes	5/	3	2	rice/bush meat/gazelle/zebra/duiker/palm oil/	rice/chicken/fish/cow meat/	8	0	0	0	0	NA	0	0
Zao_1	NA	NA	yes	teacher	yes	3000	increased	no	about the same	no	decreased	yes	4/5/6/	2	1	bush meat/rice/eddoes/plantain/cassava/	cold storage fish/rice/cassava/banana/plantain/	4	0	NA	8500	0	3.2	0	0
Zao_2	NA	NA	no	teacher	no	NA	NA	no	NA	no	decreased	yes	5/6/7/	3	1	bush meat/rice/plantain/cassava/	less bush meat/fish/chicken/cassava/potatoes/	1	0	0	0	0	NA	0	0
Zao_3	NA	NA	yes	farmer	NA	4500	NA	no	NA	no	decreased	yes	5/6/	3	2	bush meat/rice/palm oil/cassava/	rice/chicken/pork/fish/	8	4091	0	0	0	NA	0	0
Zao_4	NA	NA	yes	NA	yes	10500	decreased	no	increased	no	decreased	yes	5/6/	2	2	bush meat/rice/palm oil/	fish/pork/chicken/rice/plantain/	17	10500	1454.54	3500	0	0	0	10000
Warteken_1	NA	NA	yes	farmer	yes	NA	increased	no	about the same	no	decreased	no	NA	3	2	eat all bush meat in many of my meals	fish and eggplant and bush meat (porcupine)	11	0	0	0	0	0	0	0
Warteken_2	NA	NA	yes	carpenter	no	NA	do not know	yes	increased	no	decreased	yes	5/7/	2	1	bush meat in my daily meal	less bush meat and more salt water fish	5	0	0	860400	0	0	0	53600
Warteken_3	male	do not know	yes	farmer/trader	no	NA	decreased	yes	about the same	no	decreased	yes	5/6/7/	3	2	all bush meat except chimps	we eat fresh water fish and salt water fish with every meal	15	0	0	0	0	0	0	0
Warteken_4	NA	NA	no	NA	NA	NA	NA	NA	about the same	no	decreased	yes	5/6/	2	1	eat bush meat 2 to 3 times a week in my daily meal	eat frozen fish and sometimes fresh water fish	9	0	0	2800	0	3.2	0	0
Warteken_5	NA	NA	yes	NA	no	NA	increased	no	increased	no	decreased	yes	1/6/7/	2	1	more bush meat in every meal	eat less bush meat and more fish for my daily meal	7	0	0	564050	800	30.8	0	0
Warteken_6	NA	NA	yes	farmer	NA	31500	increased	no	decreased	no	decreased	yes	4/5/	4	2	bush meat/rice/palm oil/potatoes/banana/	rice/cassava/fish/chicken/	7	37500	1480	6000	0	0	0	1500
Warteken_7	NA	NA	yes	farmer	yes	13900	increased	no	NA	no	decreased	yes	5/	3	2	NA	NA	8	14900	350	17900	450	0	0	0
Warteken_8	NA	NA	yes	farmer	no	NA	increased	no	decreased	no	decreased	yes	other/	3	2	bush meat/rice/plantain/	rice/fish/chicken/palm oil/bananas/plantain/	6	0	130	78200	0	0	0	0
Warteken_9	NA	NA	yes	farmer	NA	NA	decreased	no	decreased	no	decreased	yes	other/	3	2	rice/palm oil/bush meat/banana/cassava/	rice/fish/cassava/palm oil/	7	0	NA	3600	0	2.4	0	0
Warteken_10	NA	NA	NA	farmer	no	NA	decreased	no	NA	no	decreased	yes	other/	3	2	rice/bush meat/palm oil/	rice/cassava/banana/fish/chicken/	7	0	70	0	0	NA	0	0
Kilo_1	NA	NA	yes	NA	no	NA	decreased	yes	NA	no	decreased	yes	2/5/6/7/	2	1	rice/eddoes/cassava/papaya/bush meat/	fresh water fish/saltwater fish/rice/cassava	20	0	308.3	0	0	NA	3360	0
Kilo_2	NA	NA	yes	government worker	yes	1000	increased	no	decreased	no	decreased	yes	4/5/6/	3	1	bush meat/salt water fish/	fish/rice/plantain/eddoes/	12	450	254	9720	0	4.8	3360	0
Kilo_3	NA	NA	no	builder	NA	NA	NA	NA	NA	no	decreased	yes	4/5/6/	2	1	swallowing fufu/rice/plantain/fish/bush meat/	fish/rice/plantain/cassava	7	0	0	142800	0	0	5060	0
Kilo_4	NA	NA	no	NA	NA	NA	NA	NA	increased	no	decreased	yes	5/6/	2	2	cassava/rice/plantain/bush meat/	salt water fish/fresh water fish/rice/cassava/	18	0	0	30240	0	0	4545	0
Kilo_5	NA	NA	yes	teacher	no	NA	NA	no	decreased	no	decreased	yes	4/5/6/7/	3	2	meat/rice/plantain/eddoes/potatoes/	salt water fish/	8	0	125	23880	15920	2.4	3930	1260
Kilo_6	NA	NA	yes	farmer	no	NA	decreased	no	decreased	no	decreased	no	NA	3	3	NA	NA	9	0	2909.9	43500	60000	27	0	0
Kilo_7	NA	NA	no	NA	NA	NA	NA	NA	NA	no	decreased	yes	5/6/7/	3	3	Bush meat/rice/cassava/oil/	fish/rice/oil/	2	0	0	0	0	NA	0	0
Kilo_8	NA	NA	no	labourer	NA	NA	NA	NA	increased	no	decreased	yes	5/6/	3	2	Bush meat/rice/oil/	fish/chicken/ducks/goat/rice/	16	0	0	14150	0	3.2	0	0
Kilo_9	NA	NA	yes	farmer	no	NA	decreased	no	decreased	no	decreased	yes	5/6/	3	2	Bush meat/rice/oil/	fish/chicken/ducks/rice/	20	0	163.63	2100	0	0.8	0	0
Kilo_10	NA	NA	no	NA	NA	NA	NA	NA	NA	no	decreased	yes	6/7/	3	2	rice/bush meat/red oil/	fish/chicken/duck/oil/cassava/	13	0	0	16350	22000	23.4	0	0
Welaken_1	NA	NA	yes	trader	yes	50000	decreased	yes	decreased	no	decreased	yes	6/7/	3	1	we eat bush meat with every meal	fresh water fish and frozen meat and fish	5	50000	436.4	38400	14400	0	0	0
Welaken_2	NA	NA	yes	driver/mechanic	yes	8000	decreased	no	NA	yes	NA	yes	7/	2	2	bush meat/fresh water fish/	bitter root/hundbills/frozen meat/fish	6	0	0	0	0	NA	4240	0
Welaken_3	NA	NA	yes	cutting/sawing planks	yes	4800	increased	yes	NA	yes	NA	yes	3/6/7/	2	2	bush meat/frozen fish/	fresh water fish/frozen fish/	8	4800	190.9	0	0	NA	3200	0
Welaken_4	NA	NA	yes	NA	yes	3100	increased	no	about the same	yes	NA	no	NA	3	3	eat bush meat/frozen fish/fresh fish/	bush meat/fish/	7	17800	409.7	103200	11200	36	3560	0
Welaken_5	NA	NA	yes	farmer	NA	14500	increased	no	decreased	no	decreased	yes	7/	3	2	bush meat/rice/palm oil/cassava/	chicken/rice/fish/palm oil/	4	145400	104	700	1750	1.6	0	0
Welaken_6	NA	NA	yes	professional	yes	6000	decreased	no	increased	no	decreased	yes	7/	3	2	bush meat/rice/palm oil/cassava/eggplant	rice/eggplant/cassava/bananas/palm oil/bush meat/	12	200000	50	30475	0	0	0	60000
Welaken_7	NA	NA	yes	farmer	yes	11600	decreased	no	increased	no	decreased	yes	7/	3	1	rice/bush meat/palm oil/fish/	rice/fish/palm oil/eggplants/cassava leaves/potato green/	10	11600	3831.5	49900	0	0	0	0
Welaken_8	NA	NA	yes	farmer	yes	13500	increased	no	about the same	no	decreased	yes	4/	3	2	rice/bush meat/palm oil/cassava leaves/potatoes greens/	rice/saltwater fish/fresh water fish/palm oil/chicken/	8	13500	818	250	0	0.8	0	0
Chebioh_1	male	40	no	NA	NA	NA	NA	NA	decreased	no	decreased	yes	4/5/6/	3	1	rice/bush meat/fish/chicken/crab/craw fish/		6	0	0	0	0	NA	0	0
Chebioh_2	NA	NA	yes	administration	no	NA	increased	no	NA	yes	NA	yes	1/5/6/	2	1	rice/bush meat/fish/crab/craw fish/	rice/fish/crab/craw fish/ bush meat/	8	0	234.5	0	0	NA	0	0
Chebioh_3	NA	NA	yes	farmer	no	NA	increased	no	decreased	yes	NA	no	NA	3	3	NA	NA	7	750000	NA	37100	0	10	0	0
Chebioh_4	male	61	yes	farmer	NA	NA	increased	no	about the same	yes	NA	no	NA	3	3	NA	NA	8	3600	NA	4400	400	0	3500	0
Chebioh_5	NA	NA	yes	farmer	no	NA	decreased	no	decreased	no	decreased	yes	5/6/	3	1	rice/bush meat/palm oil/	fish/chicken/rice/	10	0	75	10500	3000	1.6	1000	0
Chebioh_6	NA	NA	yes	professional	yes	46000	increased	no	increased	no	decreased	no	NA	3	2	bush meat/rice/palm oil/vegetable oil/cassava/	fish/rice/palm oil/chicken/duck/	14	70000	1163.5	48000	25500	20.6	0	0
Chebioh_7	NA	NA	yes	thatcher	no	NA	decreased	yes	about the same	no	decreased	yes	4/5/6/	3	1	bush meat/rice/plantain/cassava/cold water fish/	bush meat/fish/rice/cassava/plantain/	10	0	56.8	900	0	0	0	0
Chebioh_8	NA	NA	no	NA	NA	NA	NA	NA	increased	yes	NA	yes	4/5/6/	2	1	fresh water fish/rice/fufu/plantain/monkey meat/other bush meat/	bush meat/fresh water fish/rice/cassava/plantain/	8	0	0	4000	9240	37.2	1260	0
Gorbowargba_1	NA	NA	no	NA	NA	NA	NA	NA	decreased	no	decreased	yes	2/4/5/6/	3	1	rice/bush meat/fish/	rice/cassava/fish/	12	0	0	19500	0	2	0	2520
Gorbowargba_2	NA	NA	yes	driver/mechanic	no	NA	about the same	no	decreased	yes	NA	yes	1/4/6/	3	1	rice/bush meat/fish	rice/fish/bush meat/	6	0	174.5	573000	25200	0	0	0
Gorbowargba_3	male	56	yes	farmer	no	NA	decreased	no	decreased	NA	NA	NA	NA	3	2	NA	NA	10	0	NA	19150	0	7.2	0	0
Gorbowargba_4	NA	NA	yes	farmer	no	NA	increased	no	increased	no	decreased	no	NA	3	2	rice/meat/cassava/plantain/eddoes/bananas/beans	rice/chicken/bananas/bitter root/	11	4800	NA	32500	0	30.6	0	0
Gorbowargba_5	NA	NA	no	NA	NA	NA	NA	NA	NA	no	decreased	no	NA	2	2	bush meat/rice/palm oil/cassava/	rice/fish/palm oil/chicken/	5	0	0	0	0	NA	16800	0
Gorbowargba_6	NA	NA	yes	farmer	yes	64500	increased	no	increased	no	increased	no	NA	3	2	bush meat/rice/palm oil/	fish/chicken/rice/	9	64500	136.36	2100	0	4.8	0	0
Gorbowargba_7	NA	NA	no	NA	NA	NA	NA	NA	decreased	no	decreased	yes	4/5/6/7/	2	1	cassava/rice/plantain/all non protected species/	rice/plantain/cold water fish/	7	0	0	0	0	4.8	1660	0
Gorbowargba_8	NA	NA	no	NA	NA	NA	NA	NA	NA	no	decreased	yes	4/5/6/	2	1	cassava/rice/plantain/bush meat/	fresh water fish/	4	0	0	0	0	NA	0	0
Troyah_1	NA	NA	yes	farmer/hunter	yes	1200	increased	no	about the same	yes	NA	no	NA	2	2	NA	NA	6	60000	200	0	0	0	0	0
Troyah_2	NA	NA	NA	teacher	no	NA	increased	no	decreased	no	decreased	yes	1/4/5/6/	2	1	bush meat (monkey was cheaper than any other meat)/fish/rice/cassava/	duikers/fresh water fish/rice/fufu/plantain/	6	100000	515	9900	0	4	0	0
Troyah_3	NA	NA	no	NA	NA	NA	NA	NA	increased	no	decreased	yes	5/6/	2	2	bay duiker/Maxwell duiker/yellow back duiker/rice/palm oil/	porcupine/giant poached rat/rice/chicken/	11	0	0	1600	0	0	0	0
Troyah_4	NA	NA	yes	farmer	yes	5200	decreased	no	increased	no	decreased	no	NA	3	3	bush meat/rice/oil/	fish/rice/palm oil/bush meat/	15	12600	518	0	0	0	0	0
Troyah_5	NA	NA	yes	farmer	no	NA	decreased	no	NA	yes	NA	yes	5/	2	2	NA	NA	6	86400	NA	0	0	0	0	0
Troyah_6	NA	NA	yes	farmer	no	NA	about the same	no	increased	yes	NA	no	NA	2	2	NA	NA	11	6000	174	0	0	NA	0	0
Troyah_7	NA	NA	yes	farmer	no	NA	NA	no	decreased	no	decreased	yes	1/5/6/	2	1	rice/bush meat/fish/crab/craw fish/	rice/fish/chicken/	11	0	500	110000	6000	16.4	0	0
Troyah_8	NA	NA	no	miner	NA	NA	NA	NA	NA	yes	NA	yes	4/5/6/	3	2	NA	NA	6	0	0	0	0	NA	0	0
Griae_1	NA	NA	yes	farmer/driver/mechanic	yes	7000	increased	yes	increased	no	decreased	no	NA	2	2	porcupine/other bush meat/rice/eddoes/plantain/	porcupine/cane rat/rice/fish/plantain/coconut/	5	0	0	37000	24350	9.2	27300	0
Griae_2	NA	NA	yes	farmer/driver/mechanic	yes	84000	increased	no	decreased	no	decreased	yes	1/5/6/	2	2	cassava/rice/fish/bush meat/	porcupine/cane rat/rice/cassava/plantain/eddoes/	12	0	1273	74750	0	24.4	0	0
Griae_3	NA	NA	yes	farmer	no	NA	NA	no	about the same	yes	NA	yes	1/5/6/7/	2	1	bush meat/rice/cassava/plantain/	fish/chicken/cassava/plantain/eddoes/banana/	9	0	0	3000	0	0	0	0
Griae_4	NA	NA	yes	farmer	yes	1750	NA	no	decreased	no	decreased	yes	1/	2	1	rice/bush meat/palm oil/	chicken/fish/pork/	16	2000	1615	2400	0	0	0	0
Griae_5	NA	NA	yes	farmer	yes	2625	increased	no	increased	no	decreased	yes	4/5/6/	3	2	bush meat/rice/palm oil/	fish/chicken/rice/palm oil/	11	3825	1140	3100	0	0	0	10000
Griae_6	NA	NA	yes	student	no	NA	NA	no	increased	no	decreased	yes	4/5/6/	3	1	meat/fish/rice/plantain/cassava/banana/	rice/cassava/banana/plantain/fish/	19	9375	NA	4000	500	0.8	0	0
Griae_7	male	54	no	farmer	no	NA	increased	no	about the same	no	decreased	yes	4/5/6/7/	2	1	meat/fish/rice/plantain/cassava/eddoes/	rice/fish/coconut/banana/plantain/meat/	10	1413.75	NA	0	0	1	0	0
Griae_8	NA	NA	no	farmer	no	NA	increased	no	decreased	no	decreased	yes	1/4/5/6/	2	1	rice/bush meat/salt water fish/	rice/bitter root/fresh water fish/	17	48750	NA	115500	19500	9	0	0
Griae_9	NA	NA	yes	teacher	no	NA	decreased	yes	decreased	no	decreased	yes	2/3/4/16/	2	1	rice/bush meat/hog meat/salt water fish/cassava/	rice/fresh water fish/bitter root/cassava/	20	0	200	176400	0	0	0	0
Griae_10	NA	NA	yes	security	no	NA	decreased	no	decreased	no	decreased	yes	2/4/5/6/	2	1	rice/bush meat/hog meat/ fish/	rice/fresh water fish/crab/craw fish/	11	0	234.5	66600	0	4.8	0	0
Griae_11	NA	NA	yes	farmer	no	NA	decreased	no	increased	yes	NA	no	NA	3	1	NA	NA	11	0	0	114080	30760	22.8	0	0
Kunni_1	male	45	yes	farmer	no	NA	increased	NA	increased	no	decreased	yes	5/6/	2	2	monkey/cassava/bush meat/plantain/	duiker/bush meat/	14	0	190	33400	0	11.4	1690	0
Kunni_2	male	58	yes	NA	NA	NA	decreased	no	decreased	yes	NA	no	NA	2	2	NA	NA	11	0	175	2250	0	1.6	0	0
Kunni_3	NA	NA	yes	farmer	no	NA	about the same	no	decreased	no	decreased	yes	4/	3	2	rice/bush meat/palm oil/	rice/fish/chicken/	8	0	350	18500	250	10.6	0	5000
Kunni_4	NA	NA	yes	farmer	no	NA	increased	no	decreased	yes	NA	yes	1/4/6/	3	2	NA	NA	11	0	196.3	32250	0	2.4	0	0
Ceedor_1	male	59	yes	teacher	yes	NA	decreased	yes	decreased	yes	NA	no	NA	2	2	NA	NA	7	200	NA	66190	1000	19.8	7500	7560
Ceedor_2	NA	NA	no	NA	NA	NA	NA	NA	about the same	yes	NA	yes	5/6/7/	2	2	bush meat/cassava/rice/palm butter soup/	duikers/cane rat/rice/fufu/	5	0	0	1050	0	0	1260	0
Ceedor_3	NA	NA	yes	farmer	yes	19900	decreased	no	decreased	yes	decreased	yes	6/	3	2	NA	NA	10	109900	2652	8700	0	16	0	0
Ceedor_4	NA	NA	yes	teacher	no	NA	increased	yes	decreased	no	decreased	no	NA	3	3	rice/bush meat/fish/crab/craw fish/	rice/fish/crab/craw fish/	9	0	1090	204160	20160	47	25200	0
Kweaken_1	male	52	no	NA	NA	NA	NA	NA	about the same	no	decreased	no	NA	3	2	NA	NA	10	0	0	23100	0	1.6	0	4545
Kweaken_2	NA	NA	NA	NA	no	NA	decreased	yes	increased	no	decreased	yes	1/4/6/	3	1	rice/cassava/eddoes/bush meat/	bush meat/rice/cassava/bread fruit/	8	0	0	18500	500	2.4	0	0
Bainakpale_1	NA	NA	yes	farmer/builder	yes	2500	NA	no	decreased	no	decreased	yes	1/5/6/	2	2	NA	NA	4	2500	472	0	12600	18	2400	0
Bainakpale_2	NA	NA	yes	farmer/mason	no	NA	NA	no	decreased	no	decreased	yes	1/4/5/6/	2	1	cassava/rice/soup/bush meat/	cassava/rice/fresh water fish/salt water fish/	5	0	0	350	0	3.2	0	0
Bainakpale_3	NA	NA	yes	farmer	yes	12500	NA	no	NA	no	decreased	no	NA	2	2	rice/cassava/bush meat/fish/	rice/cassava/plantain/fish/banana/	6	0	0	0	0	NA	0	0
Bainakpale_4	NA	NA	no	trader	NA	NA	NA	NA	increased	no	decreased	yes	5/6/	2	1	rice/bush meat/palm oil/cassava/plantain/	rice/chicken/pork/rice/plantain/cassava/	7	0	0	126000	0	0	0	0
Bainakpale_5	NA	NA	yes	farmer	yes	2000	decreased	no	do not know	no	decreased	no	5/6/	2	2	rice/bush meat/palm oil/bananas/	pork/fish/chicken/rice/cassava/banana/palm oil/	15	20000	584.84	3500	0	0	0	0
Kpellehee_4	NA	NA	yes	farmer	yes	14000	increased	no	about the same	no	decreased	yes	5/6/7/	3	2	rice/bush meat/palm oil/	rice/chicken/pork	7	14000	1400	4000	0	0	0	0
Kpellehee_5	NA	NA	yes	farmer	no	NA	increased	no	decreased	no	decreased	yes	5/6/	2	2	rice/bush meat/palm oil/cassava/	chicken/pork/fish/palm oil/	10	0	454.54	103500	0	0	0	0
Kpellehee_6	NA	NA	yes	farmer	yes	129000	increased	no	increased	no	decreased	yes	5/6/	3	2	rice/bush meat/palm oil/	chicken/pork/fish/rice/palm oil/	9	142500	600	21300	0	0	0	0
Kpellehee_7	NA	NA	yes	farmer	no	NA	NA	no	decreased	no	decreased	yes	5/6/	2	1	rice/bush meat/palm oil/cassava/	chicken/pork/fish/rice/	13	0	290.19	11500	0	0	0	0
Ganwe_1	NA	NA	NA	farmer/trader	no	NA	NA	no	NA	no	decreased	no	NA	2	2	bush meat/cassava/plantain/	bush meat/fresh water fish/cassava/plantain/eddoes/	5	0	167	0	0	NA	2100	0
Ganwe_2	NA	NA	no	trader	NA	NA	NA	yes	about the same	yes	NA	yes	1/	2	2	potato green/bush meat/rice/plantain/eddoes/	bush meat/rice/plantain/	6	0	0	0	0	0	2280	0
Ganwe_3	NA	NA	NA	NA	yes	600	increased	no	about the same	no	decreased	yes	1/6/	2	1	monkey meat/bush meat/rice/eddoes/plantain/cassava/	bush meat/rice/eddoes/plantain/cassava/	9	600	809	1400	0	0	0	5460
Ganwe_4	NA	NA	no	trader	no	NA	NA	NA	increased	no	decreased	no	NA	3	3	bush meat/rice/cassava/plantain/banana/fish/	fresh water fish/saltwater fish/cassava/plantain/eddoes/	6	0	182	66000	30000	14.4	2360	0
Ganwe_5	NA	NA	NA	NA	no	NA	NA	no	NA	yes	decreased	yes	5/6/	2	1	bush meat/rice/potatoes/plantain/banana/	bush meat/rice/cassava/banana/plantain/	9	0	0	0	0	NA	0	0
Ganwe_6	NA	NA	yes	farmer	yes	101700	decreased	no	decreased	no	decreased	yes	2/4/	3	2	rice/bush meat/palm oil/	fish/rice/chicken/palm oil/	10	9460500	618.81	31500	0	0	0	0
Ganwe_7	NA	NA	yes	farmer	no	NA	increased	no	about the same	no	decreased	yes	2/	2	2	rice/bush meat/palm oil/	fish/rice/chicken/palm oil/	6	0	899	0	0	NA	0	0
Ganwe_8	NA	NA	yes	farmer	yes	18250	increased	no	increased	no	increased	yes	7/	2	1	rice/bush meat/palm oil/	fish/pork/chicken/bush meat/	10	37250	695.45	15750	0	0	0	0
Ganwe_9	NA	NA	yes	farmer	NA	NA	NA	no	increased	no	decreased	yes	2/5/	3	2	rice/bush meat/palm oil/	fish/pork/chicken/rice/	7	0	2727.27	621300	0	0	0	0
Ganwe_10	NA	NA	yes	farmer	no	NA	increased	no	increased	no	decreased	yes	5/6/7/	3	2	rice/bush meat/palm oil/	fish/pork/chicken/rice/bush meat/	6	0	127.27	22000	0	0	0	0
Gbaquah_1	NA	NA	yes	farmer	no	NA	increased	yes	decreased	no	decreased	yes	2/6/	2	1	rice/bush meat/fish/bitter root/	rice/fish/bitter root/	6	4.5	20.45	12250	2000	6.4	0	0
Gbaquah_2	male	45	yes	professional	no	NA	increased	no	do not know	no	decreased	yes	5/6/	3	1	rice/bush meat/fish/bitter root/pumpkin/	rice/fish/bitter root/	8	0	272.7	4000	500	1.6	0	0
Gbaquah_3	male	32	no	NA	NA	NA	NA	NA	decreased	no	decreased	yes	5/6/	3	2	rice/bush meat/pumpkin/	rice/bitter root/	9	0	0	12500	2500	0	0	0
Gbaquah_4	male	65	no	NA	NA	NA	NA	NA	do not know	no	NA	yes	5/	3	3	meat/bread fruit/banana/cassava/eddoes/yam/fish	rice/banana/bread fruit/cassava/fish	5	0	0	34500	15250	42.6	0	0
Gbaquah_5	NA	NA	yes	farmer	no	NA	do not know	no	NA	yes	NA	no	NA	3	2	meat/chicken/rice/eddoes/banana/bread fruit/plantain/	chicken/fish/bread fruit/coconut/rice/	8	21000	175	0	0	11.4	0	1250
Gbaquah_6	male	NA	no	NA	NA	NA	NA	NA	decreased	yes	decreased	yes	5/6/	2	2	meat/fish/rice/eddoes/bread fruit/cassava/potatoes/	rice/cassava/bread fruit/fish/chicken feet/	14	0	0	32000	1000	11.6	0	0
Jarkaken_1	NA	NA	yes	hunter	no	NA	increased	yes	about the same	no	decreased	yes	1/6/	3	1	rice/bush meat/fish/eggplant/	rice/fish/pumpkin/bitter root/	10	16360	65.44	7000	0	0	4070	0
Jarkaken_2	male	39	yes	farmer	no	NA	decreased	no	decreased	no	decreased	yes	1/4/6/	3	1	rice/bush meat/fish/	rice/fish/bitter root/	7	0	27.27	2025	0	2.4	0	0
Jarkaken_3	NA	NA	yes	farmer	no	NA	decreased	no	decreased	no	decreased	yes	1/2/4/6/	2	1	rice/bush meat/fish/chicken/	rice/fish/bitter root/chicken/	9	0	663.6	0	0	3.2	0	0
Jarkaken_4	NA	NA	yes	farmer	no	NA	decreased	no	NA	no	decreased	yes	1/6/	3	1	rice/bush meat/fish/	rice/fish/bitter root/	10	9810	45.82	0	0	NA	0	0
Jarkaken_5	male	50	no	NA	NA	NA	NA	NA	decreased	no	decreased	yes	4/6/	3	1	rice/bush meat/fish/pumpkin/	rice/fish/pumpkin/bitter root/	NA	0	0	0	0	1.6	0	0
Jarkaken_6	NA	NA	no	NA	NA	NA	NA	NA	NA	no	decreased	yes	4/6/	2	1	rice/bush meat/fish/	rice/fish/bitter root/	12	0	0	0	0	NA	0	0
Jarkaken_7	NA	NA	yes	trader	no	NA	decreased	no	increased	no	decreased	yes	1/4/	2	1	rice/bush meat/fish/	rice/fish/bitter root/	13	0	163.6	62000	0	0	0	0
Jarkaken_8	NA	NA	yes	farmer	no	NA	decreased	no	NA	no	decreased	yes	1/4/6/	2	1	NA	NA	11	0	124	0	0	NA	0	0
Jarkaken_9	male	45	yes	farmer	no	NA	do not know	no	decreased	no	decreased	yes	1/4/6/	2	1	rice/bush meat/fish/	rice/fish/bitter root/	12	0	32.7	23000	0	20.4	0	0
Jarkaken_10	male	51	yes	health worker	no	NA	about the same	no	NA	no	decreased	yes	1/4/6/	2	1	rice/bush meat/fish/	rice/fish/bitter root/bitter root/	16	0	125.4	0	0	NA	0	0
Jarkaken_11	NA	NA	yes	trader	no	NA	about the same	no	NA	no	decreased	no	NA	2	2	rice/bush meat/fish/	rice/fish/bitter root/bitter root/	8	0	381.8	0	0	NA	0	0
Jarkaken_12	NA	NA	yes	farmer	yes	NA	decreased	yes	increased	no	decreased	yes	5/6/	2	1	rice/cassava/banana/plantain/bread fruit/meat/fish/chicken/	rice/cassava/bread fruit/fish/chicken/	10	503150	NA	43050	10500	4	0	0
Jarkaken_13	male	42	yes	NA	NA	NA	decreased	yes	decreased	yes	NA	yes	4/5/	2	2	rice/cassava/eddoes/banana/plantain/coconut/meat/fish/	rice/cassava/bread fruit/coconut/fish/chicken feet/	13	0	1100	13400	5000	0	6300	0
Jarkaken_14	NA	NA	yes	NA	NA	NA	decreased	yes	decreased	no	decreased	yes	5/6/	3	2	rice/cassava/banana/plantain/bread fruit/meat/fish/coconut/	rice/bread fruit/fish/cassava/coconut/	7	0	250	50260	7990	4.4	0	0
Jarkaken_15	male	38	yes	farmer	NA	NA	decreased	yes	NA	no	decreased	yes	5/	2	1	rice/cassava/bread fruit/meat/fish/coconut/chicken/	rice/bread fruit/fish/cassava/coconut/chicken/	6	300000	NA	0	0	NA	0	3000
Jarkaken_16	male	29	no	NA	NA	NA	NA	NA	decreased	no	decreased	yes	5/6/	2	1	rice/banana/cassava/coconut/bread fruit/plantain/meat/fish/chicken/	rice/cassava/coconut/bread fruit/fish/chicken/	7	0	0	4800	0	1.6	0	0
Zortapa_1	NA	NA	yes	farmer	no	NA	increased	no	NA	no	decreased	yes	5/6/	3	2	NA	NA	11	0	NA	0	0	NA	0	0
Zortapa_2	NA	NA	yes	teacher	no	NA	decreased	no	decreased	no	NA	no	NA	2	2	NA	NA	4	0	NA	52000	10400	4	0	0
Zortapa_3	male	41	n	business	no	NA	do not know	no	NA	yes	NA	no	NA	3	3	NA	NA	5	23850	NA	78540	14280	80	16500	0
Zortapa_4	NA	NA	yes	farmer	no	NA	decreased	no	NA	yes	NA	no	NA	2	2	NA	NA	10	1530	NA	0	0	NA	0	1000
Zortapa_5	male	NA	yes	farmer	no	NA	increased	no	about the same	yes	NA	no	NA	2	2	NA	NA	6	29400	0	12600	0	40	0	5400
Zortapa_6	NA	NA	yes	farmer	no	NA	increased	no	increased	no	decreased	no	NA	2	2	NA	NA	10	75000	709	34000	0	0	2740	0
Zortapa_7	NA	NA	NA	trader	NA	NA	NA	NA	NA	yes	NA	no	NA	2	2	NA	NA	8	0	0	0	0	NA	0	0
Zortapa_8	NA	NA	yes	farmer	no	NA	do not know	no	decreased	yes	NA	no	NA	2	2	NA	NA	23	2159400	526	0	0	151	0	0
Zortapa_9	NA	NA	yes	skilled labourer	no	NA	about the same	no	do not know	no	decreased	yes	2/4/5/6/	2	1	NA	NA	12	0	196.3	50000	10000	0	0	0
Zortapa_10	NA	NA	yes	teacher	no	NA	about the same	no	NA	no	decreased	yes	1/4/5/6/	2	1	rice/cassava/bush meat/salt water fish/chicken/	rice/fresh water fish/chicken/	8	1560000	NA	0	0	NA	1500	0
Geeken_1	NA	NA	yes	professional/health worker	no	NA	increased	no	decreased	no	decreased	yes	1/5/6/	3	2	rice/bush meat/fish/	rice/fish/bitter root/pumpkin/	8	0	87.27	49450	6100	0.8	2970	0
Geeken_2	NA	NA	yes	skilled labourer	no	NA	decreased	no	increased	no	decreased	yes	2/4/6/	3	1	rice/bush meat/fish/pumpkin/	rice/fish/bitter root/	10	0	65.45	8000	0	0	0	0
Geeken_3	NA	NA	yes	clerical	no	NA	decreased	no	decreased	no	decreased	yes	1/5/6/	3	2	rice/bush meat/fish/	rice/fish/bitter root/	6	0	92.72	20500	7500	6.4	3325	0
Geeken_4	male	30	yes	driver/mechanic	no	NA	decreased	no	NA	no	decreased	yes	4/6/	2	1	rice/bush meat/fish/	rice/fish/bitter root/	7	0	130.9	0	0	NA	0	0
Geeken_5	NA	NA	yes	NA	no	NA	NA	yes	decreased	yes	NA	yes	6/	3	1	NA	NA	7	0	150	8500	3000	4	0	0
Geeken_6	male	38	yes	NA	NA	NA	other/	no	increased	yes	NA	yes	4/	3	2	NA	NA	5	0	525	8400	3500	8	0	0
Geeken_7	female	55	yes	NA	NA	NA	about the same	no	decreased	yes	NA	yes	7/	2	2	rice/meat/fish/banana/cassava/plantain/eddoes/coconut/	rice/fish/cassava/	12	0	450	22000	3500	11.4	0	0
Geeken_8	male	NA	no	NA	NA	NA	NA	NA	NA	no	decreased	yes	1/	1	1	rice/cassava/banana/coconut/	rice/cassava/gari/	11	0	0	0	0	NA	0	0
Sanniquelli_1	female	68	yes	farmer	no	NA	about the same	no	NA	yes	decreased	yes	4/6/	2	1	NA	NA	17	16650	NA	0	0	NA	0	12600
Sanniquelli_2	NA	NA	no	student	NA	NA	NA	NA	NA	no	decreased	no	NA	2	1	NA	NA	3	0	0	0	0	NA	0	0
Sanniquelli_3	NA	NA	yes	farmer	no	NA	decreased	no	NA	no	decreased	no	NA	3	3	NA	NA	8	17020	NA	0	0	NA	0	25200
Sanniquelli_4	NA	NA	yes	farmer	no	NA	decreased	yes	about the same	no	decreased	no	NA	3	3	NA	NA	9	684900	NA	89760	0	170.4	46900	46000
Sanniquelli_5	NA	NA	yes	government worker	no	NA	decreased	no	NA	yes	NA	no	NA	2	2	NA	NA	5	0	NA	0	0	NA	15000	37800
Sanniquelli_6	NA	NA	no	skilled labourer	NA	NA	NA	NA	NA	no	decreased	yes	4/5/6/	3	1	rice/salt water fish/bush meat/chicken/cow meat/	rice/cassava/salt water fish/	8	0	0	0	0	NA	0	0
Sanniquelli_7	NA	NA	no	driver/mechanic	NA	NA	NA	NA	NA	no	decreased	yes	4/5/6/	3	1	rice/salt water fish/bush meat/cow meat/	rice/fresh water fish/crab fish/	13	0	0	0	0	NA	0	0
Sanniquelli_8	NA	NA	no	trader	NA	NA	NA	NA	NA	yes	NA	no	NA	3	3	NA	NA	6	0	0	0	0	NA	0	0
Sanniquelli_9	NA	NA	no	administration	NA	NA	NA	NA	NA	yes	NA	yes	5/6/	2	1	NA	NA	5	0	0	0	0	NA	12600	0
Sanniquelli_10	NA	NA	no	skilled labourer	NA	NA	NA	NA	NA	yes	NA	no	NA	3	3	rice/bush meat/salt water fish/chicken/	rice/salt water fish/chicken/	8	0	0	0	0	NA	2775	0
Nyannewliken_1	NA	NA	yes	government worker	no	NA	decreased	no	decreased	no	decreased	yes	2/4/	2	1	bush meat/rice/fish/	rice/fish/bitter root/	9	0	332.7	17000	0	8	0	0
Nyannewliken_2	NA	NA	yes	professional	no	NA	decreased	no	increased	no	decreased	yes	5/6/	3	1	bush meat/rice/fish/	rice/fish/chicken/	11	149.232	436.2	217250	2750	8.8	0	0
Nyannewliken_3	NA	NA	yes	farmer	no	NA	decreased	no	increased	no	decreased	yes	6/	2	1	bush meat/rice/fish/	rice/fish/chicken/bitter root/	7	24.852	294.5	53450	7500	0	0	0
Nyannewliken_4	male	49	yes	farmer	no	NA	decreased	no	NA	no	decreased	yes	7/	2	1	bush meat/rice/fish/pumpkin/	rice/fish/bitter root/pumpkin/	12	0	70.9	0	0	NA	0	0
Nyannewliken_5	male	59	yes	NA	NA	NA	increased	no	decreased	yes	NA	yes	5/	2	2	rice/banana/cassava/fish/meat/potatoes/	rice/cassava/fish/chicken/	11	155000	0	60600	4100	12.2	0	0
Nyannewliken_6	male	56	yes	NA	no	NA	decreased	no	do not know	yes	NA	yes	1/5/6/	NA	NA	rice/banana/cassava/fish/meat/beans/eddoes/plantain/	rice/cassava/fish/chicken/cassava/coconut/banana/	15	100600000	NA	18250	8000	11	0	0
Nyannewliken_7	NA	NA	yes	NA	NA	NA	decreased	no	about the same	no	decreased	yes	1/5/6/	2	2	meat/fish/rice/cassava/potatoes/eddoes/plantain/	rice/fish/cassava/chicken feet/	18	76175	NA	15250	5750	10.6	0	0
Nyannewliken_8	NA	NA	yes	NA	no	NA	about the same	no	NA	yes	NA	yes	1/5/	2	2	rice/cassava/fish/banana/bread fruit/bread nut/meat/eddoes/	cassava/fish/bread nut/ bread fruit/	9	0	NA	0	0	NA	0	0
HighwoodCommunity_1	NA	NA	no	farmer	no	NA	increased	no	decreased	no	decreased	yes	7/	3	2	rice/cassava/palm oil/bananas/bitter balls/	cassava/rice/palm oil/banana/potato greens/	7	0	0	3300	0	4	0	0
HighwoodCommunity_2	NA	NA	yes	farmer	yes	6000	increased	no	decreased	no	decreased	yes	2/	3	1	bush meat/rice/fish/palm oil/cassava/	rice/palm oil/cassava/	11	6000	0	3750	250	0.8	0	0
HighwoodCommunity_3	NA	NA	yes	NA	yes	NA	NA	no	decreased	no	decreased	yes	4/7/	3	2	bush meat/salt water fish/	salt water fish/fresh water fish/crayfish/	12	1920000	0	3000	1500	0.8	500	0
HighwoodCommunity_4	NA	NA	no	NA	NA	NA	NA	NA	NA	yes	NA	yes	5/6/7/	3	2	bush meat/salt water fish/	salt water fish/	6	0	0	3150	1400	2.4	0	0
HighwoodCommunity_5	female	69	no	NA	NA	NA	NA	NA	decreased	yes	NA	yes	7/	2	1	rice/cassava/banana/burgul wheat/coconut/fish/bean/	coconut/plantain/banana/cassava/burgul wheat/	6	0	0	3150	1400	2.4	0	0
HighwoodCommunity_6	male	32	yes	NA	no	NA	NA	no	increased	yes	NA	yes	6/	3	2	rice/cassava/eddoes/banana/coconut/bread fruit/sugarcane/	rice/cassava/banana/coconut/	11	19200	NA	8100	1350	2.4	0	0
HighwoodCommunity_7	male	46	no	NA	NA	NA	NA	NA	decreased	no	decreased	yes	4/6/	2	1	rice/bush meat/fish/chicken/	rice/fish/	8	0	0	54600	0	0	0	0
HighwoodCommunity_8	male	40	no	NA	NA	NA	NA	NA	NA	no	decreased	yes	4/6/	2	1	NA	NA	7	0	0	0	0	NA	0	0
HighwoodCommunity_9	NA	NA	yes	NA	NA	NA	NA	NA	decreased	no	decreased	yes	4/6/	2	1	rice/fish/bush meat/cow meat/domestic hog meat/	rice/fresh water fish/palm cabbage/bitter root/	12	0	0	100950	41100	0	0	0
Titiyen_1	NA	NA	NA	herbalist	no	NA	increased	yes	NA	no	decreased	yes	5/6/	3	3	bush meat/rice/eddoes/cassava/plantain/banana/	crab/crayfish/fresh water fish/salt water fish/rice/cassava/	12	0	491	51500	0	0	0	0
Titiyen_2	NA	NA	yes	farmer	no	NA	decreased	yes	increased	no	decreased	yes	1/5/6/	3	1	rice/palm cabbage/cassava/bush meat/	fish/bush meat/rice/cassava/eddoes/plantain/	12	0	227.3	5950	0	3.2	0	0
Titiyen_3	NA	NA	yes	trader	no	NA	increased	no	NA	no	decreased	yes	1/5/6/	3	2	rice/beans/bush meat/white vegetable oil/fish/	rice/bush meat/palm oil/fish/	NA	0	436.3	0	0	NA	0	15500
Titiyen_4	NA	NA	NA	NA	NA	NA	NA	NA	NA	no	decreased	yes	4/5/6/	3	2	rice/bush meat/fish	rice/fish/	15	0	0	0	0	NA	0	0
Titiyen_5	NA	NA	yes	NA	no	NA	increased	no	decreased	yes	NA	no	NA	2	2	rice/cassava/eddoes/banana/coconut/pineapple/potatoes/plantain/fish/meat/	rice/cassava/coconut/plantain/	8	0	NA	600	100	1.8	0	0
Titiyen_6	NA	NA	yes	NA	NA	NA	decreased	no	do not know	no	decreased	yes	4/5/	2	1	NA	NA	9	0	175	36500	0	2	0	0
Titiyen_7	NA	NA	yes	farmer	NA	NA	increased	no	decreased	yes	decreased	no	NA	3	2	bush meat/rice/oil/	chicken/fish/rice/	28	12000	1200	50000	42000	0	0	0
Titiyen_8	NA	NA	yes	farmer	yes	10000	do not know	no	NA	no	decreased	no	7/	3	2	bush meat/rice/oil/	chicken/fish/rice/	12	10750	NA	3600	0	2.4	0	0
GbangaCity_1	NA	NA	no	builder	NA	NA	NA	NA	decreased	no	decreased	yes	4/6/	2	1	rice/bush meat/palm oil/potato greens/cassava leaves/	chicken/fish/goat/rice/	7	0	0	800	0	0	0	0
GbangaCity_2	NA	NA	no	trader	NA	NA	NA	NA	increased	no	decreased	yes	5/6/7/	3	3	rice/bush meat/palm oil/vegetable oil/	rice/chicken/fish/beef/pork/	16	0	0	38400	10000	0	0	0
GbangaCity_3	NA	NA	no	NA	NA	NA	NA	NA	about the same	no	decreased	yes	5/6/	3	2	bush meat/rice/cassava leaves/palm oil/	chicken/fish/pork/rice/palm oil/	6	0	0	13000	0	0	0	0
GbangaCity_4	NA	NA	yes	farmer	yes	400	increased	no	NA	no	decreased	yes	5/6/7/	1	1	beans/chicken/fish/onion/rice/bush meat/	rice/cassava leaves/palm oil/	4	0	NA	0	0	NA	3145	0
GbangaCity_5	NA	NA	no	security	no	NA	NA	do not know	decreased	no	decreased	yes	2/5/6/	2	1	bush meat/plantain/rice/cassava/	rice/plantain/eddoes/salt water fish/	11	0	0	6050	0	3.2	3145	5880
GbangaCity_6	female	53	yes	farmer	no	NA	decreased	yes	NA	yes	NA	no	NA	2	2	NA	NA	9	22800	NA	0	0	NA	0	14600
GbangaCity_7	male	54	no	health worker	NA	NA	NA	no	NA	yes	NA	no	NA	3	3	NA	NA	4	0	0	0	0	NA	100800	21000
GbangaCity_8	NA	NA	no	trader	NA	NA	NA	no	NA	no	decreased	no	NA	3	3	NA	NA	5	0	0	0	0	NA	15000	0
GbangaCity_9	NA	NA	no	trader	NA	NA	NA	NA	NA	no	decreased	yes	4/5/6/	3	1	NA	NA	18	0	0	0	0	NA	0	0
GbangaCity_10	NA	NA	no	teacher	NA	NA	NA	NA	NA	no	decreased	yes	4/5/6/	3	1	rice/bush meat/chicken/salt water fish/cow meat/	rice/salt water fish/chicken/	8	0	0	0	0	NA	0	0
Warkpo_1	NA	NA	yes	NA	no	NA	about the same	no	about the same	no	NA	no	NA	2	2	NA	NA	10	0	400	65000	10000	18	0	0
Warkpo_2	male	do not know	M	NA	NA	NA	NA	NA	NA	yes	NA	no	NA	2	2	NA	NA	7	0	0	0	0	NA	0	0
Warkpo_3	NA	NA	yes	NA	NA	NA	NA	NA	increased	no	decreased	yes	4/5/6/	2	1	rice/bush meat/fish/	rice/fish/	7	0	0	5600	0	0	0	0
Warkpo_4	NA	NA	no	NA	NA	NA	NA	NA	NA	no	decreased	yes	4/5/6/	3	1	NA	NA	12	11000	450	0	0	NA	0	0
Warkpo_5	NA	NA	no	NA	NA	NA	NA	NA	about the same	no	decreased	yes	5/6/	2	2	bush meat/rice/eddoes/cassava/	fresh water fish/crab/crayfish/palm butter/rice	9	0	0	24000	0	0	420	0
Warkpo_6	NA	NA	NA	NA	no	NA	decreased	no	increased	no	decreased	yes	5/6/	3	2	bush meat/rice/eddoes/potatoes/fish/	fish/chicken/duck/rice/eddoes/plantain/	6	0	190	108750	13500	4	1260	1260
Warkpo_7	NA	NA	yes	farmer	yes	11000	increased	no	decreased	no	decreased	yes	4/5/6/	3	2	rice/bush meat/palm oil/	chicken/fish/rice/	11	0	0	45000	3000	24.8	0	6000
Warkpo_8	NA	NA	no	NA	NA	NA	NA	NA	NA	yes	decreased	yes	5/6/7/	3	2	rice/monkey/Maxwell duiker/palm oil/cassava/potatoes/	rice/fish/chicken/	4	0	0	0	0	NA	0	0
Nyengba_1	female	55	yes	farmer	no	NA	decreased	no	decreased	yes	NA	yes	4/7/	3	2	rice/bitter root/fish/bush meat/	rice/bitter root/fish/	11	0	163.6	4250	0	2.4	0	21000
Nyengba_2	NA	NA	yes	hunter	no	NA	increased	yes	decreased	yes	NA	yes	7/	2	2	NA	NA	10	8070	120	18450	2800	8.8	0	0
Nyengba_3	male	40	yes	farmer	NA	NA	decreased	no	NA	no	decreased	yes	2/6/	2	1	rice/fish/chicken/bush meat/bitter root/	rice/fish/chicken/bush meat/bitter root/	10	0	468.1	0	0	NA	0	0
Nyengba_4	male	30	yes	trader	no	NA	decreased	yes	decreased	no	decreased	yes	2/	2	1	bush meat/rice/fish/bitter root/	fish/rice/bitter root/	11	0	7800	33000	6000	9	0	0
Nyengba_5	male	28	no	NA	NA	NA	NA	NA	NA	yes	NA	NA	yes	3	2	rice/bush meat/fish/bitter root/	rice/bush meat/fish/bitter root/	5	0	0	0	0	NA	0	0
Nyengba_6	NA	NA	yes	farmer	NA	NA	increased	no	NA	no	decreased	no	NA	3	1	rice/plantain/fish/cassava/coconut/pineapple/	rice/plantain/fish/cassava/pineapple/	15	0	654.55	28000	0	27	0	0
Nyengba_7	male	36	yes	NA	no	NA	do not know	no	about the same	no	decreased	yes	6/	3	2	rice/cassava/meat/potato/eddoes/fish/bread fruit/	rice/fish/bread fruit/	4	2000	336	2500	750	1.6	0	0
Quabo_1	NA	NA	yes	NA	no	NA	decreased	no	about the same	no	decreased	yes	7/	2	1	rice/eddoes/plantain/cassava/potatoes greens/cassava leaves/palm oil/	rice/	11	0	500	2850	1050	2.4	0	0
Quabo_2	NA	NA	yes	teacher	no	NA	increased	no	NA	no	decreased	no	NA	2	1	rice/oil/plantain/cassava/	rice/	6	0	790	1250	2000	0.8	0	0
Quabo_3	NA	NA	NA	farmer	no	NA	decreased	no	NA	no	decreased	yes	4/	2	1	rice/cassava/potatoes/cassava leaves/red palm oil/	cassava/	7	0	1120	0	0	NA	0	0
Quabo_4	male	NA	yes	farmer	no	NA	do not know	no	NA	no	decreased	yes	4/	2	1	bush meat/fish/chicken/rice/	fish/chicken/rice/	7	0	400	0	0	NA	0	0
Quabo_5	male	32	yes	farmer	NA	NA	NA	no	increased	no	decreased	yes	2/	2	1	bush meat/	bitter root/	6	0	65	10500	0	0	0	0
Quabo_6	male	37	no	trader	NA	NA	NA	NA	increased	no	decreased	yes	4/	1	1	bush meat/fish/chicken/	fish/chicken/	8	0	0	2550	0	4.8	0	0
Dejallah_1	male	42	yes	hunter	no	NA	increased	no	increased	yes	NA	no	NA	3	3	rice/bush meat/palm oil/fish/	rice/bush meat/palm oil/fish/	7	5294.4	120	9250	0	9.6	0	0
Dejallah_2	NA	NA	yes	teacher	no	NA	do not know	no	about the same	yes	NA	no	NA	2	2	bush meat/rice/palm oil/cassava/fish/cassava leaves/	bush meat/rice/palm oil/cassava/fish/cassava leaves/	9	0	0	32000	0	9	8400	0
Dejallah_3	NA	NA	yes	government worker	no	NA	increased	no	decreased	yes	NA	yes	7/	2	2	rice/plantain/palm oil/fish/	rice/plantain/palm oil/fish/	8	5100	60	0	0	0	0	0
Dejallah_4	male	42	no	NA	NA	NA	NA	NA	increased	no	decreased	yes	4/	NA	NA	meat/fish/palm oil/rice/cassava/eddoes/plantain/	rice/plantain/	5	0	0	9400	0	6.2	0	0
Dejallah_5	male	52	no	NA	NA	NA	NA	NA	decreased	no	decreased	yes	5/	2	2	rice/cassava/eddoes/bread fruit/meat/fish/potatoes/	rice/	8	0	0	5250	1000	2.4	0	0
Dejallah_6	NA	NA	no	NA	no	NA	NA	NA	do not know	no	decreased	yes	5/	2	2	rice/cassava/meat/palm oil/	rice/cassava/fish/	12	0	0	6200	600	3.2	0	0
Dejallah_7	male	34	no	NA	NA	NA	NA	NA	NA	yes	NA	yes	4/	2	2	NA	NA	2	0	0	0	0	NA	0	0
Dejallah_8	male	35	no	NA	NA	NA	NA	NA	NA	NA	do not know	no	NA	2	2	rice/cassava/plantain/eddoes/meat/fish/	rice/fish/	12	0	0	0	0	NA	0	0
Tojallah_1	NA	NA	yes	fisherman	NA	NA	increased	no	about the same	no	decreased	no	NA	2	2	NA	NA	9	11799.6	310	8500	1500	3.2	4000	0
Tojallah_2	NA	NA	yes	farmer	no	NA	decreased	no	decreased	no	decreased	no	NA	3	1	cassava/eddoes/yam/	rice/	9	15000	800	13800	5750	2.4	12600	0
Tojallah_3	NA	NA	NA	farmer	no	NA	increased	no	increased	no	decreased	yes	2/	2	2	NA	fish/chicken/rice/plantain/cassava/	7	15000	725	5000	0	0	0	0
Tojallah_4	male	63	yes	farmer	no	NA	decreased	yes	decreased	yes	NA	yes	7/	2	1	bush meat/	fish/chicken/bitter root/palm butter/	7	0	127.26	3000	250	2.4	0	0
Tojallah_5	male	40	yes	farmer	no	NA	increased	no	decreased	yes	NA	no	NA	2	2	NA	NA	9	0	1068.18	0	0	12	0	200
Tojallah_6	male	66	yes	clerical	no	NA	increased	no	increased	yes	NA	no	NA	2	2	bush meat/fish/chicken/	fish/chicken/goat meat/rice/	6	0	886.3	23900	2000	8	0	21000
Tojallah_7	male	41	no	hunter	NA	NA	NA	NA	NA	NA	NA	NA	NA	3	1	bush meat/rice	rice/bitter root/	3	0	0	0	0	NA	1800	0
Tojallah_8	male	NA	yes	farmer	no	NA	increased	yes	NA	no	decreased	yes	1/2/	2	1	bush meat/	bitter ball/	5	0	800	0	0	NA	0	0
ZiahTown_1	male	30	yes	farmer	yes	16000	decreased	yes	NA	no	decreased	yes	2/4/6/	3	1	fish/frozen meat like chicken and turkey/	fish and the same meat but with high price	7	7500000	454.5	0	0	NA	0	0
ZiahTown_2	male	64	yes	government worker	no	NA	do not know	yes	NA	yes	NA	yes	4/5/6/	2	1	bush meat every day	chicken/dry fish/	19	0	0	0	0	NA	1260	12600
ZiahTown_3	male	40	yes	NA	NA	NA	NA	NA	increased	no	do not know	no	NA	3	3	NA	NA	7	0	0	0	0	6.4	0	0
ZiahTown_4	NA	NA	no	clerical	NA	NA	NA	NA	NA	no	decreased	yes	1/2/4/5/6/	2	1	bush meat/frozen meat/	fish/frozen meat/	9	0	0	0	0	0	252000	0
ZiahTown_5	NA	NA	no	NA	NA	NA	NA	NA	NA	no	decreased	yes	4/6/	2	1	bush meat/chicken/frozen meat/	fish/chicken feet/pig foot/	15	0	0	600	0	0	0	0
ZiahTown_6	NA	NA	no	NA	NA	NA	NA	NA	decreased	no	decreased	no	NA	2	1	rice/meat/palm oil/cassava leaves/	rice/fish/palm oil/cassava leaves/	7	0	0	4200	0	12	0	0
ZiahTown_7	NA	NA	yes	farmer	no	NA	decreased	no	NA	no	decreased	yes	7/	2	1	rice/bush meat/palm oil/	fish/chicken/palm oil/rice/	7	0	150	1500	0	0.8	0	0
ZiahTown_8	NA	NA	yes	farmer	yes	650	decreased	no	increased	no	decreased	yes	7/	2	1	bush meat/rice/bitter balls/palm oil/	fish/rice/palm oil/chicken/cassava/	6	875	565	4400	1000	7.6	0	0
ZiahTown_9	NA	NA	no	NA	NA	NA	NA	NA	decreased	yes	NA	no	NA	3	3	NA	NA	6	0	0	21150	0	9.2	0	0
ZiahTown_10	NA	NA	no	farmer	NA	NA	NA	NA	decreased	no	decreased	yes	4/	NA	NA	meat/rice/palm oil/vegetable oil/plantain/	fish/rice/palm oil/vegetable oil/	10	0	0	3600	400	6.4	0	16000
Bilibo_1	NA	NA	NA	NA	no	NA	decreased	no	NA	no	decreased	yes	7/	2	1	rice/potato grains/cassava/cassava leaves/fish/meat/palm oil/	rice/cassava/	4	0	349	0	0	NA	0	0
Bilibo_2	male	47	NA	NA	no	NA	NA	NA	NA	yes	NA	NA	NA	2	2	rice/cassava/palm oil/	rice/cassava/palm oil/	10	0	0	0	0	NA	0	0
Bilibo_3	NA	NA	yes	farmer	no	NA	decreased	no	decreased	yes	NA	yes	7/	NA	NA	NA	NA	6	2799.6	1418	12250	0	20	0	0
Bilibo_4	male	37	no	business	no	NA	NA	NA	about the same	no	decreased	NA	7/	3	1	rice/potato greens/fish/bush meat/palm oil/cassava/banana/plantain/	rice/palm oil/	5	0	0	0	0	0	0	0
Bilibo_5	male	36	yes	NA	no	NA	decreased	no	about the same	no	decreased	yes	7/	NA	NA	cassava/yam/meat/fish/eddoes/	rice/fish/yam/	7	0	300	0	0	NA	0	0
Bilibo_6	male	28	no	NA	NA	NA	NA	NA	about the same	no	decreased	no	4/	2	1	rice/eddoes/cassava/yam/	only rice on a daily basic	5	0	0	0	0	NA	0	0
Bilibo_7	male	67	no	NA	NA	NA	NA	NA	NA	no	decreased	yes	6/	NA	NA	rice/cassava/yam/meat/fish/	rice/cassava/fish/	8	0	0	6600	0	13	0	0
Bilibo_8	male	26	no	NA	NA	NA	NA	NA	decreased	yes	NA	yes	6/	2	2	cassava/rice/meat/fish/bread fruit/banana/	rice/bread fruit/	2	0	0	24500	3500	2.4	0	0
Jalay_1	NA	NA	NA	NA	no	NA	decreased	no	NA	no	decreased	yes	4/5/6/	2	1	rice/bush meat/fish/crab/craw fish/	rice/fish/crab/craw fish/ bitter root/	NA	0	87.27	25400	0	1.6	0	0
Jalay_2	NA	NA	yes	government worker	no	NA	increased	no	decreased	no	decreased	no	NA	3	3	rice/fish/bush meat/	rice/fish/bitter root/	12	0	381.8	12600	0	13.6	0	0
Jalay_3	NA	NA	yes	domestic servant	no	NA	do not know	no	decreased	no	decreased	yes	4/5/6/	3	2	rice/fish/bush meat/crab/crawfish/	rice/fish/crab/	6	0	332.7	445200	25200	0	0	0
Jalay_4	male	44	no	NA	NA	NA	NA	NA	decreased	no	decreased	yes	4/5/6/	3	1	rice/bush meat/fish/chicken/	rice/fish/chicken/	6	0	0	7250	0	4.8	0	0
Jalay_5	NA	NA	yes	farmer	no	NA	do not know	no	decreased	yes	NA	no	NA	2	2	NA	NA	5	5000	NA	18800	0	0	0	4200
Jalay_6	NA	NA	yes	government worker	no	NA	NA	no	NA	yes	NA	no	NA	3	3	NA	NA	6	0	75	0	0	NA	0	3780
Jalay_7	male	do not know	yes	farmer	no	NA	about the same	no	decreased	yes	NA	no	NA	2	2	NA	NA	5	1780	NA	0	0	2.4	0	1000
Jalay_8	male	37	no	business	NA	NA	NA	NA	do not know	yes	NA	no	NA	3	3	NA	NA	4	0	0	41750	750	11.4	37800	6720
Geipa_1	NA	NA	yes	skilled labourer	no	NA	decreased	no	NA	yes	NA	yes	5/6/	2	1	meat/fish/cassava/rice/plantain/banana/	fish/cassava/rice/	4	0	NA	0	0	NA	0	2300
Geipa_2	NA	NA	yes	farmer	no	NA	decreased	no	decreased	yes	NA	no	NA	2	2	NA	NA	13	5400	NA	3100	0	0	0	0
Geipa_3	male	45	yes	farmer	no	NA	decreased	no	NA	yes	NA	no	NA	2	2	NA	NA	6	7500	NA	0	0	NA	8400	2000
Geipa_4	male	70	yes	farmer	no	NA	decreased	no	increased	no	decreased	no	NA	2	2	NA	NA	12	15000	NA	154420	0	40	3500	0
Geipa_5	NA	NA	yes	security	no	NA	decreased	yes	decreased	no	decreased	yes	2/4/5/6/	2	1	rice/bush meat/palm butter/fresh water fish/	rice/fresh water fish/	14	0	340.36	89000	27500	58.8	0	0
Geipa_6	NA	NA	yes	farmer	no	NA	decreased	yes	decreased	no	decreased	yes	2/4/5/6/	2	1	rice/bush meat/fresh water fish/salt water fish/	rice/fresh water fish/salt water fish/	14	0	109	61500	4000	165.6	0	0
Geipa_7	NA	NA	yes	farmer	no	NA	increased	no	decreased	no	decreased	no	NA	2	2	NA	NA	16	112500	NA	106000	39000	3.2	0	8820
Geipa_8	NA	NA	no	farmer	NA	NA	NA	NA	decreased	no	decreased	yes	4/5/6/	2	1	NA	NA	9	0	0	46000	4000	0	0	0
Dunpea_1	NA	NA	no	farmer	NA	NA	NA	yes	decreased	no	decreased	yes	4/5/6/	3	1	rice/bush meat/fresh water fish/salt water fish/	rice/cassava/fresh water fish/salt water fish/	7	0	0	531540	52920	474.6	0	0
Dunpea_2	NA	NA	yes	farmer	no	NA	do not know	no	decreased	no	decreased	no	NA	2	2	rice/bush meat/salt water fish/chicken/	rice/cassava/salt water fish/	13	0	332.7	56000	36000	9	0	0
Dunpea_3	NA	NA	no	skilled labourer	NA	NA	NA	NA	NA	no	decreased	yes	4/5/6/	3	1	NA	NA	9	0	0	0	0	NA	0	0
Dunpea_4	male	50	no	farmer	no	NA	about the same	no	decreased	yes	NA	yes	5/6/7/	3	2	NA	NA	27	0	NA	175400	0	0	0	0
Dunpea_5	NA	NA	yes	teacher	no	NA	increased	yes	about the same	yes	NA	no	NA	2	2	NA	NA	15	0	NA	54000	12500	41.6	8400	0
Dunpea_6	male	48	no	government worker	no	NA	decreased	no	NA	yes	NA	no	NA	3	3	NA	NA	13	0	NA	0	0	NA	0	1000
CampOne_1	NA	NA	yes	farmer	yes	NA	increased	no	decreased	no	decreased	yes	1/5/6/	2	1	monkey meat/bush meat daily/	bush meat two to three times a week/rice/cassava/plantain/eddoes/coconut/	11	0	0	20050	8400	3.2	0	0
CampOne_2	NA	NA	yes	farmer	no	NA	increased	no	decreased	no	decreased	yes	1/5/6/	3	2	cassava/rice/more bush meat/	less bush meat/fish/cassava/rice/plantain/	8	0	0	8050	0	0.8	2500	0
CampOne_3	NA	NA	yes	farmer	no	NA	decreased	no	increased	no	decreased	yes	7/	2	2	bush meat/rice/palm oil/	chicken/fish/palm oil/rice/	9	0	35	23150	0	0	0	0
CampOne_4	NA	NA	yes	farmer	yes	11200	increased	no	decreased	no	decreased	yes	1/	2	2	bush meat/rice/palm oil/	fish/palm oil/rice/	14	112000	1568.18	37750	0	0	0	0
CampOne_5	male	43	no	teacher	NA	NA	NA	no	increased	no	decreased	yes	5/	3	2	rice/meat/fish/banana/cassava/plantain/eddoes/	cassava/rice/plantain/fish/bread fruit/meat/	7	0	0	5000	0	10.8	0	8400
CampOne_6	NA	NA	yes	farmer	no	NA	about the same	no	about the same	no	decreased	no	NA	3	2	NA	NA	5	36950	NA	83760	17080	9	0	16800
CampOne_7	NA	NA	no	trader	NA	NA	NA	NA	increased	yes	NA	yes	4/5/6/	2	1	NA	NA	7	0	0	800	0	0	0	0
CampOne_8	NA	NA	yes	farmer	NA	NA	increased	no	decreased	yes	NA	no	NA	3	3	NA	NA	7	0	853.6	77050	7500	17.8	8400	6300
Barwu_1	NA	NA	yes	NA	no	NA	decreased	no	NA	no	decreased	yes	5/6/7/	2	1	bush meat/frozen meat/	fish/frozen chicken in daily meal	9	0	1023	0	0	NA	350	0
Barwu_2	NA	NA	yes	farmer	no	NA	increased	no	NA	no	decreased	yes	5/6/	1	1	bush meat in every meal	fish/bitter root in our food	6	0	909	0	0	NA	350	0
Barwu_3	NA	NA	yes	farmer/clerical	yes	3600	increased	no	increased	no	decreased	yes	5/	NA	NA	bush meat/rice/palm oil/plantain/bananas/	chicken/fish/palm oil/plantain/	9	0	2101	18900	3800	51.2	0	0
Barwu_4	NA	NA	yes	farmer	yes	26250	increased	NA	NA	no	decreased	no	NA	2	2	bush meat/rice/palm oil/bananas/cassava leaves/	rice/chicken/palm oil/bananas/	12	1300000	2100	13500	5000	8	0	0
BhaiTarway_1	NA	NA	yes	NA	yes	3350	increased	no	increased	no	decreased	no	NA	2	1	bush meat/rice/palm oil/vegetable oil/cassava leaves/potato greens/	fish/chicken/goat/duck/rice/oil/greens/	8	321850	936	0	0	0	0	0
BhaiTarway_2	NA	NA	yes	NA	yes	NA	increased	no	increased	no	decreased	no	NA	3	1	bush meat/rice/palm oil/snail/cassava/	rice/chicken/palm oil/fish/snail/cassava/	5	152500	1695	4800	0	0	58800	0
BhaiTarway_3	male	42	yes	teacher/trader	yes	3000	do not know	no	increased	no	decreased	yes	4/7/	2	1	rice/cassava/	rice/cassava/	9	0	0	38000	23500	0	1800	0
BhaiTarway_4	NA	NA	no	domestic servant	NA	NA	NA	no	increased	no	decreased	yes	6/7/	2	1	rice/soup/	gravy with plantain/beef/rice/cassava/	1	0	0	4000	1500	0	0	2000
BhaiTarway_5	male	42	yes	teacher	yes	4800	increased	yes	increased	yes	NA	no	NA	2	1	bush meat/fish/rice/chicken/	fish/snail	6	50000	NA	46200	6000	43.2	0	4200
Druwar_1	NA	NA	yes	NA	no	NA	decreased	yes	NA	no	decreased	yes	5/7/	2	2	fish and meat in every meal	fish in every meal	10	0	79.5	8000	0	0	0	0
Druwar_2	NA	NA	yes	NA	no	NA	do not know	no	do not know	yes	NA	yes	5/7/	2	1	bush meat in every meal	fish and bitter root daily	6	0	0	0	0	0	0	0
Druwar_3	NA	NA	yes	NA	no	NA	increased	no	decreased	yes	NA	yes	2/5/6/	2	1	bush meat/fresh water fish/	fish/	13	0	795	49500	0	9	0	0
PeahTown_1	NA	NA	yes	farmer	no	NA	decreased	no	NA	yes	decreased	yes	7/	3	2	bush meat/rice/palm oil/eggplant/	goat/cow/chicken/rice/palm oil/	6	0	557	2400	1600	1.6	0	0
PeahTown_2	NA	NA	yes	farmer	NA	NA	increased	no	NA	no	decreased	NA	5/	3	2	bush meat/rice/palm oil/vegetable oil/	rice/chicken/goat/cow/fish	8	0	180	10350	2700	0	0	0
PeahTown_3	NA	NA	yes	farmer	no	NA	increased	no	increased	no	decreased	no	NA	3	2	bush meat/rice/palm oil/sugar/	rice/chicken/goat/cow/duck/oil/	6	0	275.5	3600	4050	8.8	0	0
Juluzon_1	NA	NA	yes	farmer	NA	NA	decreased	no	NA	no	decreased	yes	7/	1	1	rice/cassava/plantain/greens/	rice/cassava/plantain/greens/	9	0	25	0	0	NA	0	0
Juluzon_2	male	32	no	NA	NA	NA	NA	NA	NA	yes	NA	no	NA	2	2	rice/plantain/cassava/palm oil/	rice/plantain/cassava/palm oil/	5	0	0	0	0	NA	0	0
Juluzon_3	male	37	no	NA	NA	NA	NA	NA	do not know	yes	NA	yes	2/	2	1	rice/plantain/yam/banana/	rice/	9	0	0	3500	500	0	0	0
Juluzon_4	male	65	yes	farmer	no	NA	decreased	yes	decreased	no	decreased	yes	2/	3	2	bush meat/fish/rice/cassava/	fish/rice/cassava/bitter root/	16	0	200	3000	750	2.4	1800	0
Juluzon_5	male	37	no	NA	NA	NA	NA	no	NA	no	decreased	yes	4/	2	1	fish/bush meat/rice/chicken/	bitter root/chicken/rice/	10	0	0	0	0	NA	0	10200
Juluzon_6	male	39	yes	farmer	yes	6000	decreased	yes	NA	no	decreased	yes	2/	2	1	bush meat/fish/rice/	fish/rice/bitter root/	9	0	150	0	0	NA	0	0
Sayuo_1	NA	NA	yes	farmer	no	NA	increased	no	increased	no	decreased	yes	7/	2	1	bush meat/chicken/rice/	bitter root/fish/rice/	6	0	645.4	4800	1600	1.6	125	0
Sayuo_2	male	37	yes	farmer	yes	1700	decreased	no	increased	yes	NA	no	NA	2	2	fish/pumpkin/bitter root/bush meat/rice/cassava/	fish/pumpkin/bitter root/rice/cassava/bush meat/	9	1499.4	665.4	2700	1350	1.6	300	0
Sayuo_3	NA	NA	yes	trader	no	NA	do not know	no	decreased	no	decreased	yes	4/	2	1	rice/bush meat/fish/cassava/	rice/chicken/cassava/fish/	7	0	0	25000	2250	8.8	400	0
Sayuo_4	NA	NA	yes	farmer	no	NA	decreased	no	decreased	yes	do not know	no	NA	2	2	rice/bush meat/fish/bitter root/	rice/bush meat/fish/bitter root/	21	0	218.1	47250	17500	5.6	0	0
Sayuo_5	male	34	yes	farmer	no	NA	decreased	no	increased	no	decreased	yes	4/	2	1	rice/bush meat/fish/	rice/fish/bitter root/	6	0	490.9	15000	0	1.6	0	0
Sayuo_6	NA	NA	yes	farmer	no	NA	decreased	yes	decreased	no	decreased	yes	4/	2	1	rice/bush meat/chicken/fish/	rice/fish/chicken/bitter root/	15	0	409	39000	0	2	0	0
Sayuo_7	NA	NA	yes	skilled labourer	no	NA	decreased	no	NA	no	decreased	yes	4/	2	2	rice/bush meat/fish/bitter root/	rice/fish/bitter root/	15	0	736.3	0	0	0	0	0
Sayuo_8	NA	NA	yes	professional	NA	NA	decreased	no	decreased	no	decreased	no	NA	2	2	rice/bush meat/fish/	rice/fish/bitter root/	10	0	436.3	20000	4000	1.6	8400	0
Gbellie_1	NA	NA	yes	farmer/clerical	no	NA	decreased	no	decreased	no	decreased	yes	1/5/6/	2	1	more bush meat/rice/cassava/plantain/	less bush meat/cassava/plantain/eddoes/fish/banana/	8	0	159	47400	7000	49.8	2440	0
Gbellie_2	NA	NA	yes	farmer	yes	48000	about the same	no	decreased	no	decreased	yes	5/6/	3	3	enough bush meat/rice/cassava/plantain/	less bush meat/cassava/plantain/eddoes/fish/cold storage chicken/	9	0	1590	146300	0	168	2440	0
Gbellie_3	NA	NA	no	skilled labourer	no	NA	NA	do not know	about the same	yes	NA	yes	4/5/6/	2	2	swallow fufu with soup, bush meat and rice in the evening	still eat all types of bush meat, rice, cassava	6	0	0	38000	0	0	2500	8000
DavidVillagePalmville_1	NA	NA	no	driver/mechanic	NA	NA	NA	NA	NA	yes	NA	yes	4/6/	2	1	monkey meat/fish/chicken feet sometimes in my everyday meal/	beef/chicken/turkey/other bush meat/	6	0	0	0	0	NA	0	6300
DavidVillagePalmville_2	male	34	yes	farmer	yes	do not know	NA	yes	NA	yes	increased	no	NA	1	1	bush meat/fish/	fish/chicken feet and wings/	7	151350	0	0	0	NA	0	0
DavidVillagePalmville_3	NA	NA	no	unskilled non farm worker	NA	NA	NA	NA	NA	no	decreased	yes	2/5/	3	3	NA	NA	1	0	0	0	0	NA	0	0
Tohou_2	male	38	no	NA	NA	NA	NA	NA	about the same	yes	NA	yes	6/	2	2	rice/meat/cassava/fish/	rice/cassava/eddoes/yam/	11	0	0	24500	0	0	0	0
Tohou_1	male	56	no	farmer	no	NA	NA	NA	decreased	no	decreased	yes	7/	1	1	rice/plantain/cassava/	rice/plantain/	10	0	0	0	0	0	0	0
Voinjama_1	NA	NA	no	NA	no	NA	NA	no	do not know	no	decreased	yes	5/6/	2	1	rice/bush meat/palm oil/cassava/	fish/chicken/pork/rice/oil/	6	0	0	900	0	0	1500	0
Voinjama_2	NA	NA	no	NA	no	NA	NA	no	do not know	no	decreased	NA	5/6/	2	1	rice/bush meat/palm oil/cassava/beans/	fish/pork/turkey/	6	0	0	0	0	0	0	0
Voinjama_3	NA	NA	no	NA	no	NA	NA	no	NA	yes	NA	no	7/	3	3	NA	NA	5	0	0	0	0	0	0	0
Voinjama_4	NA	NA	no	computer analyst	NA	NA	NA	NA	NA	no	decreased	yes	5/6/	3	2	coffee/rice/soup/bread/	spaghetti/rice/soup/	8	0	0	0	0	0	0	0
Voinjama_5	male	68	no	farmer	no	NA	NA	yes	decreased	no	decreased	no	NA	3	2	NA	NA	7	0	0	350	350	0	0	0
Voinjama_6	male	48	no	driver/mechanic	NA	NA	NA	no	NA	yes	NA	no	NA	3	3	NA	NA	2	0	0	0	0	0	75600	30240
Voinjama_7	NA	NA	no	teacher	NA	NA	NA	no	decreased	no	decreased	no	NA	3	2	NA	NA	3	0	0	1050	0	4	0	0
Voinjama_8	NA	NA	no	trader	NA	NA	NA	no	NA	no	decreased	yes	4/5/6/	2	1	NA	NA	10	0	0	16100	0	3.2	0	0
Voinjama_9	NA	NA	no	administration	NA	NA	NA	no	NA	no	decreased	yes	4/5/6/	3	1	NA	NA	12	0	0	0	0	NA	0	0
Voinjama_10	NA	NA	no	security	NA	NA	NA	NA	NA	no	decreased	yes	4/5/6/	2	1	bush meat/rice/chicken/beef/	rice/coconut/fish/chicken/	6	0	0	0	0	NA	24120	0
Gbolo_1	NA	NA	yes	teacher	no	NA	decreased	yes	NA	yes	NA	no	NA	2	2	NA	NA	5	83400	NA	0	0	NA	0	9000
Gbolo_2	NA	NA	yes	farmer	no	NA	decreased	no	decreased	yes	NA	yes	1/5/6/	2	1	NA	NA	3	5800	0	9450	0	1.6	0	600
Gbolo_3	NA	NA	yes	farmer	no	NA	do not know	no	NA	do not know	NA	yes	5/6/	2	1	NA	NA	5	0	163.6	0	0	NA	0	3500
Gbolo_4	NA	NA	yes	farmer	no	NA	increased	no	do not know	yes	NA	no	NA	2	1	NA	NA	5	0	562	7000	0	4	0	0
Gbarta_1	NA	NA	yes	farmer	no	NA	increased	yes	NA	yes	decreased	yes	4/5/6/	3	2	NA	NA	4	4000	NA	0	0	NA	600	2500
Gbarta_2	male	36	no	teacher	NA	NA	NA	no	NA	no	NA	no	NA	2	2	NA	NA	6	0	0	0	0	NA	2000	13400
Gbarta_3	male	83	no	farmer	NA	NA	NA	yes	decreased	no	decreased	yes	5/	3	2	NA	NA	6	0	0	4900	2800	1.6	12000	2000
Gbarta_4	male	58	yes	farmer	no	NA	about the same	no	decreased	yes	NA	no	NA	3	3	NA	NA	10	10200	NA	9500	0	4	0	4000
Gbarta_5	NA	NA	yes	farmer	no	NA	decreased	no	about the same	no	decreased	yes	2/5/6/	3	2	NA	NA	10	0	109.09	6250	0	0	0	5000
Gbarta_6	NA	NA	no	trader	NA	NA	NA	no	NA	yes	NA	yes	4/5/6/	2	1	NA	NA	9	0	0	0	0	NA	0	0
Gbarta_7	NA	NA	yes	hunter	no	NA	decreased	no	about the same	no	decreased	yes	1/4/5/6/	2	1	NA	NA	9	80000	109.9	0	0	0	0	0
Gbarta_8	NA	NA	yes	farmer	no	NA	about the same	no	NA	no	decreased	yes	4/5/6/	3	1	NA	NA	9	0	0	0	0	NA	0	0
Kungbor_1	NA	NA	yes	farmer	yes	10000	increased	no	decreased	no	decreased	NA	2/5/6/	2	1	rice/bush meat/palm oil/bitter balls/cassava leaves/	rice/fish/chicken/bush meat/	6	10000	1386.36	3000	0	0	0	0
Kungbor_2	NA	NA	yes	farmer	yes	18000	decreased	no	decreased	no	decreased	yes	5/6/	2	1	rice/bush meat/	rice/fish/chicken/bush meat/	5	20000	1090.9	2100	0	0	0	0
Kungbor_3	NA	NA	yes	farmer/miner	yes	6300	about the same	no	decreased	no	decreased	yes	1/5/6/	3	2	bread/coffee/rice/soup/fish/bush meat/	cassava/plantain/rice/soup/	5	82500	290	5460	2100	4.8	2430	1250
Kungbor_4	NA	NA	NA	farmer	yes	450	about the same	no	NA	yes	NA	no	NA	2	2	NA	NA	7	450000	100	0	0	NA	0	0
Kungbor_5	male	58	yes	farmer	no	NA	increased	no	NA	yes	NA	no	NA	2	2	NA	NA	7	936000	288.32	0	0	NA	0	0
Kungbor_6	NA	NA	yes	office assistant	no	NA	decreased	no	increased	yes	NA	no	NA	2	1	NA	NA	10	1500000	0	3000	0	1.6	0	0
Kungbor_7	NA	NA	yes	farmer	no	NA	decreased	no	decreased	no	decreased	yes	4/5/6/	2	1	NA	NA	8	0	818.18	30150	0	0	0	0
Kungbor_8	NA	NA	no	miner	NA	NA	NA	NA	NA	no	decreased	yes	4/5/6/	2	1	NA	NA	5	0	0	0	0	NA	0	0
Kungbor_9	NA	NA	yes	farmer	no	NA	about the same	no	NA	no	decreased	yes	4/5/6/	2	1	NA	NA	6	0	272.7	0	0	NA	0	0
Gbamakolieta_1	NA	NA	yes	farmer/trader	NA	NA	NA	no	increased	no	decreased	yes	5/6/	2	1	bush meat/rice/cassava/plantain/	fish/bush meat/cassava/rice/bitter ball soup/	6	0	0	50400	12600	9	0	0
Gbamakolieta_2	NA	NA	no	teacher/administration	NA	NA	NA	no	NA	no	decreased	yes	5/6/	3	1	eddoes/rice/greens/bush meat/fish/	rice/cassava leave/fish/chicken/	4	0	0	0	0	NA	0	0
Gbamakolieta_3	NA	NA	yes	farmer	yes	1000	decreased	no	NA	no	decreased	yes	5/6/	2	1	fufu/rice/bush meat/palm oil/	fish/chicken/rice/	9	620	NA	0	0	NA	0	0
Gbamakolieta_4	male	44	NA	farmer	yes	500	NA	yes	NA	no	decreased	yes	1/5/6/	2	1	bush meat/rice/cassava/	fish/chicken/rice/	9	0	0	0	0	NA	0	31625
Gbamakolieta_5	NA	NA	yes	farmer	yes	25860	increased	no	increased	no	decreased	yes	5/6/	2	1	rice/bush meat/palm oil/banana/plantain/	chicken/pork/fish/turkey/	7	42436.2	195	18500	0	0	0	0
Gbamakolieta_6	NA	NA	no	unskilled non farm worker	NA	NA	NA	NA	NA	no	decreased	yes	5/6/	2	1	palm oil/rice/bush meat/bananas/plantain/	fish/turkey/chicken/rice/bush meat/	8	0	0	5400	0	0	0	0
Gbamakolieta_7	NA	NA	yes	farmer	NA	NA	decreased	no	NA	no	decreased	yes	2/5/6/	2	1	bush meat/rice/palm oil/plantain/bananas/	chicken/turkey/fish/pork/bush meat/	6	0	0	0	0	NA	0	0
Gbamakolieta_8	NA	NA	yes	farmer	yes	3825	increased	no	decreased	no	decreased	yes	4/5/6/	2	1	palm oil/bush meat/rice/bananas/bitter ball/	turkey/pork/fish/chicken/bush meat/	10	7224.75	461.36	6600	0	0	0	0
Segisue_1	NA	NA	no	farmer/driver/mechanic/tailor/hunter	NA	NA	NA	NA	about the same	no	decreased	yes	5/6/7/	3	1	NA	NA	6	0	0	0	0	NA	365	0
Segisue_2	NA	NA	yes	farmer	yes	300	about the same	no	NA	no	decreased	yes	1/5/6/7/	2	1	cassava/fish/rice/soup/	rice/bitter ball/	6	300	533	0	0	NA	2920	0
Segisue_3	NA	NA	yes	farmer/mason/hunter	no	NA	increased	no	increased	no	decreased	yes	1/5/6/	2	1	eddoes/rice/bush meat/fish/	rice/meat/fish/	7	0	341	12000	0	0	0	0
Segisue_4	NA	NA	yes	farmer	yes	NA	decreased	I will make bigger farm this year	increased	no	decreased	yes	2/5/6/	2	1	palm oil/rice/bush meat/bananas/	chicken/fish/	26	0	127.2	52100	0	0	0	2800
Segisue_5	NA	NA	yes	farmer	yes	3750	increased	no	decreased	no	decreased	yes	4/5/6/	2	1	rice/palm oil/bush meat/cassava/beans/	fish/chicken/bush meat/	4	2625	272.72	22750	0	0	0	15000
Dabu_1	NA	NA	yes	farmer	yes	1850	increased	no	about the same	no	decreased	yes	2/5/6/	2	1	rice/bush meat/palm oil/bitter balls/cassava/	fish/chicken/bush meat/	10	1850	190.9	0	0	NA	0	0
Dabu_2	NA	NA	yes	farmer	no	NA	decreased	no	decreased	no	decreased	yes	2/5/6/	2	1	rice/bush meat/palm oil/banana/bitter balls/	fish/rice/palm oil/	15	84000	818	5000	0	0	0	0
Dabu_3	NA	NA	yes	NA	yes	13000	increased	no	increased	no	decreased	yes	4/5/7/	2	2	NA	NA	7	650000	1173	5250	0	2.4	0	0
Dabu_4	NA	NA	yes	farmer	yes	9600	decreased	no	increased	no	decreased	yes	4/5/6/7/	2	2	rice/fish/bush meat/	rice/bitter ball/fish/	12	3560000	277	4800	0	2.4	4520	0
Gbanokansue_1	NA	NA	yes	farmer	yes	3000	increased	no	NA	no	decreased	yes	5/6/	2	1	palm oil/rice/bush meat/cassava/potato greens/	chicken/pork/turkey/fish/rice/palm oil/	7	3000	909.09	0	0	NA	0	11500
Gbanokansue_2	NA	NA	yes	farmer	yes	16200	decreased	no	decreased	no	decreased	yes	NA	2	1	bush meat/palm oil/rice/cassava/banana/	fish/chicken/pork/turkey/	10	77100	0	13000	0	0	0	0
Gbanokansue_3	NA	NA	yes	farmer	yes	1050	about the same	no	NA	no	decreased	yes	1/5/6/	2	2	bush meat/cassava/plantain/rice/fish/	salt water fish/rice/greens/palm oil/banana/	5	26250	86.3	0	0	NA	765	0
Gbanokansue_4	NA	NA	yes	farmer	yes	1200	increased	no	NA	no	decreased	yes	5/6/	2	2	bush meat/rice/cassava/banana/plantain/fish/	fish/rice/plantain/cassava/coconuts/	8	1300	NA	0	0	NA	2100	0
Gbanokansue_5	NA	NA	yes	farmer	no	NA	decreased	yes	NA	yes	NA	NA	NA	3	3	NA	NA	2	0	454	0	0	NA	2100	0
BopoluCity_1	male	28	NA	security	NA	NA	NA	NA	about the same	no	decreased	yes	1/5/6/	2	1	bush meat/rice/cassava/potato greens/	bush meat/rice/soup/	9	0	0	1350	0	0	1510	200
BopoluCity_2	NA	NA	yes	farmer	no	NA	about the same	no	NA	no	decreased	yes	1/5/6/	2	1	chicken/bush meat/cassava/rice/soup/	rice/soup/fish/	6	0	0	0	0	NA	0	200
BopoluCity_3	NA	NA	no	NA	NA	NA	do not know	do not know	decreased	no	decreased	yes	4/5/6/	2	1	rice/bush meat/palm oil/cassava/	rice/chicken/turkey/fish/palm oil/vegetable oil/	6	0	0	7200	0	0	0	25200
BopoluCity_4	NA	NA	no	NA	NA	NA	NA	no	decreased	no	decreased	yes	4/5/6/	NA	NA	rice/bush meat/palm oil/cassava leaves/potato greens/	chicken/pork/spare rib/turkey/fish/rice/palm oil/	5	0	0	2800	0	0	0	0
BopoluCity_5	NA	NA	yes	farmer	no	NA	increased	no	decreased	no	decreased	yes	4/5/6/	2	1	palm oil/rice/bush meat/cassava/vegetable oil/	chicken/turkey/pork/fish/palm oil/vegetable oil/	10	0	363.37	4950	4500	4	0	0
BopoluCity_6	male	58	no	mason	NA	NA	NA	no	increased	no	decreased	yes	4/5/6/	2	1	rice/cassava/banana/fish/meat/	rice/fish/meat/bread fruit/	7	0	0	46900	4900	2.4	0	0
BopoluCity_7	male	41	no	cutting/sawing planks	NA	NA	NA	no	NA	yes	NA	no	NA	2	2	NA	NA	4	0	0	0	0	NA	42000	0
BopoluCity_8	NA	NA	no	farmer	NA	NA	NA	no	NA	no	decreased	yes	4/5/6/	2	1	NA	NA	13	0	0	0	0	NA	8770	0
BopoluCity_9	NA	NA	no	health worker	NA	NA	NA	no	decreased	no	decreased	yes	4/5/6/	2	1	NA	NA	11	0	0	8550	1350	1.6	3830	0
BopoluCity_10	NA	NA	yes	security	no	NA	about the same	no	decreased	yes	decreased	yes	1/4/5/6/	2	1	NA	NA	10	0	490.9	9200	0	3.2	0	0
Kakata_1	NA	NA	no	soldier	NA	NA	NA	NA	increased	no	decreased	yes	5/6/	2	1	porish/bread/coffee/rice/bush meat/fish/greens/	rice/fish/	7	0	0	8780	2260	1.8	0	0
Kakata_2	NA	NA	no	unemployed	NA	NA	NA	NA	NA	no	decreased	yes	5/6/	2	1	plantain/cassava/rice/bush meat/fish/	rice/cassava leave/palm oil/fish/	9	0	0	0	0	NA	0	0
Kakata_3	NA	NA	no	unemployed	NA	NA	NA	NA	NA	no	decreased	no	NA	2	2	NA	NA	6	82500	290	0	0	NA	117600	0
Kakata_4	NA	NA	no	cutting/sawing planks	NA	NA	do not know	no	decreased	no	decreased	no	4/5/6/	2	1	palm oil/rice/bush meat/cassava/beans/	pork/chicken/turkey/rice/palm oil/	5	0	0	4900	0	0	0	0
Kakata_5	NA	NA	no	teacher	no	NA	NA	no	decreased	no	decreased	yes	4/5/6/	2	1	rice/bush meat/palm oil/potatoes/tomatoes/	turkey/fish/chicken/pork/rice/palm oil/vegetable oil/	23	0	0	0	0	NA	0	20000
Kakata_7	NA	NA	no	business	no	NA	NA	no	NA	yes	NA	no	NA	2	2	NA	NA	6	0	0	0	0	NA	0	14700
Kakata_8	male	35	no	health worker	NA	NA	NA	no	NA	yes	NA	no	NA	2	2	NA	NA	4	0	0	0	0	NA	8400	81984
Kakata_9	NA	NA	no	teacher	NA	NA	NA	no	NA	no	decreased	yes	4/5/6/	3	1	rice/bush meat/fish/	rice/chicken/fish/	7	0	0	0	0	NA	25200	0
Kakata_10	NA	NA	no	mason	NA	NA	NA	NA	NA	no	decreased	yes	4/5/6/	2	1	rice/bush meat/fish/	rice/chicken/fish/	12	0	0	0	0	NA	0	0
Nyforta_1	male	49	yes	farmer	yes	NA	increased	no	NA	yes	NA	no	NA	2	2	NA	NA	5	30600	125	0	0	NA	650	0
Nyforta_2	NA	NA	yes	farmer	yes	13650	increased	no	NA	no	decreased	yes	5/6/	2	1	plantain/rice/greens/bush meat/	rice/fish/	4	605250	NA	0	0	NA	1650	0
Nyforta_3	NA	NA	NA	farmer	yes	4000	increased	no	increased	NA	decreased	yes	4/5/6/	NA	NA	rice/bush meat/palm oil/bananas/	fish/chicken/sheep/rice/palm oil/bush meat/	11	4000	2073.86	48850	45000	10	0	16000
Nyforta_4	NA	NA	yes	farmer	yes	20500	increased	no	increased	no	decreased	yes	4/5/6/	2	1	rice/bush meat/palm oil/bananas/	chicken/fish/	5	20700	883.83	47800	0	0	0	0
Nyforta_5	NA	NA	no	social worker	NA	NA	NA	no	NA	no	decreased	yes	4/	2	2	meat/rice/plantain/banana/cassava/	fish/rice/cassava/banana/	4	0	0	0	0	NA	0	0
Nyforta_6	male	65	yes	farmer	no	NA	decreased	yes	NA	yes	NA	no	NA	3	2	NA	NA	4	125000	400	0	0	NA	0	4900
Nyforta_7	NA	NA	yes	farmer	no	NA	decreased	no	about the same	no	decreased	no	NA	2	2	rice/bush meat/fish/chicken/	rice/fish/	7	0	384	42000	0	0	1895	0
Nyforta_8	NA	NA	yes	farmer	no	NA	decreased	no	decreased	no	decreased	yes	1/4/5/6/	2	1	NA	NA	6	0	272.7	58800	16800	0	1895	0
Gonelor_1	NA	NA	yes	clerical	yes	24000	decreased	NA	NA	no	decreased	yes	5/6/	2	1	rice/bush meat/palm oil/cassava/banana/	fish/chicken/turkey/rice/cassava/palm oil/	4	24000	0	0	0	NA	0	0
Gonelor_2	NA	NA	no	trader	no	NA	do not know	no	NA	no	decreased	yes	4/5/6/	2	1	rice/bush meat/palm oil/	chicken/fish/	6	0	0	0	0	NA	0	0
Gonelor_3	NA	NA	yes	farmer/miner	yes	NA	decreased	no	increased	no	decreased	yes	5/6/	2	2	NA	NA	9	37500	820	50400	0	0	0	350
Gonelor_4	NA	NA	yes	farmer/miner	no	NA	decreased	yes	NA	yes	NA	yes	5/6/	2	2	NA	NA	10	0	127	0	0	NA	1510	2900
Gonelor_5	NA	NA	yes	farmer	no	NA	decreased	no	NA	no	decreased	yes	4/5/6/	2	1	NA	NA	12	320000	350	21000	0	0	0	0
Gonelor_6	NA	NA	yes	farmer	no	NA	increased	no	NA	no	decreased	no	NA	2	2	NA	NA	10	575000	450	0	0	NA	14000	0
Gonelor_7	male	37	yes	builder	no	NA	decreased	no	NA	no	decreased	no	NA	2	2	cassava/rice/plantain/meat/fish/	rice/fish/chicken/cassava/bread fruit/	8	0	220	0	0	NA	1600	1000
Gonelor_8	NA	NA	no	driver/mechanic	NA	NA	NA	NA	NA	yes	NA	yes	4/5/6/	2	1	NA	NA	15	0	0	0	0	NA	0	0
Gonelor_9	NA	NA	no	farmer	NA	NA	NA	yes	decreased	no	decreased	NA	4/5/6/	2	1	rice/beans/fish/bush meat/fish/	rice/fish/chicken/	22	0	0	113050	0	4.8	9288	0
Gonelor_10	NA	NA	no	miner	NA	NA	NA	no	NA	no	decreased	yes	4/5/6/	2	1	NA	NA	5	0	0	20100	900	1.6	0	0
Tubmanburg_1	NA	NA	no	miner	NA	NA	NA	no	about the same	yes	NA	no	NA	3	3	bush meat/fish/chicken/rice/cassava/plantain/	fish/chicken/beef/pork/cassava/rice/	2	0	0	7875	1875	1.6	31080	6500
Tubmanburg_2	male	46	no	NA	NA	NA	NA	NA	NA	no	decreased	no	NA	3	3	rice/meat/chicken/fish/cassava/eddoes/plantain/banana/	rice/cassava/fish/chicken/	6	0	0	0	0	NA	58800	12000
Tubmanburg_3	male	70	yes	teacher	no	NA	decreased	yes	NA	yes	NA	no	NA	2	2	NA	NA	9	270000	0	0	0	NA	42000	0
Tubmanburg_4	NA	NA	no	cutting/sawing planks	NA	NA	NA	no	NA	no	decreased	yes	4/5/6/	2	1	rice/bush meat/fish/chicken/	rice/chicken/fish/	7	0	0	0	0	NA	0	0
Tubmanburg_5	NA	NA	yes	security	NA	NA	NA	no	NA	no	decreased	yes	4/5/6/	2	1	NA	NA	11	0	0	39000	0	0	8450	0
Tubmanburg_6	NA	NA	no	teacher	NA	NA	NA	NA	NA	yes	NA	yes	5/6/	2	1	NA	NA	5	0	0	0	0	NA	0	0
Tubmanburg_7	NA	NA	no	clerical	NA	NA	NA	NA	about the same	no	decreased	yes	5/6/	2	1	cassava/farina/coffee/rice/bush meat/fish/	coffee/rice/fish/	8	0	0	4000	0	0	0	0
Tubmanburg_8	NA	NA	no	student/security	NA	NA	NA	NA	NA	no	decreased	yes	5/6/	2	2	NA	NA	6	0	0	0	0	NA	29400	16800
Tubmanburg_9	NA	NA	no	NA	NA	NA	NA	do not know	do not know	no	decreased	yes	5/6/	NA	NA	bush meat/rice/bananas/cassava/	fish/chicken/turkey/	2	0	0	0	0	NA	1500	0
Tubmanburg_10	NA	NA	yes	farmer	yes	4550	increased	no	decreased	no	decreased	yes	2/5/6/	2	1	bush meat/rice/palm oil/cassava/	fish/chicken/rice/turkey/palm oil/	8	9500	NA	5950	0	0	0	600
Buchanan_1	NA	NA	no	skilled laborer	no	NA	NA	NA	decreased	no	decreased	yes	5/6/	3	3	bread/coffee/rice/fish/bush meat/	rice/bread/coffee/fish/plantain/	13	0	0	40320	25200	6.4	205	42000
Buchanan_2	male	54	yes	security	NA	NA	NA	NA	increased	no	decreased	yes	5/6/	2	1	rice/soup/meat/fish/	rice/gari/soup/fish/cassava/	26	0	0	17550	0	8	8740	12600
Buchanan_3	NA	NA	no	NA	NA	NA	do not know	no	decreased	no	decreased	yes	5/6/	2	1	bush meat/rice/cassava/palm oil/	chicken/fish/turkey/rice/palm oil/	15	0	0	9000	0	0	0	0
Buchanan_4	NA	NA	no	trader	no	NA	NA	no	NA	yes	do not know	no	7/	3	3	NA	NA	5	0	0	0	0	NA	0	0
Buchanan_5	NA	NA	no	business	NA	NA	NA	n	NA	no	decreased	no	NA	3	2	NA	NA	7	0	0	0	0	NA	15120	0
Buchanan_6	NA	NA	no	government worker	NA	NA	NA	no	NA	no	decreased	no	NA	2	2	NA	NA	6	0	0	0	0	NA	25200	0
Buchanan_7	NA	NA	no	driver/mechanic	NA	NA	NA	no	NA	yes	NA	no	NA	3	3	NA	NA	6	0	0	0	0	NA	0	0
Buchanan_8	NA	NA	no	security	NA	NA	NA	no	about the same	yes	NA	yes	5/6/	3	1	NA	NA	5	0	0	4800	0	0	0	0
Buchanan_9	NA	NA	no	teacher	NA	NA	NA	no	NA	yes	NA	no	NA	3	3	NA	NA	8	0	0	0	0	NA	46200	0
Cestos_1	NA	NA	no	security	no	NA	NA	no	NA	no	decreased	yes	1/5/	2	1	plantain/fufu/rice/fish/bush meat/	rice/fish/gari/cassava/	5	0	0	0	0	NA	0	0
Cestos_2	NA	NA	no	trader	NA	NA	NA	NA	NA	no	decreased	yes	5/6/	2	1	rice/fish/bush meat/	rice/fish/	6	0	0	0	0	NA	1840	3360
Cestos_3	NA	NA	yes	teacher	yes	17500		y	NA	no	decreased	no	NA	3	3	fufu/fish/rice/bush meat/soup/	fish/rice/dumboy/soup/	6	0	84	0	0	NA	1620	0
Cestos_4	NA	NA	yes	farmer	NA	NA	decreased	no	do not know	no	decreased	yes	5/6/	2	1	bush meat/rice/palm oil/banana/plantain/vegetable oil/	fish/pork/turkey/horse meat/rice/palm oil/	11	882500	0	0	0	NA	0	0
Cestos_5	NA	NA	no	NA	no	NA	NA	no	do not know	no	decreased	yes	5/6/	2	1	rice/bush meat/	fish/pork/horse meat/chicken/rice/palm oil/	4	0	0	0	0	NA	1500	0
Cestos_6	NA	NA	yes	farmer	no	NA	increased	no	increased	yes	NA	no	NA	3	3	meat/fish/chicken/rice/	fish/chicken/cassava/rice/	5	7700	NA	5950	0	1.6	0	0
Cestos_7	NA	NA	no	builder	NA	NA	NA	no	decreased	yes	NA	NA	NA	2	2	NA	NA	6	0	0	9600	300	2.4	0	0
Cestos_8	NA	NA	no	administration	NA	NA	NA	NA	NA	yes	NA	yes	4/5/6/	3	1	NA	NA	11	0	0	0	0	NA	4500	0
Cestos_9	NA	NA	no	resident surveyor	NA	NA	NA	no	NA	no	decreased	yes	4/5/6/	3	1	rice/bush meat/fish/beef/	rice/chicken/fish/beef/	16	0	0	0	0	NA	0	0
Cestos_10	NA	NA	no	teacher	NA	NA	NA	no	decreased	no	decreased	yes	4/5/6/	2	1	NA	NA	8	0	0	9625	0	69.2	0	0
RobertsportsCity_1	NA	NA	N	government worker/builder	NA	NA	NA	NA	NA	no	decreased	yes	5/6/	2	2	NA	NA	4	0	0	0	0	NA	1990	1250
RobertsportsCity_2	male	53	no	teacher	NA	NA	NA	NA	NA	no	decreased	yes	5/6/	2	1	eddoes/cassava/rice/little/bush meat/fish/	rice/soup/fish/bitter ball/	6	0	0	0	0	NA	5070	0
RobertsportsCity_3	NA	NA	no	teacher	no	NA	none	no	NA	no	decreased	yes	5/6/	3	2	rice/bush meat/palm oil/bananas/cassava/	fish/turkey/chicken/horse meat/rice/palm oil/	8	0	0	0	0	NA	0	0
RobertsportsCity_4	NA	NA	no	fisherman	no	NA	NA	no	NA	no	decreased	NA	5/6/	2	1	rice/fish/vegetable oil/palm oil/	fish/rice/	5	0	0	0	0	NA	0	0
RobertsportsCity_5	NA	NA	no	food seller	no	NA	NA	no	NA	no	decreased	yes	5/6/	2	1	rice/monkey/palm oil/potato/	fish/turkey/chicken/rice/palm oil/	6	0	0	0	0	NA	0	0
RobertsportsCity_6	NA	NA	no	driver/mechanic	NA	NA	NA	NA	NA	no	decreased	yes	4/5/6/	3	1	NA	NA	5	0	0	0	0	NA	1615	0
RobertsportsCity_7	NA	NA	no	student	NA	NA	NA	no	NA	yes	NA	no	NA	2	2	meat/rice/chicken/cassava/fish/	fish/chicken/rice/cassava/	11	0	0	0	0	NA	0	4200
RobertsportsCity_8	male	34	no	fisherman	NA	NA	NA	no	NA	yes	NA	no	NA	3	3	meat/cassava/fish/rice/	fish/chicken/rice/	3	0	0	0	0	NA	0	0
RobertsportsCity_9	NA	NA	M	builder	NA	NA	NA	no	NA	yes	NA	no	NA	2	2	NA	NA	5	0	0	300	300	1.6	0	0
RobertsportsCity_10	NA	NA	no	fisherman	NA	NA	NA	no	about the same	yes	NA	no	NA	2	2	NA	NA	18	0	0	1500	0	0	0	0
Bentol_1	NA	NA	no	NA	no	NA	NA	no	decreased	no	decreased	yes	5/6/	2	1	bush meat/rice/cassava/palm oil/	fish/chicken/pork/rice/palm oil/	15	0	0	5950	0	0	0	0
Bentol_2	NA	NA	no	teacher	no	NA	NA	no	do not know	no	decreased	yes	5/6/	2	1	fish/chicken/rice/beef/palm oil/vegetable oil/	rice/chicken/fish/	4	0	0	0	0	NA	0	0
Bentol_3	NA	NA	yes	farmer	yes	10250	decreased	no	decreased	no	decreased	yes	4/5/6/	2	1	rice/bush meat/palm oil/cassava/	fish/chicken/rice/palm oil/	8	0	0	8550	0	0	0	0
Bentol_4	NA	NA	yes	NA	yes	NA	about the same	no	NA	no	decreased	yes	5/6/	3	2	bush meat/rice/soup/corn meal/	fish/rice/cassava/chicken/	7	0	0	3600	0	0	0	0
Bentol_5	male	38	no	driver/mechanic	NA	NA	NA	NA	increased	yes	decreased	yes	5/6/	2	1	NA	NA	7	0	0	0	0	NA	0	0
Bentol_6	NA	NA	no	health worker	NA	NA	NA	no	NA	yes	NA	no	NA	2	2	NA	NA	2	0	0	0	0	NA	25200	0
Bentol_7	NA	NA	no	trader	NA	NA	NA	no	NA	no	decreased	no	NA	3	2	NA	NA	8	0	0	0	0	NA	50400	0
Bentol_8	NA	NA	no	health worker	NA	NA	NA	no	increased	yes	NA	no	NA	3	3	NA	NA	6	0	0	222000	92500	9.2	67200	0
Bentol_9	NA	NA	yes	maintenance personal	no	NA	about the same	no	decreased	yes	NA	no	NA	2	2	NA	NA	14	250000	87.27	10400	1600	0	12710	0
Bentol_10	NA	NA	no	government worker	NA	NA	NA	no	NA	yes	NA	yes	4/5/6/	2	1	NA	NA	9	0	0	0	0	NA	8925	0
KingsFarm_1	female	50	no	trader	NA	NA	NA	NA	NA	no	decreased	yes	5/6/	2	1	bush meat/fish/rice/fufu/soap/	rice/potato greens/palm butter/chicken/fish/	10	0	0	0	0	NA	0	0
KingsFarm_2	NA	NA	no	skilled labourer	no	NA	NA	NA	about the same	yes	NA	yes	5/6/	3	2	rice/frozen meat/	rice/potato greens/soup/fish/	5	0	0	0	0	NA	0	8400
KingsFarm_3	NA	NA	no	NA	no	NA	do not know	no	decreased	no	decreased	yes	5/6/	2	1	bush meat/rice/palm butter/cassava/vegetable oil/	chicken/fish/pork/rice/palm oil/	10	0	0	9000	0	0	0	0
KingsFarm_4	NA	NA	no	NA	no	NA	do not know	no	do not know	no	decreased	yes	5/6/	2	1	bush meat/rice/palm oil/cassava/	fish/turkey/pork/chicken/rice/palm oil/vegetable oil/	4	0	0	0	0	NA	0	0
KingsFarm_5	NA	NA	no	trader	NA	NA	NA	no	NA	yes	NA	no	NA	3	3	NA	NA	9	0	0	0	0	NA	0	30000
KingsFarm_6	male	40	yes	NA	no	NA	about the same	no	increased	no	decreased	no	NA	3	2	NA	NA	5	1600	NA	4400	0	1.6	0	0
KingsFarm_7	NA	NA	no	farmer	NA	NA	NA	no	NA	yes	NA	yes	4/5/6/	2	1	NA	NA	14	0	0	0	0	NA	0	0
KingsFarm_8	NA	NA	no	unskilled non farm worker	NA	NA	NA	NA	NA	yes	NA	no	NA	1	1	bush meat/rice/fish/	chicken/rice/fish/	5	0	0	0	0	NA	0	0
Darmah_1	male	42	yes	teacher	no	NA	decreased	yes	NA	no	decreased	yes	4/5/6/	2	1	NA	NA	6	122500	50	0	0	NA	0	0
Darmah_2	NA	NA	yes	farmer	no	NA	decreased	yes	decreased	no	decreased	no	NA	2	1	meat/fish/rice/cassava/plantain/eddoes/yam/	rice/fish/chicken/cassava/bread fruit/	7	750000	0	3750	750	3.2	0	23100
Darmah_3	NA	NA	no	traditional doctor	NA	NA	NA	no	NA	no	decreased	yes	4/5/6/	2	1	NA	NA	7	0	0	0	0	NA	0	0
Darmah_4	male	31	NA	trader	no	NA	about the same	no	NA	no	decreased	yes	4/5/6/	2	1	rice/bush meat/fish/	rice/fish/	10	55000	50	0	0	NA	0	0
Darmah_5	NA	NA	NA	unskilled non farm worker	no	NA	NA	do not know	do not know	no	decreased	yes	5/6/	2	1	rice/bush meat/palm oil/banana/	fish/horse meat/chicken/palm oil/	3	0	0	0	0	NA	0	0
Darmah_6	NA	NA	yes	farmer	yes	10000	increased	no	decreased	no	decreased	NA	2/5/6/	2	1	rice/bush meat/cassava/bananas/	fish/horse meat/chicken/palm oil/	10	10000	0	3250	0	0	0	3500
Darmah_7	NA	NA	yes	farmer/driver/mechanic	no	NA	decreased	no	increased	no	decreased	yes	5/6/	2	1	eddoes/potatoes/rice/soup/	rice/soup/fufu/	5	0	NA	6300	0	2.4	6680	500
Yapa_1	NA	NA	yes	NA	yes	10000	increased	no	decreased	no	decreased	yes	5/6/	2	1	bush meat/rice/palm oil/cassava/	fish/pork/turkey/chicken/rice/palm oil/	10	10000	1136.36	750	0	0	0	0
Yapa_2	NA	NA	yes	farmer	yes	43000	increased	no	do not know	no	decreased	yes	5/6/	2	1	bush meat/rice/palm oil/cassava/vegetable oil/	NA	10	43200	1272.72	0	0	NA	0	0
Yapa_3	NA	NA	yes	farmer	yes	8050	decreased	no	decreased	no	decreased	yes	5/6/	2	1	rice/bush meat/palm oil/cassava/potato greens/	fish/pork/chicken/turkey/horse meat/rice/palm oil/	13	8300	1363.63	3000	0	0	0	0
Yapa_4	NA	NA	no	driver/mechanic	NA	NA	NA	NA	decreased	yes	NA	yes	6/	2	2	NA	NA	6	0	0	2000	0	0	0	7490
Yapa_5	NA	NA	no	government worker/builder	NA	NA	NA	NA	decreased	yes	NA	no	NA	2	2	NA	NA	5	0	0	0	0	4	0	9660
Yapa_6	NA	NA	yes	farmer	no	NA	decreased	no	increased	no	decreased	no	NA	3	2	NA	NA	8	11250	NA	18550	0	6.4	14000	0
Yapa_7	NA	NA	yes	farmer	no	NA	about the same	no	NA	yes	NA	no	NA	3	3	NA	NA	5	4300	NA	0	0	NA	0	22700
Yapa_8	NA	NA	no	business	NA	NA	NA	no	NA	yes	NA	no	NA	2	2	NA	NA	3	0	0	0	0	NA	0	0
Yapa_9	NA	NA	no	trader	NA	NA	NA	no	NA	yes	NA	yes	4/5/6/	2	1	NA	NA	18	0	0	0	0	NA	0	29400
Yapa_10	NA	NA	no	teacher	NA	NA	NA	no	NA	yes	NA	yes	4/5/6/	2	1	NA	NA	7	0	0	0	0	NA	3400	25200
Biawu_1	NA	NA	NA	farmer	no	NA	decreased	yes	do not know	no	decreased	yes	5/6/	2	1	bush meat/rice/plantain/cassava/fish/	turkey/pork/fish/	7	0	430.9	0	0	NA	0	0
Biawu_2	NA	NA	yes	farmer	yes	2650	decreased	no	NA	no	decreased	yes	2/5/6/	2	1	rice/bush meat/palm oil/banana/cassava/	fish/chicken/pork/turkey/bush meat/	6	3300	136.36	2000	0	0	0	0
Biawu_3	NA	NA	no	farmer/administration	no	NA	NA	NA	increased	no	decreased	yes	4/5/6/	2	1	eddoes/plantain/rice/soup/bush meat/fish/	bush meat/fish/rice/chicken	4	0	0	7700	0	0	950	0
Biawu_4	NA	NA	no	farmer/skidder/logger	NA	NA	NA	NA	increased	no	decreased	yes	4/5/6/	2	1	NA	NA	5	0	0	3600	1200	2.4	2430	0
Biawu_5	NA	NA	yes	farmer	no	NA	about the same	no	about the same	yes	NA	yes	5/6/	2	1	cassava/bread/rice/bush meat/soup/	rice/soup/meat/	3	0	0	250	0	1.6	0	0
Monrovia_1	NA	NA	no	hair dresser	NA	NA	NA	NA	NA	no	decreased	yes	5/6/	2	2	NA	NA	3	0	0	0	0	NA	0	0
Monrovia_2	male	54	no	government worker	NA	NA	NA	NA	NA	yes	decreased	yes	5/6/	2	2	noodles/rice/soup/fish/bush meat/	bread/coffee/sugar/corn meal/rice/soup/fish/chicken/	NA	0	0	0	0	NA	15440	0
Monrovia_3	NA	NA	no	health worker	NA	NA	NA	NA	NA	no	decreased	yes	5/6/	2	1	rice/bread/noodles/coffee/bitter balls/soup/fish/bush meat/	turghogee/rice/fish/chicken/	NA	0	0	0	0	NA	2440	42000
Monrovia_4	NA	NA	yes	farmer	NA	7500	decreased	no	decreased	no	decreased	yes	4/5/6/	2	1	rice/bush meat/palm oil/	fish/chicken/rice/palm oil/	9	11000	0	2000	0	0	0	0
Monrovia_5	NA	NA	no	trader	no	NA	NA	NA	do not know	no	decreased	yes	5/6/	2	1	bush meat/rice/palm oil/beans/	fish/pork/chicken/turkey/rice/palm oil/	8	0	0	0	0	NA	0	0
Monrovia_6	NA	NA	no	trader	NA	NA	NA	no	NA	no	decreased	no	NA	3	2	fish/bush meat/	fish/chicken/pork/beef/	6	0	0	0	0	NA	504000	3000
Monrovia_7	NA	NA	no	trader	NA	NA	NA	no	NA	no	decreased	no	NA	3	3	NA	NA	3	0	0	0	0	NA	0	0
Monrovia_8	NA	NA	no	health worker	NA	NA	NA	no	NA	yes	NA	no	NA	3	3	NA	NA	3	0	0	0	0	NA	0	126000
Monrovia_9	NA	NA	no	health worker	NA	NA	NA	NA	NA	yes	NA	no	NA	3	3	NA	NA	10	0	0	0	0	NA	84200	0
Monrovia_10	NA	NA	no	teacher	NA	NA	NA	NA	NA	yes	NA	no	NA	3	3	NA	NA	6	0	0	0	0	NA	0	0
Monrovia_11	NA	NA	no	clerical	NA	NA	NA	no	decreased	yes	NA	no	NA	3	3	NA	NA	7	0	0	8500	0	1.6	0	126000
LineZero_1	NA	NA	yes	NA	NA	NA	NA	NA	NA	no	NA	no	NA	2	2	NA	NA	6	0	0	0	0	NA	0	0
LineZero_2	NA	NA	no	NA	no	NA	NA	no	decreased	no	decreased	yes	5/6/	2	1	bush meat/rice/palm oil/vegetable oil/	bush meat/rice/palm oil/vegetable oil/	5	0	0	9600	0	2.4	0	0
LineZero_3	male	45	no	hunter	NA	NA	NA	no	decreased	yes	NA	no	NA	2	2	NA	NA	4	0	0	2200	0	10.8	0	168000
LineZero_4	NA	NA	yes	hunter	no	NA	about the same	no	NA	yes	NA	no	NA	2	2	NA	NA	5	0	436.3	0	0	NA	0	0
Gainkpai_MarriedCamp_1	NA	NA	yes	farmer/miner	yes	NA	do not know	no	decreased	yes	NA	yes	5/6/	2	2	NA	NA	6	1000000	0	14700	4900	2.4	1590	2500
Gainkpai_MarriedCamp_2	NA	NA	no	NA	NA	NA	NA	NA	decreased	yes	NA	yes	5/6/	2	2	NA	NA	2	0	0	3000	0	4	2490	0
Gainkpai_MarriedCamp_3	NA	NA	yes	farmer	yes	8450	increased	no	increased	no	decreased	yes	2/5/6/	2	1	rice/bush meat/palm oil/bananas/cassava/	rice/fish/palm oil/cassava/	6	13850	1136	4200	0	0	0	8100
Gainkpai_MarriedCamp_4	NA	NA	yes	farmer	yes	5000	decreased	no	do not know	no	decreased	yes	5/6/	2	1	rice/bush meat/palm oil/cassava/	rice/palm oil/fish/	13	5000	568.18	0	0	NA	0	0
Gainkpai_MarriedCamp_5	NA	NA	yes	farmer	no	NA	decreased	no	NA	yes	NA	no	NA	2	2	NA	NA	15	200000	3110	0	0	NA	0	500
Gainkpai_MarriedCamp_6	NA	NA	no	NA	NA	NA	NA	no	NA	yes	NA	no	NA	2	2	NA	NA	3	0	0	5940	0	3.2	21000	4500
Gainkpai_MarriedCamp_7	NA	NA	no	farmer	NA	NA	NA	yes	decreased	yes	NA	yes	4/5/6/	2	1	NA	NA	10	0	0	8500	0	0.8	0	0
Gainkpai_MarriedCamp_8	NA	NA	no	government worker	NA	NA	NA	yes	decreased	no	decreased	yes	3/4/5/6/	2	1	NA	NA	9	0	0	19950	2800	4.8	2060	0
Weamah_1	NA	NA	yes	NA	yes	3550	about the same	no	NA	yes	NA	yes	5/6/	2	2	NA	NA	4	101250	NA	0	0	NA	835	250
Weamah_2	NA	NA	no	NA	NA	NA	NA	yes	NA	yes	NA	yes	5/6/	2	2	NA	NA	5	97000	12409.1	0	0	NA	465	280
Weamah_3	NA	NA	yes	farmer	yes	87000	increased	no	decreased	yes	decreased	yes	5/6/	2	1	rice/bush meat/palm oil/banana/bitter balls/	fish/rice/palm oil/	9	0	0	0	0	NA	0	0
Weamah_4	NA	NA	no	NA	NA	NA	do not know	no	NA	no	decreased	yes	5/6/	2	1	rice/bush meat/banana/plantain/	rice/bush meat/fish/plantain/palm oil/	10	0	0	8500	0	0	0	0
Weamah_5	NA	NA	no	teacher	NA	NA	NA	no	NA	yes	decreased	yes	5/6/	2	1	meat/rice/cassava/banana/plantain/	fish/rice/cassava/	9	0	0	7500	0	0	0	17700
Weamah_6	male	43	no	business	NA	NA	NA	no	NA	yes	NA	NA	NA	2	2	NA	NA	7	0	0	0	0	NA	0	0
Weamah_7	NA	NA	no	government worker	NA	NA	NA	yes	decreased	yes	NA	yes	4/5/6/	2	1	NA	NA	14	0	0	231000	0	0	0	0
Weamah_8	NA	NA	no	miner	NA	NA	NA	no	NA	yes	NA	no	NA	3	3	NA	NA	11	0	0	0	0	NA	0	0
FullahCamp_1	NA	NA	no	miner	NA	NA	NA	no	NA	yes	NA	no	NA	2	2	NA	NA	1	0	0	0	0	NA	4112	10500
FullahCamp_2	NA	NA	no	trader	NA	NA	NA	NA	increased	no	decreased	no	NA	2	2	NA	NA	8	0	0	0	0	NA	0	0
FullahCamp_3	NA	NA	yes	farmer	yes	782000	increased	no	NA	no	increased	no	7/	2	2	rice/bush meat/palm oil/banana/okra/bitter balls/	fish/chicken/	11	1037000	909.09	5500	0	0	0	0
FullahCamp_4	NA	NA	no	miner	no	NA	NA	no	decreased	no	decreased	yes	5/6/	2	1	rice/bush meat/palm oil/plantain/vegetable oil/	rice/chicken/fish/	7	1445000	327	1000	0	4	0	0
FullahCamp_5	NA	NA	yes	driver/mechanic/operator	no	NA	decreased	yes	increased	yes	NA	yes	1/5/6/	3	2	NA	NA	11	0	2877.7	113400	0	0	0	0
FullahCamp_6	male	65	no	miner	NA	NA	NA	no	NA	no	decreased	yes	4/6/	3	2	rice/meat/fish/cassava/eddoes/beans/	rice/fish/cassava/chicken/	4	0	0	0	0	NA	0	14700
FullahCamp_7	NA	NA	yes	miner	no	NA	decreased	no	about the same	yes	NA	no	NA	2	2	NA	NA	8	0	422.7	210000	0	0	0	0
FullahCamp_8	NA	NA	no	miner	NA	NA	NA	NA	NA	no	decreased	yes	4/5/6/	3	1	rice/bush meat/fish/	rice/fish/crab/chicken/	9	0	0	0	0	NA	1473	0
Voinneewin_1	NA	NA	no	business	NA	NA	NA	no	NA	yes	NA	no	NA	2	2	NA	NA	9	0	0	0	0	NA	0	84000
Voinneewin_2	NA	NA	yes	miner	NA	NA	about the same	no	NA	yes	NA	no	NA	2	2	NA	NA	6	375000	0	0	0	NA	0	85000
Voinneewin_3	NA	NA	yes	farmer/6/	yes	1500	decreased	no	NA	yes	NA	yes	5/6/	2	2	NA	NA	5	37500	0	0	0	NA	2430	1400
Voinneewin_4	NA	NA	yes	hunter/miner	yes	4000	about the same	no	increased	no	decreased	yes	4/5/6/	2	1	bush meat/rice/potato greens/palm oil/	fish/bush meat/rice/palm oil/cassava/	7	600000	0	33600	6720	0	0	0
Voinneewin_5	NA	NA	yes	farmer	yes	6000	decreased	no	decreased	no	decreased	yes	2/5/	2	1	bush meat/rice/palm oil/cassava/plantain/	chicken/pork/fish/rice/palm oil/turkey/	NA	6000	1254.55	8800	0	0	0	0
Wapi_1	NA	NA	yes	unskilled non farm worker/caterpillar director/road tracer	no	NA	increased	no	NA	yes	NA	yes	5/7/	3	3	NA	NA	6	0	0	0	0	NA	0	15540
Wapi_2	NA	NA	NA	driver/mechanic	no	NA	NA	no	increased	no	decreased	no	5/6/	2	1	bush meat/rice/plantain/vegetable oil/	fish/chicken/pork/turkey/rice/palm oil/	10	0	0	16400	0	0	0	0
Wapi_3	NA	NA	yes	farmer	no	NA	decreased	yes	NA	yes	NA	no	NA	3	2	NA	NA	5	0	NA	25000	0	4	0	0
Wapi_4	NA	NA	yes	cutting/sawing planks	no	NA	about the same	no	NA	yes	NA	yes	4/5/6/	2	1	NA	NA	6	0	381.8	0	0	NA	0	0
Wapi_5	NA	NA	no	driver/mechanic	NA	NA	NA	no	decreased	yes	NA	yes	4/5/6/	3	1	NA	NA	8	0	0	8400	1050	0.8	0	0
Luyeama_1	NA	NA	yes	farmer	no	NA	decreased	no	decreased	no	decreased	yes	4/5/6/	2	1	NA	NA	9	5500	NA	24210	2000	50.8	0	1000
Luyeama_2	NA	NA	yes	farmer	no	NA	about the same	no	decreased	yes	NA	no	NA	2	2	NA	NA	19	40400	NA	294000	75600	0	0	700
Luyeama_3	NA	NA	yes	farmer	no	NA	increased	no	NA	yes	NA	no	NA	2	2	NA	NA	8	36150	NA	0	0	NA	4000	500
Luyeama_4	male	42	no	teacher	no	NA	NA	yes	NA	yes	NA	no	NA	3	3	NA	NA	15	0	0	0	0	NA	0	24000
Luyeama_5	male	40	yes	teacher	no	NA	decreased	NA	NA	no	decreased	yes	1/4/6/6/	2	1	meat/fish/rice/eddoes/cassava/plantain/	rice/fish/plantain/potatoes/	6	16500	NA	0	0	NA	0	2700
Luyeama_6	NA	NA	yes	farmer	no	NA	about the same	no	decreased	no	decreased	yes	4/5/6/	2	1	NA	NA	7	1410000	986.36	82600	28500	3	7750	0
Luyeama_7	NA	NA	yes	farmer	no	NA	about the same	no	NA	yes	NA	no	NA	2	2	rice/bush meat/salt water fish/	rice/chicken/salt water fish/	5	835453	436.36	0	0	NA	3395	0
Luyeama_8	NA	NA	yes	hunter	no	NA	about the same	no	NA	no	decreased	yes	NA	2	1	NA	NA	5	54000	37	0	0	NA	0	0
Luyeama_9	NA	NA	no	teacher	NA	NA	NA	no	NA	no	decreased	yes	NA	3	1	NA	NA	11	0	0	0	0	NA	6000	0
Luyeama_10	NA	NA	yes	government worker	no	NA	increased	no	decreased	yes	NA	yes	4/5/6/	2	1	rice/bush meat/fish/chicken/	rice/fish/chicken/	9	32000	NA	105350	26950	19.6	8200	0
Jarmulor_1	NA	NA	yes	NA	no	NA	decreased	no	NA	yes	NA	no	NA	2	2	NA	NA	6	14375	NA	0	0	NA	0	0
Jarmulor_2	male	65	yes	NA	no	NA	decreased	yes	NA	no	NA	no	NA	3	3	NA	NA	7	32350	NA	0	0	NA	10000	0
Jarmulor_3	male	50	yes	farmer	no	NA	decreased	yes	NA	no	decreased	yes	6/	3	2	NA	NA	11	35000	400	138500	10150	2.4	0	3000
Jarmulor_4	NA	NA	yes	farmer	no	NA	decreased	no	decreased	no	decreased	yes	4/5/6/	2	1	NA	NA	10	0	54.54	1150200	29800	0	19530	0
Jarmulor_5	NA	NA	no	farmer	NA	NA	NA	yes	decreased	no	decreased	yes	4/5/6/	2	1	rice/bush meat/fish/	rice/fish/	12	0	0	0	0	NA	19470	0
Jarmulor_6	NA	NA	no	trader	NA	NA	NA	yes	NA	no	decreased	no	4/5/6/	2	1	NA	NA	8	0	0	0	0	NA	0	0
Bilitanda_1	NA	NA	yes	business	no	NA	decreased	NA	decreased	yes	NA	yes	4/5/6/	3	2	NA	NA	5	0	NA	0	0	0	0	1000
Bilitanda_2	male	do not know	no	health worker	NA	NA	NA	no	NA	no	decreased	no	NA	2	2	NA	NA	9	0	0	0	0	NA	5000	0
Bilitanda_3	male	68	no	photographer	NA	NA	NA	no	NA	no	decreased	no	NA	2	2	plantain/cassava/meat/fish/rice/potatoes/	rice/cassava/plantain/bread fruit/fish	6	0	0	0	0	NA	12600	5000
Bilitanda_4	NA	NA	yes	farmer	no	NA	increased	no	decreased	yes	NA	yes	1/5/6/	2	1	NA	NA	9	0	354.54	141450	35200	1.6	0	0
Bilitanda_5	NA	NA	yes	farmer	no	NA	increased	no	decreased	yes	NA	no	NA	2	2	NA	NA	7	2525000	545.45	176100	2200	5.2	0	0
Bilitanda_6	NA	NA	no	farmer	no	NA	NA	no	NA	yes	NA	yes	4/5/6/	2	1	NA	NA	9	0	0	0	0	NA	0	0
Nyenguita_1	male	41	yes	farmer	no	NA	decreased	yes	decreased	yes	NA	no	NA	2	2	NA	NA	6	195000	75	10500	1400	1.6	5500	2500
Nyenguita_2	NA	NA	yes	hunter	no	NA	about the same	no	about the same	yes	NA	no	NA	3	3	NA	NA	7	0	NA	2000	0	0	0	3500
Nyenguita_3	NA	NA	yes	farmer	no	NA	about the same	no	decreased	no	decreased	yes	2/4/5/6/	2	1	NA	NA	10	18750	NA	53900	4200	3.2	0	0
Nyenguita_4	NA	NA	yes	teacher	no	NA	do not know	no	about the same	yes	NA	no	NA	2	2	NA	NA	9	27270	354.54	6000	0	0	2820	0
Zawordamai_1	NA	NA	yes	farmer	no	NA	decreased	no	NA	yes	NA	no	NA	2	2	NA	NA	8	125000	610	0	0	NA	0	0
Zawordamai_2	male	70	no	farmer	NA	NA	NA	NA	NA	no	decreased	no	NA	2	2	NA	NA	2	135000	490.9	0	0	NA	3500	4500
Zawordamai_3	NA	NA	yes	builder	no	NA	NA	no	NA	yes	NA	no	NA	2	2	NA	NA	8	0	272.7	0	0	NA	2600	0
Zawordamai_4	NA	NA	yes	farmer	no	NA	about the same	no	NA	yes	NA	no	NA	2	2	NA	NA	9	0	0	0	0	NA	0	0
Zawordamai_5	NA	NA	no	health worker	NA	NA	do not know	no	decreased	no	decreased	yes	5/6/	3	2	rice/bush meat/palm oil/cassava/potato greens/	fish/chicken/turkey/rice/palm oil/bush meat/	10	0	0	65500	7500	10	0	0
Zawordamai_6	NA	NA	no	teacher	no	NA	do not know	no	increased	no	decreased	yes	4/5/6/	2	1	rice/palm oil/bush meat/banana/	fish/pork/turkey/rice/oil/	10	0	0	7700	0	0	0	2000
Zawordamai_7	NA	NA	yes	teacher	yes	7000	increased	no	NA	no	decreased	yes	1/5/6/	2	1	rice/targbogii/soup/	rice/soup/	12	7000	NA	0	0	NA	0	0
Zawordamai_8	NA	NA	yes	farmer	no	NA	decreased	no	increased	no	decreased	yes	5/6/7/	2	1	beans/bush meat/rice/torgbogee soup/		11	0	1000	111300	0	0	0	0
Kailahun_1	NA	NA	no	cutting/sawing planks	NA	NA	NA	NA	about the same	yes	NA	yes	4/5/6/7/	2	2	NA	NA	2	0	0	3750	500	2.4	0	15000
Kailahun_2	NA	NA	NA	farmer	no	NA	decreased	no	NA	yes	NA	no	NA	2	2	meat/rice/plantain/banana/fish/potato/	rice/fish/bush meat/yam/	8	954000	450	0	0	NA	0	42000
Kailahun_3	male	60	yes	farmer	no	NA	about the same	no	NA	no	decreased	no	NA	3	2	NA	NA	13	144000	300	0	0	NA	15000	6000
Kailahun_4	NA	NA	no	farmer	NA	NA	NA	yes	about the same	no	decreased	yes	4/5/6/	3	1	NA	NA	16	0	0	7000	0	0	0	0
Kailahun_5	NA	NA	yes	hunter	NA	NA	do not know	no	decreased	yes	NA	no	NA	2	2	NA	NA	10	0	163.6	95000	21500	19	0	8500
Kailahun_6	NA	NA	no	mason	NA	NA	NA	yes	about the same	no	decreased	yes	4/5/6/	2	1	NA	NA	6	0	0	500	0	0	0	0
Kailahun_7	NA	NA	NA	NA	no	NA	increased	no	do not know	no	decreased	yes	2/3/5/6/	2	1	rice/bush meat/palm oil/banana/	fish/chicken/rice/palm oil/	8	0	NA	0	0	NA	0	0
Kailahun_8	NA	NA	yes	farmer/cutting/sawing planks/transport of planks	yes	2945	decreased	no	NA	yes	NA	yes	5/6/	2	1	cassava/rice/potato greens/bush meat/	rice/bush meat/fish/	6	262145	NA	0	0	NA	0	0
Kailahun_9	NA	NA	yes	farmer	yes	4000	decreased	no	increased	no	decreased	yes	5/6/	2	1	cassava/rice/soup/bush meat/	rice/soup/	10	0	836	29000	4500	3.2	0	0
Kailahun_10	NA	NA	yes	farmer	no	NA	increased	no	do not know	no	decreased	yes	2/5/6/	2	1	rice/bush meat/palm oil/banana/potatoes/	fish/chicken/	17	0	283.5	0	0	NA	0	15000
Duo_1	NA	NA	yes	farmer	yes	5000	increased	no	yes	no	decreased	yes	5/6/	2	1	bush meat/rice/oil/	bush meat/rice/palm oil/	11	22000	909.09	2250	0	0	0	0
Duo_2	NA	NA	yes	farmer	no	NA	increased	no	NA	yes	NA	no	NA	3	3	NA	NA	10	0	690	0	0	NA	0	0
Duo_3	NA	NA	yes	teacher	no	NA	about the same	no	increased	no	NA	no	NA	3	3	NA	NA	3	0	NA	11300	3600	2	0	0
Duo_4	NA	NA	yes	hunter	NA	NA	decreased	no	about the same	yes	NA	no	NA	2	2	NA	NA	8	0	384.7	0	0	0	0	0
Duo_5	NA	NA	yes	farmer	no	NA	decreased	no	about the same	yes	NA	yes	4/5/6/	2	1	NA	NA	5	0	150	4900	350	0.8	0	0
ZahnTown_1	male	60	yes	farmer/driver/mechanic	yes	6100	decreased	no	NA	no	decreased	yes	5/	2	1	fufu/soup/bush meat/	fufu/soup/fish/rice/potato green/	6	6100	520	0	0	NA	0	0
ZahnTown_2	NA	NA	yes	farmer	no	NA	do not know	yes	NA	no	decreased	yes	4/5/6/7/	2	2	NA	NA	5	0	0	0	0	NA	0	6000
ZahnTown_3	NA	NA	yes	farmer	yes	4674	decreased	no	decreased	no	decreased	yes	4/5/6/7/	2	1	bush meat/rice/palm oil/	fish/chicken/rice/palm oil/	5	4674	1818.18	2400	0	0	0	0
ZahnTown_4	NA	NA	yes	farmer	yes	4000	decreased	no	decreased	no	decreased	yes	4/5/6/7/	2	1	rice/bush meat/palm oil/	fish/pork/rice/chicken/palm oil/	11	4000	454.54	0	0	NA	0	0
ZahnTown_5	NA	NA	yes	facilitator	no	NA	decreased	no	increased	yes	NA	no	NA	2	2	NA	NA	5	181875	NA	3325	350	3.2	3360	0
ZahnTown_6	NA	NA	NA	farmer	no	NA	about the same	no	decreased	no	NA	yes	4/5/6/	3	1	NA	NA	4	455800	NA	600	300	9	0	1000
ZahnTown_7	NA	NA	no	farmer	NA	NA	NA	no	about the same	yes	NA	yes	5/6/	3	2	NA	NA	7	0	0	15000	0	3.2	0	3360
ZahnTown_8	NA	NA	yes	farmer	no	NA	about the same	no	decreased	yes	NA	no	NA	2	2	NA	NA	8	110000	75.45	104400	27600	98	0	0
GbayeTa_1	NA	NA	yes	farmer/trader	yes	NA	decreased	no	decreased	no	decreased	yes	4/5/6/	2	1	eddoes/plantain/potatoes/yam/rice/soup/bush meat/	rice/soup/fish/chicken/	6	450000	0	3360	0	0	11340	0
GbayeTa_2	NA	NA	yes	farmer	yes	5800	increased	no	increased	no	decreased	yes	2/5/6/	2	1	palm oil/cassava/rice/banana/bush meat/	fish/turkey/chicken/rice/palm oil/	7	11600	2300	4500	0	0	0	11200
GbayeTa_3	NA	NA	yes	government worker	no	NA	increased	no	decreased	yes	NA	no	NA	2	2	meat/rice/cassava/eddoes/plantain/fish/banana/	cassava/plantain/eddoes/fish/bread fruit/	5	480000	250	4200	0	4.8	0	10000
GbayeTa_4	NA	NA	yes	farmer	no	NA	about the same	no	decreased	no	decreased	yes	4/5/6/	2	1	rice/bush meat/fish/	rice/pork/fish/chicken/	15	420000	550	22000	2000	5.2	34588	0
Gowah_1	NA	NA	no	NA	NA	NA	NA	no	decreased	yes	NA	no	NA	3	3	NA	NA	6	0	0	0	0	NA	0	0
Palala_1	NA	NA	no	driver/mechanic/student	no	NA	NA	do not know	about the same	no	decreased	yes	5/6/	2	1	rice/cassava/plantain/bush meat/	bush meat/rice/fish/	9	0	0	24160	0	0	0	0
Palala_2	NA	NA	no	trader	NA	NA	NA	no	decreased	no	decreased	no	5/6/	3	2	rice/cassava/plantain/bush meat/fish/	chicken/fish/rice/cassava/plantain/	8	0	0	2000	0	1.6	7140	0
Palala_3	female	48	NA	farmer	yes	NA	decreased	yes	increased	yes	NA	yes	5/6/	1	1	NA	NA	3	0	0	4200	0	0	0	1680
Palala_4	NA	NA	no	teacher	no	NA	NA	no	NA	yes	NA	no	NA	1	1	NA	NA	8	0	0	0	0	NA	0	0
Palala_5	NA	NA	yes	gardener	yes	6000	about the same	no	increased	no	decreased	yes	5/6/	2	1	bush meat/rice/potatoes/plantain/	fish/chicken/rice/cassava/plantain/banana/	13	6000	NA	9000	6000	0	7980	0
Palala_6	NA	NA	yes	farmer	yes	9150	decreased	no	decreased	no	decreased	yes	7/	2	1	bush meat/rice/bitter ball/palm oil/	chicken/pork/fish/	15	9150	186.36	3000	0	0	0	0
Palala_7	NA	NA	yes	farmer	yes	4000	decreased	no	decreased	no	decreased	NA	5/6/	2	1	bush meat/rice/palm oil/chicken/pork/	chicken/pork/turkey/rice/palm oil/	7	4000	340.9	2725	0	0	0	0
Palala_8	NA	NA	no	trader	NA	NA	NA	NA	NA	no	decreased	yes	5/6/	3	2	beef/chicken/rice/bush meat/palm oil/vegetable oil/	rice/chicken/beef/palm oil/vegetable oil/	9	0	0	0	0	NA	0	0
Palala_9	NA	NA	yes	farmer	no	200	decreased	no	decreased	no	decreased	yes	5/6/	2	1	fish/meat/rice/palm oil/bush meat/	chicken/pork/fish/turkey/	11	2000	140.5	3600	0	0	0	0
Palala_10	NA	NA	yes	farmer	yes	2200	decreased	yes	increased	no	decreased	yes	2/3/	2	1	rice/bush meat/palm oil/chicken/pork/turkey/fish/	turkey/fish/pork/rice/palm oil/	7	8325	115	7500	0	0	0	0

## Sheet: Meat prices.2015
id	Q71Chicken	Q71Beef	Q71Fish	Q71Goat	Q71Sheep	Q71Pig	Q71Bushmeat	Q71Maxwell	Q71Porcupine	Q71WChevrotain	Q71ZebraD	Q71Pangolin	Q71CaneRat	Q71GFhog	Q71BayDuiker	Q71BlackDuiker	Q71Jentink	Q71Bushbuck	Q71Monkey	Q71RedCMonkey	Q71DianaMonkey	Q71Bongo	Q71SootyMangabey	Q71Gazelle	Q71YellowBDuiker	Q71OgilbyD	Q71MonitorLizard	Q71PouchedRat	Q71Antelope	Q71RedRiverHog	Q71Hedgehog	Q71Crocodile	Q71RoyalAntelope	Q71GuineaPig	Q71PygmyHippo	Q71BWColobus	Q71Opossum	Q71Buffalo	Q71Chimpanzee	Q71Squirrel	Q71Raccoon
Barclayville_1	500	253889	300	3500	5880	2520	NA	NA	NA	NA	NA	NA	NA	NA	2500	NA	NA	NA	NA	NA	800	1400	450	NA	NA	NA	NA	NA	NA	NA	NA	NA	NA	NA	NA	NA	NA	NA	NA	NA	NA
Barclayville_2	400	114250	100	4200	4200	NA	NA	3000	NA	NA	NA	NA	NA	NA	NA	4000	NA	NA	NA	NA	NA	NA	500	NA	NA	NA	NA	NA	NA	NA	NA	NA	NA	NA	NA	NA	NA	NA	NA	NA	NA
Barclayville_3	NA	NA	NA	NA	NA	NA	NA	NA	NA	NA	NA	NA	NA	NA	NA	NA	NA	NA	NA	NA	NA	NA	NA	NA	NA	NA	NA	NA	NA	NA	NA	NA	NA	NA	NA	NA	NA	NA	NA	NA	NA
Barclayville_4	500	114250	100	4200	75	NA	NA	1500	500	NA	NA	NA	400	NA	NA	NA	NA	NA	700	NA	NA	NA	NA	NA	NA	NA	NA	NA	NA	NA	NA	NA	NA	NA	NA	NA	NA	NA	NA	NA	NA
Barclayville_5	450	102825	150	5000	3500	NA	NA	1400	NA	1400	NA	NA	NA	3200	NA	2400	NA	2000	800	NA	NA	NA	NA	NA	NA	NA	NA	NA	NA	NA	NA	NA	NA	NA	NA	NA	NA	NA	NA	NA	NA
Barclayville_6	500	91400	125	6000	7000	3500	NA	2500	NA	NA	2500	NA	NA	NA	5000	NA	NA	NA	1500	NA	NA	NA	NA	NA	NA	NA	NA	NA	NA	NA	NA	NA	NA	NA	NA	NA	NA	NA	NA	NA	NA
Barclayville_7	400	NA	150	5040	6720	5000	NA	NA	NA	NA	NA	NA	NA	NA	NA	NA	NA	NA	NA	NA	NA	NA	NA	NA	NA	NA	NA	NA	NA	NA	NA	NA	NA	NA	NA	NA	NA	NA	NA	NA	NA
Barclayville_8	350	NA	100	300	5000	7500	533	NA	NA	NA	NA	NA	NA	NA	NA	NA	NA	NA	NA	NA	NA	NA	NA	NA	NA	NA	NA	NA	NA	NA	NA	NA	NA	NA	NA	NA	NA	NA	NA	NA	NA
Barclayville_9	500	58800	100	3000	5000	3500	NA	NA	NA	NA	NA	NA	NA	8000	NA	NA	6000	NA	NA	NA	NA	NA	NA	NA	NA	NA	NA	NA	NA	NA	NA	NA	NA	NA	NA	NA	NA	NA	NA	NA	NA
Barclayville_10	400	50000	200	4000	6000	NA	NA	NA	NA	NA	NA	NA	NA	NA	2500	NA	NA	NA	NA	NA	NA	NA	NA	2000	2500	NA	NA	NA	NA	NA	NA	NA	NA	NA	NA	NA	NA	NA	NA	NA	NA
Greenville_1	420	152333	300	3500	12600	4200	NA	NA	NA	NA	NA	NA	NA	NA	NA	NA	NA	NA	NA	NA	NA	NA	NA	NA	NA	NA	NA	NA	NA	NA	NA	NA	NA	NA	NA	NA	NA	NA	NA	NA	NA
Greenville_2	350	152333	100	5000	5880	2940	NA	NA	NA	NA	NA	NA	NA	NA	NA	NA	NA	NA	NA	NA	NA	NA	NA	NA	NA	NA	NA	NA	NA	NA	NA	NA	NA	NA	NA	NA	NA	NA	NA	NA	NA
Greenville_3	400	152333	100	3800	6300	2940	2400	NA	NA	NA	NA	NA	NA	NA	NA	NA	NA	NA	400	NA	NA	NA	NA	NA	NA	NA	NA	NA	NA	NA	NA	NA	NA	NA	NA	NA	NA	NA	NA	NA	NA
Greenville_4	500	182800	100	4200	8400	5000	NA	NA	5800	NA	NA	NA	450	NA	2300	2000	NA	NA	6500	NA	NA	NA	NA	NA	NA	NA	NA	NA	NA	NA	NA	NA	NA	NA	NA	NA	NA	NA	NA	NA	NA
Greenville_5	500	177722	250	5040	12600	6300	NA	1400	500	2000	NA	NA	500	NA	24500	NA	NA	NA	450	NA	NA	NA	NA	NA	NA	NA	NA	NA	NA	NA	NA	NA	NA	NA	NA	NA	NA	NA	NA	NA	NA
Greenville_6	400	101556	500	4000	7560	NA	NA	NA	NA	NA	NA	NA	NA	NA	NA	NA	NA	NA	NA	NA	NA	NA	NA	NA	NA	NA	NA	NA	NA	NA	NA	NA	NA	NA	NA	NA	NA	NA	NA	NA	NA
Greenville_7	500	177722	250	6300	100	5500	NA	NA	NA	NA	NA	NA	NA	NA	2500	3000	NA	NA	NA	NA	NA	NA	NA	NA	NA	NA	NA	NA	NA	NA	NA	NA	NA	NA	NA	NA	NA	NA	NA	NA	NA
Greenville_8	250	177722	100	NA	NA	NA	NA	2000	NA	NA	NA	NA	NA	NA	3000	NA	NA	NA	NA	NA	NA	NA	NA	NA	NA	NA	NA	NA	NA	NA	NA	NA	NA	NA	NA	NA	NA	NA	NA	NA	NA
Greenville_9	375	126944	300	NA	NA	NA	NA	2000	800	NA	NA	NA	NA	NA	2500	NA	NA	NA	NA	NA	NA	NA	NA	NA	NA	NA	NA	NA	NA	NA	NA	NA	NA	NA	NA	NA	NA	NA	NA	NA	NA
Greenville_10	450	152333	150	NA	NA	2000	NA	1500	NA	NA	NA	NA	NA	NA	2500	NA	NA	3000	NA	NA	NA	NA	NA	NA	NA	NA	NA	NA	NA	NA	NA	NA	NA	NA	NA	NA	NA	NA	NA	NA	NA
HarperCity_1	600	NA	250	NA	NA	NA	NA	NA	NA	NA	NA	NA	NA	NA	NA	NA	NA	NA	NA	NA	NA	NA	NA	NA	NA	NA	NA	NA	NA	NA	NA	NA	NA	NA	NA	NA	NA	NA	NA	NA	NA
HarperCity_2	NA	NA	250	NA	NA	NA	NA	NA	NA	NA	NA	NA	NA	NA	NA	NA	NA	NA	NA	NA	NA	NA	NA	NA	NA	NA	NA	NA	NA	NA	NA	NA	NA	NA	NA	NA	NA	NA	NA	NA	NA
HarperCity_3	500	126944	1500	5000	8000	5000	NA	NA	NA	NA	NA	NA	NA	NA	NA	NA	NA	NA	NA	NA	NA	NA	NA	NA	NA	NA	NA	NA	NA	NA	NA	NA	NA	NA	NA	NA	NA	NA	NA	NA	NA
HarperCity_4	450	177722	85	NA	NA	NA	NA	NA	NA	NA	NA	NA	NA	NA	NA	NA	NA	NA	NA	NA	NA	NA	NA	NA	NA	NA	NA	NA	NA	NA	NA	NA	NA	NA	NA	NA	NA	NA	NA	NA	NA
HarperCity_5	450	84000	300	3360	75600	NA	NA	NA	NA	NA	NA	NA	NA	NA	NA	NA	NA	NA	NA	NA	NA	NA	NA	NA	NA	NA	NA	NA	NA	NA	NA	NA	NA	NA	NA	NA	NA	NA	NA	NA	NA
HarperCity_6	400	1200	350	5000	8400	5880	NA	NA	NA	NA	NA	NA	NA	NA	NA	NA	NA	NA	NA	NA	NA	NA	NA	NA	NA	NA	NA	NA	NA	NA	NA	NA	NA	NA	NA	NA	NA	NA	NA	NA	NA
HarperCity_7	NA	67200	200	3000	12600	NA	NA	NA	NA	NA	NA	NA	NA	NA	NA	NA	NA	NA	NA	NA	NA	NA	NA	NA	NA	NA	NA	NA	NA	NA	NA	NA	NA	NA	NA	NA	NA	NA	NA	NA	NA
HarperCity_8	350	400	100	3000	6720	1500	NA	NA	NA	NA	2000	NA	NA	NA	NA	NA	NA	NA	NA	NA	NA	NA	NA	NA	NA	NA	NA	NA	NA	NA	NA	NA	NA	NA	NA	NA	NA	NA	NA	NA	NA
HarperCity_9	600	600	100	4000	6000	4000	NA	NA	NA	NA	NA	NA	NA	NA	NA	NA	NA	NA	NA	NA	NA	NA	NA	NA	900	NA	NA	NA	NA	NA	NA	NA	NA	NA	NA	NA	NA	NA	NA	NA	NA
HarperCity_10	350	400	100	4000	4000	3000	NA	NA	NA	NA	NA	NA	NA	NA	NA	NA	NA	NA	NA	2800	NA	NA	NA	NA	NA	NA	NA	NA	NA	NA	NA	NA	NA	NA	NA	NA	NA	NA	NA	NA	NA
Zao_1	500	NA	25	6500	6500	15000	NA	NA	650	NA	NA	NA	1000	200	NA	NA	NA	NA	NA	NA	NA	NA	NA	NA	NA	NA	NA	NA	NA	NA	NA	NA	NA	NA	NA	NA	NA	NA	NA	NA	NA
Zao_2	700	84000	75	7000	12600	9000	NA	NA	700	NA	NA	NA	700	NA	NA	NA	NA	7000	NA	NA	NA	NA	NA	NA	NA	NA	NA	NA	NA	NA	NA	NA	NA	NA	NA	NA	NA	NA	NA	NA	NA
Zao_3	500	NA	50	6500	7500	1800	NA	NA	NA	NA	NA	NA	NA	NA	NA	6000	NA	8000	NA	NA	NA	NA	NA	NA	NA	NA	NA	NA	NA	NA	NA	NA	NA	NA	NA	NA	NA	NA	NA	NA	NA
Zao_4	350	NA	50	3500	6000	3500	NA	NA	700	NA	NA	NA	NA	NA	NA	NA	NA	3000	NA	NA	NA	NA	NA	NA	NA	NA	NA	NA	NA	NA	NA	NA	NA	NA	NA	NA	NA	NA	NA	NA	NA
Warteken_1	500	800	75	3500	10500	NA	NA	NA	700	NA	NA	NA	NA	NA	NA	1600	NA	NA	NA	NA	NA	NA	NA	NA	NA	NA	NA	NA	NA	NA	NA	NA	NA	NA	NA	NA	NA	NA	NA	NA	NA
Warteken_2	400	67200	80	4500	10500	NA	NA	NA	NA	NA	NA	NA	NA	NA	1600	1600	NA	NA	NA	NA	NA	NA	NA	NA	NA	NA	NA	NA	NA	NA	NA	NA	NA	NA	NA	NA	NA	NA	NA	NA	NA
Warteken_3	500	67200	80	2500	5000	NA	NA	NA	NA	NA	NA	NA	NA	NA	NA	NA	NA	NA	NA	NA	NA	NA	NA	NA	NA	NA	NA	NA	NA	NA	NA	NA	NA	NA	NA	NA	NA	NA	NA	NA	NA
Warteken_4	200	NA	50	3000	NA	600	NA	NA	NA	NA	NA	NA	NA	NA	NA	NA	NA	NA	NA	NA	NA	NA	NA	NA	NA	NA	NA	NA	NA	NA	NA	NA	NA	NA	NA	NA	NA	NA	NA	NA	NA
Warteken_5	400	58800	100	3500	6000	100	NA	NA	NA	NA	NA	NA	NA	NA	1500	3500	NA	NA	550	NA	NA	NA	NA	NA	NA	NA	NA	NA	NA	NA	NA	NA	NA	NA	NA	NA	NA	NA	NA	NA	NA
Warteken_6	600	NA	150	4000	8000	NA	NA	NA	NA	NA	NA	NA	NA	NA	NA	NA	NA	NA	NA	NA	NA	NA	NA	NA	1000	NA	NA	NA	NA	NA	NA	NA	NA	NA	NA	NA	NA	NA	NA	NA	NA
Warteken_7	350	NA	75	3500	7000	NA	NA	NA	NA	NA	NA	NA	NA	NA	NA	1800	NA	NA	NA	NA	NA	NA	NA	NA	NA	NA	NA	NA	NA	NA	NA	NA	NA	NA	NA	NA	NA	NA	NA	NA	NA
Warteken_8	450	NA	80	300	4000	NA	NA	NA	NA	NA	NA	NA	NA	NA	NA	1500	NA	NA	NA	NA	NA	NA	NA	NA	NA	NA	NA	NA	NA	NA	NA	NA	NA	NA	NA	NA	NA	NA	NA	NA	NA
Warteken_9	450	NA	70	3500	8500	NA	NA	1200	NA	NA	NA	NA	NA	NA	NA	NA	NA	NA	NA	NA	NA	NA	NA	NA	NA	NA	NA	NA	NA	NA	NA	NA	NA	NA	NA	NA	NA	NA	NA	NA	NA
Warteken_10	450	NA	50	3500	5000	NA	NA	NA	NA	NA	NA	NA	NA	NA	NA	NA	NA	NA	NA	NA	NA	NA	NA	NA	NA	NA	NA	NA	NA	NA	NA	NA	NA	NA	NA	NA	NA	NA	NA	NA	NA
Kilo_1	300	126944	150	2520	NA	NA	NA	500	NA	NA	NA	NA	NA	NA	NA	800	NA	2600	NA	NA	NA	NA	NA	NA	NA	NA	NA	NA	NA	NA	NA	NA	NA	NA	NA	NA	NA	NA	NA	NA	NA
Kilo_2	250	NA	100	3360	4200	2100	NA	NA	NA	NA	NA	NA	NA	NA	1100	NA	NA	NA	500	NA	NA	NA	NA	NA	NA	NA	NA	NA	NA	NA	NA	NA	NA	NA	NA	NA	NA	NA	NA	NA	NA
Kilo_3	500	NA	500	5040	NA	NA	NA	NA	NA	NA	NA	NA	NA	NA	2400	2400	NA	NA	NA	NA	NA	NA	NA	NA	NA	NA	NA	NA	NA	NA	NA	NA	NA	NA	NA	NA	NA	NA	NA	NA	NA
Kilo_4	420	NA	50	5040	NA	12600	NA	900	NA	NA	NA	NA	NA	NA	NA	NA	NA	3400	500	NA	NA	NA	NA	NA	NA	NA	NA	NA	NA	NA	NA	NA	NA	NA	NA	NA	NA	NA	NA	NA	NA
Kilo_5	400	126944	100	5040	NA	3360	NA	1000	300	840	NA	NA	NA	NA	NA	NA	NA	NA	500	NA	NA	NA	NA	NA	NA	NA	NA	NA	NA	NA	NA	NA	NA	NA	NA	NA	NA	NA	NA	NA	NA
Kilo_6	300	NA	150	5000	NA	4000	NA	1200	NA	NA	NA	NA	NA	NA	NA	NA	NA	6000	NA	NA	NA	NA	NA	NA	NA	NA	NA	NA	NA	NA	NA	NA	NA	NA	NA	NA	NA	NA	NA	NA	NA
Kilo_7	250	8400	100	4000	12000	2500	NA	1500	NA	NA	NA	NA	NA	NA	NA	3000	NA	5000	NA	NA	NA	NA	NA	NA	NA	NA	NA	NA	NA	NA	NA	NA	NA	NA	NA	NA	NA	NA	NA	NA	NA
Kilo_8	300	NA	100	5000	NA	NA	NA	NA	NA	NA	NA	NA	NA	NA	NA	NA	NA	NA	NA	NA	NA	NA	NA	NA	NA	NA	NA	NA	NA	NA	NA	NA	NA	NA	NA	NA	NA	NA	NA	NA	NA
Kilo_9	350	159600	150	5000	6000	25000	NA	NA	NA	2000	1700	NA	NA	NA	NA	NA	NA	NA	NA	NA	NA	NA	NA	NA	NA	NA	NA	NA	NA	NA	NA	NA	NA	NA	NA	NA	NA	NA	NA	NA	NA
Kilo_10	250	126000	NA	6000	12000	5000	NA	2500	NA	NA	13200	NA	NA	NA	NA	NA	NA	NA	NA	NA	NA	NA	NA	NA	NA	NA	NA	NA	NA	NA	NA	NA	NA	NA	NA	NA	NA	NA	NA	NA	NA
Welaken_1	350	91400	150	4800	6000	2500	NA	NA	550	NA	NA	350	NA	NA	3500	4000	NA	NA	750	NA	NA	NA	NA	NA	NA	NA	NA	NA	NA	NA	NA	NA	NA	NA	NA	NA	NA	NA	NA	NA	NA
Welaken_2	350	NA	300	3000	4500	3000	NA	NA	500	NA	NA	NA	500	NA	3500	3500	NA	NA	NA	NA	NA	NA	NA	NA	NA	NA	NA	NA	NA	NA	NA	NA	NA	NA	NA	NA	NA	NA	NA	NA	NA
Welaken_3	350	NA	50	3000	5000	NA	NA	NA	NA	NA	NA	NA	NA	NA	NA	NA	NA	NA	NA	NA	NA	NA	NA	NA	NA	NA	NA	NA	NA	NA	NA	NA	NA	NA	NA	NA	NA	NA	NA	NA	NA
Welaken_4	420	NA	150	4500	4000	NA	NA	NA	NA	NA	NA	NA	NA	NA	3500	3500	NA	800	500	NA	NA	NA	NA	NA	NA	NA	NA	NA	NA	NA	NA	NA	NA	NA	NA	NA	NA	NA	NA	NA	NA
Welaken_5	350	NA	150	2500	3000	4000	NA	NA	NA	NA	NA	NA	NA	NA	NA	NA	NA	NA	NA	NA	NA	NA	NA	NA	NA	NA	NA	NA	NA	NA	NA	NA	NA	NA	NA	NA	NA	NA	NA	NA	NA
Welaken_6	275	NA	75	3500	600	1500	2500	NA	NA	NA	NA	NA	NA	NA	NA	NA	NA	NA	NA	NA	NA	NA	NA	NA	NA	NA	NA	NA	NA	NA	NA	NA	NA	NA	NA	NA	NA	NA	NA	NA	NA
Welaken_7	350	NA	65	3500	4000	2500	NA	NA	NA	NA	NA	NA	NA	NA	NA	NA	NA	NA	NA	NA	NA	NA	NA	NA	NA	NA	NA	NA	NA	NA	NA	NA	NA	NA	NA	NA	NA	NA	NA	NA	NA
Welaken_8	250	79975	150	3000	4000	3000	NA	NA	NA	NA	NA	NA	NA	NA	NA	NA	NA	NA	NA	NA	NA	NA	NA	NA	NA	NA	NA	NA	NA	NA	NA	NA	NA	NA	NA	NA	NA	NA	NA	NA	NA
Chebioh_1	560	NA	350	3500	8400	NA	NA	750	450	1500	NA	NA	450	NA	NA	1800	NA	NA	NA	NA	NA	NA	NA	NA	NA	NA	250	150	NA	NA	NA	NA	NA	NA	NA	NA	NA	NA	NA	NA	NA
Chebioh_2	NA	NA	NA	NA	NA	NA	NA	NA	NA	NA	NA	NA	NA	NA	NA	NA	NA	NA	NA	NA	NA	NA	NA	NA	NA	NA	NA	NA	NA	NA	NA	NA	NA	NA	NA	NA	NA	NA	NA	NA	NA
Chebioh_3	250	42000	75	2800	6300	5880	NA	600	NA	NA	NA	NA	NA	NA	650	1300	NA	700	NA	NA	NA	NA	NA	NA	NA	1400	NA	NA	NA	NA	NA	NA	NA	NA	NA	NA	NA	NA	NA	NA	NA
Chebioh_4	200	NA	50	2500	7140	5460	640	NA	NA	NA	NA	NA	NA	NA	NA	NA	NA	NA	NA	NA	NA	NA	NA	NA	NA	NA	NA	NA	NA	NA	NA	NA	NA	NA	NA	NA	NA	NA	NA	NA	NA
Chebioh_5	250	NA	350	4000	1000	NA	NA	760	500	NA	NA	NA	NA	NA	NA	1500	NA	NA	NA	NA	NA	NA	NA	NA	NA	NA	NA	NA	NA	NA	NA	NA	NA	NA	NA	NA	NA	NA	NA	NA	NA
Chebioh_6	350	NA	200	3500	8500	NA	NA	900	NA	NA	NA	NA	NA	NA	NA	2200	NA	5000	NA	NA	NA	NA	NA	NA	NA	NA	NA	NA	NA	NA	NA	NA	NA	NA	NA	NA	NA	NA	NA	NA	NA
Chebioh_7	500	NA	350	3000	6720	NA	NA	500	200	NA	NA	NA	200	NA	100	NA	NA	NA	NA	NA	NA	NA	200	NA	NA	NA	NA	NA	NA	NA	NA	NA	NA	NA	NA	NA	NA	NA	NA	NA	NA
Chebioh_8	400	57125	250	4000	9240	3150	NA	600	450	NA	NA	NA	NA	NA	1500	2000	NA	NA	NA	NA	NA	NA	400	NA	NA	NA	NA	NA	NA	NA	NA	NA	NA	NA	NA	NA	NA	NA	NA	NA	NA
Gorbowargba_1	400	75600	200	4500	6500	5000	NA	500	NA	800	NA	NA	NA	NA	1200	1400	NA	NA	NA	NA	NA	NA	NA	NA	NA	NA	NA	NA	2000	NA	NA	NA	NA	NA	NA	NA	NA	NA	NA	NA	NA
Gorbowargba_2	250	NA	250	3500	150	2520	NA	800	NA	1200	NA	NA	300	NA	NA	1500	NA	NA	NA	NA	NA	NA	NA	NA	NA	NA	NA	NA	1850	NA	NA	NA	NA	NA	NA	NA	NA	NA	NA	NA	NA
Gorbowargba_3	350	33600	300	5000	8400	NA	NA	1200	NA	NA	NA	NA	NA	NA	1200	2000	NA	NA	900	NA	NA	NA	NA	NA	NA	3000	NA	NA	NA	NA	NA	NA	NA	NA	NA	NA	NA	NA	NA	NA	NA
Gorbowargba_4	350	75600	300	5000	8400	2940	NA	1200	NA	NA	NA	NA	NA	NA	1200	2700	NA	NA	750	NA	NA	NA	NA	NA	NA	3000	NA	NA	NA	NA	NA	NA	NA	NA	NA	NA	NA	NA	NA	NA	NA
Gorbowargba_5	250	NA	50	3500	8500	NA	NA	1100	NA	1500	NA	NA	NA	NA	NA	2500	NA	NA	NA	NA	NA	NA	NA	NA	NA	NA	NA	NA	NA	NA	NA	NA	NA	NA	NA	NA	NA	NA	NA	NA	NA
Gorbowargba_6	150	NA	150	2500	8000	5000	NA	NA	NA	1200	1500	NA	NA	NA	NA	NA	NA	4000	NA	NA	NA	NA	NA	NA	NA	NA	NA	NA	NA	NA	NA	NA	NA	NA	NA	NA	NA	NA	NA	NA	NA
Gorbowargba_7	400	NA	60	4000	12600	NA	NA	500	NA	700	NA	NA	NA	NA	1300	1300	NA	NA	NA	NA	NA	NA	500	NA	NA	NA	NA	NA	NA	NA	NA	NA	NA	NA	NA	NA	NA	NA	NA	NA	NA
Gorbowargba_8	350	100800	40	5000	12600	1200	NA	NA	NA	NA	1200	NA	NA	NA	1500	1800	NA	NA	NA	600	NA	NA	800	NA	NA	NA	NA	NA	NA	NA	NA	NA	NA	NA	NA	NA	NA	NA	NA	NA	NA
Troyah_1	400	NA	250	3500	NA	NA	NA	NA	NA	NA	NA	NA	NA	NA	1300	NA	NA	NA	NA	NA	NA	NA	150	NA	NA	NA	NA	NA	NA	2000	NA	NA	NA	NA	NA	NA	NA	NA	NA	NA	NA
Troyah_2	3000	NA	150	2000	7000	NA	NA	NA	NA	NA	NA	NA	NA	NA	1200	1300	NA	NA	300	NA	NA	NA	300	NA	NA	NA	NA	NA	NA	NA	NA	NA	NA	NA	NA	NA	NA	NA	NA	NA	NA
Troyah_3	750	NA	250	2500	8500	NA	NA	NA	NA	NA	NA	NA	NA	NA	1500	1800	NA	NA	NA	NA	NA	NA	NA	NA	NA	NA	NA	NA	NA	NA	NA	NA	NA	NA	NA	NA	NA	NA	NA	NA	NA
Troyah_4	200	NA	150	2000	3000	NA	NA	350	NA	NA	NA	NA	NA	NA	NA	NA	NA	NA	NA	NA	NA	NA	NA	NA	1200	NA	NA	NA	NA	NA	NA	NA	NA	NA	NA	NA	NA	NA	NA	NA	NA
Troyah_5	125	NA	50	1000	1000	7000	NA	1000	NA	NA	NA	NA	NA	NA	1000	1200	NA	NA	400	NA	NA	NA	NA	NA	NA	NA	NA	NA	NA	NA	NA	NA	NA	NA	NA	NA	NA	NA	NA	NA	NA
Troyah_6	150	63472.2	75	2000	10500	2940	NA	500	NA	NA	NA	NA	NA	NA		7000	NA	NA	NA	NA	NA	NA	NA	NA	NA	1200	NA	NA	NA	NA	NA	NA	NA	NA	NA	NA	NA	NA	NA	NA	NA
Troyah_7	250	NA	200	1500	6000	NA	NA	500	NA	NA	NA	NA	300	NA	NA	1200	NA	1500	280	NA	NA	NA	NA	NA	NA	NA	NA	NA	NA	NA	NA	NA	NA	NA	NA	NA	NA	NA	NA	NA	NA
Troyah_8	400	NA	200	3000	6300	NA	NA	750	NA	NA	NA	150	280	3000	NA	2000	NA	NA	400	NA	NA	NA	NA	NA	NA	NA	NA	NA	NA	NA	NA	NA	NA	NA	NA	NA	NA	NA	NA	NA	NA
Griae_1	300	NA	80	4000	6000	8400	NA	NA	NA	NA	NA	400	NA	NA	3200	NA	NA	NA	NA	NA	NA	NA	1200	NA	NA	NA	NA	NA	NA	NA	NA	NA	NA	NA	NA	NA	NA	NA	NA	NA	NA
Griae_2	500	67200	60	3000	6720	3000	NA	800	600	NA	NA	NA	NA	NA	NA	1500	NA	NA	NA	NA	NA	NA	700	NA	NA	NA	NA	NA	NA	NA	NA	NA	NA	NA	NA	NA	NA	NA	NA	NA	NA
Griae_3	700	75600	80	6300	10500	5000	NA	4000	NA	NA	NA	NA	NA	NA	NA	3200	NA	NA	NA	NA	NA	NA	NA	NA	NA	NA	NA	NA	NA	NA		NA	NA	NA	NA	NA	NA	NA	NA	NA	NA
Griae_4	400	NA	100	8500	12000	NA	NA	NA	NA	NA	NA	NA	NA	NA	NA	NA	NA	4000	NA	NA	NA	NA	NA	NA	NA	NA	NA	NA	NA	NA	800	NA	NA	NA	NA	NA	NA	NA	NA	NA	NA
Griae_5	400	NA	100	6000	13000	NA	NA	NA	NA	NA	NA	NA	NA	NA	NA	5000	NA	6000	NA	NA	NA	NA	NA	NA	NA	NA	NA	NA	NA	NA	NA	NA	NA	NA	NA	NA	NA	NA	NA	NA	NA
Griae_6	500	45700	80	6720	8400	6000	320	NA	NA	NA	NA	NA	NA	NA	NA	NA	NA	NA	NA	NA	NA	NA	NA	NA	NA	NA	NA	NA	NA	NA	NA	NA	NA	NA	NA	NA	NA	NA	NA	NA	NA
Griae_7	500	3808	75	3000	6720	NA	320	NA	NA	NA	NA	NA	NA	NA	NA	NA	NA	NA	NA	NA	NA	NA	NA	NA	NA	NA	NA	NA	NA	NA	NA	NA	NA	NA	NA	NA	NA	NA	NA	NA	NA
Griae_8	500	67200	80	5000	7000	4500	NA	1000	600	NA	NA	NA	500	NA	400	100	NA	NA	700	NA	NA	NA	NA	NA	NA	NA	NA	NA	NA	NA	NA	NA	NA	NA	NA	NA	NA	NA	NA	NA	NA
Griae_9	500	57125	75	3500	8400	3000	NA	1200	500	NA	NA	NA	450	NA	3000	1500	NA	NA	750	NA	NA	NA	NA	NA	NA	NA	NA	NA	NA	NA	NA	NA	NA	NA	NA	NA	NA	NA	NA	NA	NA
Griae_10	600	75600	75	6300	12600	4000	NA	800	580	NA	NA	NA	NA	NA	3000	1700	NA	NA	600	NA	NA	NA	NA	NA	NA	NA	NA	NA	NA	NA	NA	NA	NA	NA	NA	NA	NA	NA	NA	NA	NA
Griae_11	550	NA	80	7140	10080	6500	320	NA	NA	NA	NA	NA	NA	NA	NA	NA	NA	NA	NA	NA	NA	NA	NA	NA	NA	NA	NA	NA	NA	NA	NA	NA	NA	NA	NA	NA	NA	NA	NA	NA	NA
Kunni_1	250	126944	250	45000	6000	NA	NA	NA	NA	NA	2500	NA	NA	NA	1900	NA	NA	5000	NA	NA	700	NA	NA	NA	NA	NA	NA	NA	NA	NA	NA	NA	NA	NA	NA	NA	NA	NA	NA	NA	NA
Kunni_2	280	NA	100	2500	4500	NA	NA	1750	NA	NA	NA	NA	NA	NA	1800	2500	NA	NA	650	NA	NA	NA	NA	NA	NA	NA	NA	NA	NA	NA	NA	NA	NA	NA	NA	NA	NA	NA	NA	NA	NA
Kunni_3	350	NA	200	6000	9000	NA	NA	1200	NA	NA	2500	NA	NA	NA	NA	4500	NA	NA	NA	NA	NA	NA	NA	NA	NA	NA	NA	NA	NA	NA	NA	NA	NA	NA	NA	NA	NA	NA	NA	NA	NA
Kunni_4	450	NA	100	3500	7000	NA	NA	3800	NA	NA	3250	NA	NA	NA	NA	4000	NA	NA	225	NA	NA	NA	NA	NA	NA	NA	NA	NA	NA	NA	NA	NA	NA	NA	NA	NA	NA	NA	NA	NA	NA
Ceedor_1	250	NA	100	5040	NA	1680	NA	NA	NA	NA	NA	NA	NA	NA	NA	NA	NA	NA	NA	NA	NA	NA	NA	NA	NA	NA	NA	NA	NA	NA	NA	NA	NA	NA	NA	NA	NA	NA	NA	NA	NA
Ceedor_2	450	126944	250	750	NA	4200	NA	1100	NA	NA	NA	NA	NA	NA	NA	13000	NA	2500	NA	NA	350	NA	NA	NA	NA	NA	NA	NA	NA	NA	NA	NA	NA	NA	NA	NA	NA	NA	NA	NA	NA
Ceedor_3	500	NA	100	6000	NA	4000	NA	NA	500	NA	NA	NA	NA	NA	2500	2600	NA	NA	NA	NA	NA	NA	NA	NA	NA	NA	NA	NA	NA	NA	NA	NA	NA	NA	NA	NA	NA	NA	NA	NA	NA
Ceedor_4	350	NA	150	6720	13440	6300	NA	NA	500	NA	NA	NA	350	NA	NA	1800	NA	NA	500	NA	NA	NA	NA	NA	NA	NA	NA	NA	NA	NA	NA	NA	NA	NA	NA	NA	NA	NA	NA	NA	NA
Kweaken_1	350	67200	NA	3500	5040	NA	NA	1800	NA	NA	NA	NA	NA	NA	2300	NA	NA	NA	NA	NA	NA	NA	NA	NA	NA	3500	NA	NA	NA	NA	NA	NA	NA	NA	NA	NA	NA	NA	NA	NA	NA
Kweaken_2	350	40000	250	2500	4500	800	NA	NA	NA	NA	NA	NA	NA	NA	3000	3000	NA	2400	500	NA	NA	NA	NA	NA	NA	NA	NA	NA	NA	NA	NA	NA	NA	NA	NA	NA	NA	NA	NA	NA	NA
Bainakpale_1	500	50400	50	4200	7560	500	NA	NA	500	NA	NA	NA	900	NA	NA	NA	NA	NA	NA	NA	NA	NA	NA	NA	NA	NA	NA	NA	NA	NA	NA	NA	NA	NA	NA	NA	NA	NA	NA	NA	NA
Bainakpale_2	350	60480	30	6000	6300	8000	NA	NA	600	NA	NA	NA	600	NA	NA	NA	NA	NA	NA	NA	NA	NA	NA	NA	NA	NA	NA	200	NA	NA	NA	NA	NA	NA	NA	NA	NA	NA	NA	NA	NA
Bainakpale_3	600	NA	50	4000	4000	10000	NA	NA	700	NA	NA	NA	700	NA	NA	3200	NA	NA	NA	NA	NA	NA	NA	NA	NA	NA	NA	NA	NA	NA	NA	NA	NA	NA	NA	NA	NA	NA	NA	NA	NA
Bainakpale_4	400	NA	50	6000	5000	3000	NA	NA	600	NA	NA	300	NA	NA	NA	NA	NA	NA	NA	NA	NA	NA	NA	NA	NA	NA	NA	NA	NA	NA	NA	NA	NA	NA	NA	NA	NA	NA	NA	NA	NA
Bainakpale_5	500	NA	40	3500	4500	4000	NA	NA	NA	NA	NA	NA	NA	NA	NA	2500	NA	6000	NA	NA	NA	NA	NA	NA	NA	NA	NA	NA	NA	NA	NA	NA	NA	NA	NA	NA	NA	NA	NA	NA	NA
Kpellehee_4	350	NA	80	5000	7000	4000	NA	NA	NA	NA	NA	500	NA	NA	2000	NA	NA	NA	NA	NA	NA	NA	NA	NA	NA	NA	NA	NA	NA	NA	NA	NA	NA	NA	NA	NA	NA	NA	NA	NA	NA
Kpellehee_5	250	NA	25	4000	4000	5000	NA	NA	450	NA	NA	NA	NA	NA	NA	750	NA	NA	NA	NA	NA	NA	NA	NA	NA	NA	NA	NA	NA	NA	NA	NA	NA	NA	NA	NA	NA	NA	NA	NA	NA
Kpellehee_6	400	NA	60	4000	6500	3500	NA	NA	NA	NA	NA	NA	NA	NA	150	NA	NA	6000	NA	NA	NA	NA	NA	NA	NA	NA	NA	NA	NA	NA	NA	NA	NA	NA	NA	NA	NA	NA	NA	NA	NA
Kpellehee_7	5000	NA	35	3000	6000	8000	NA	NA	600	NA	NA	NA	NA	NA	NA	NA	NA	4800	NA	NA	NA	NA	NA	NA	NA	NA	NA	NA	NA	NA	NA	NA	NA	NA	NA	NA	NA	NA	NA	NA	NA
Ganwe_1	500	NA	75	5000	7000	10000	NA	NA	NA	NA	NA	NA	NA	NA	NA	1650	NA	4500	NA	NA	NA	NA	500	NA	NA	NA	NA	NA	NA	NA	NA	NA	NA	NA	NA	NA	NA	NA	NA	NA	NA
Ganwe_2	400	67200	50	3000	35000	8000	NA	500	NA	NA	NA	NA	NA	NA	1200	NA	NA	2700	NA	NA	NA	NA	NA	NA	NA	NA	NA	NA	NA	NA	NA	NA	NA	NA	NA	NA	NA	NA	NA	NA	NA
Ganwe_3	350	84000	75	6300	500	9000	NA	850	NA	NA	NA	NA	NA	NA	NA	NA	NA	2600	NA	NA	NA	NA	800	NA	NA	NA	NA	NA	NA	NA	NA	NA	NA	NA	NA	NA	NA	NA	NA	NA	NA
Ganwe_4	NA	NA	NA	NA	NA	NA	NA	NA	NA	NA	NA	NA	NA	NA	NA	NA	NA	NA	NA	NA	NA	NA	NA	NA	NA	NA	NA	NA	NA	NA	NA	NA	NA	NA	NA	NA	NA	NA	NA	NA	NA
Ganwe_5	750	50400	75	3500	7000	8000	NA	NA	NA	NA	NA	NA	NA	NA	1200	NA	NA	NA	600	NA	NA	NA	700	NA	NA	NA	NA	NA	NA	NA	NA	500	NA	NA	NA	NA	NA	NA	NA	NA	NA
Ganwe_6	750	NA	75	6000	7000	10000	NA	NA	300	NA	NA	NA	NA	NA	NA	NA	NA	6000	NA	NA	NA	NA	NA	NA	NA	NA	NA	NA	NA	NA	NA	NA	NA	NA	NA	NA	NA	NA	NA	NA	NA
Ganwe_7	500	NA	75	4500	8000	4000	NA	NA	NA	NA	NA	NA	NA	NA	1500	NA	NA	6000	NA	NA	NA	NA	NA	NA	NA	NA	NA	NA	NA	NA	NA	NA	NA	NA	NA	NA	NA	NA	NA	NA	NA
Ganwe_8	350	NA	50	3500	5000	4000	NA	NA	500	NA	NA	NA	NA	NA	NA	NA	NA	3000	NA	NA	NA	NA	NA	NA	NA	NA	NA	NA	NA	NA	NA	NA	NA	NA	NA	NA	NA	NA	NA	NA	NA
Ganwe_9	500	NA	75	7000	10000	5000	NA	1800	NA	NA	NA	NA	NA	NA	2500	NA	NA	NA	NA	NA	NA	NA	NA	NA	NA	NA	NA	NA	NA	NA	NA	NA	NA	NA	NA	NA	NA	NA	NA	NA	NA
Ganwe_10	3500	NA	75	5000	8000	4000	NA	1600	NA	NA	NA	NA	NA	NA	NA	NA	NA	4000	NA	NA	NA	NA	NA	NA	NA	NA	NA	NA	NA	NA	NA	NA	NA	NA	NA	NA	NA	NA	NA	NA	NA
Gbaquah_1	450	NA	100	1500	3000	NA	NA	500	NA	500	900	NA	NA	NA	1000	1500	NA	NA	NA	NA	NA	NA	NA	NA	NA	NA	NA	NA	NA	NA	NA	NA	NA	NA	NA	NA	NA	NA	NA	NA	NA
Gbaquah_2	250	NA	50	1500	NA	NA	NA	700	NA	NA	1880	NA	NA	NA	2000	1500	NA	NA	NA	NA	NA	NA	NA	NA	NA	NA	NA	NA	NA	NA	NA	NA	1400	NA	NA	NA	NA	NA	NA	NA	NA
Gbaquah_3	250	NA	NA	2500	5000	NA	NA	700	NA	NA	1800	NA	NA	NA	2000	1500	NA	NA	500	NA	NA	NA	NA	NA	NA	NA	NA	NA	NA	NA	NA	NA	1400	NA	NA	NA	NA	NA	NA	NA	NA
Gbaquah_4	250	NA	100	1800	2500	NA	NA	NA	NA	NA	NA	NA	NA	NA	NA	NA	NA	NA	NA	NA	NA	NA	NA	NA	NA	NA	NA	NA	NA	NA	NA	NA	NA	NA	NA	NA	NA	NA	NA	NA	NA
Gbaquah_5	200	NA	130	2500	NA	NA	NA	600	NA	NA	NA	NA	NA	NA	NA	NA	NA	NA	150	NA	NA	NA	NA	NA	NA	2000	NA	NA	NA	NA	NA	NA	NA	NA	NA	NA	NA	NA	NA	NA	NA
Gbaquah_6	250	NA	200	2500	NA	NA	NA	800	NA	NA	NA	NA	NA	NA	NA	NA	NA	NA	200	NA	NA	NA	NA	NA	NA	2500	NA	NA	NA	NA	NA	NA	NA	NA	NA	NA	NA	NA	NA	NA	NA
Jarkaken_1	350	NA	NA	3000	5000	NA	NA	1300	500	1400	NA	600	NA	NA	1900	1900	NA	NA	800	NA	NA	NA	NA	NA	NA	NA	NA	NA	NA	NA	NA	NA	3000	NA	NA	NA	NA	NA	NA	NA	NA
Jarkaken_2	500	NA	50	3000	NA	NA	NA	800	300	NA	NA	NA	300	NA	NA	1800	NA	NA	280	NA	NA	NA	NA	NA	NA	NA	NA	NA	1200	NA	NA	NA	NA	NA	NA	NA	NA	NA	NA	NA	NA
Jarkaken_3	500	NA	50	2500	3000	NA	NA	800	NA	NA	1800	NA	NA	7000	NA	1800	NA	NA	900	NA	NA	NA	NA	NA	NA	NA	NA	NA	7000	NA	NA	NA	NA	NA	NA	NA	NA	NA	NA	NA	NA
Jarkaken_4	400	NA	NA	2500	4300	NA	NA	700	550	NA	NA	400	NA	8250	NA	NA	NA	NA	700	NA	NA	NA	NA	NA	NA	NA	NA	NA	6250	NA	NA	NA	NA	NA	NA	NA	NA	NA	NA	NA	NA
Jarkaken_5	300	NA	50	3000	NA	NA	NA	850	NA	NA	NA	NA	NA	1800	NA	1500	NA	NA	600	NA	NA	NA	NA	NA	NA	NA	NA	NA	NA	NA	NA	NA	NA	NA	NA	NA	NA	NA	NA	NA	NA
Jarkaken_6	500	NA	50	3000	4500	NA	NA	NA	NA	NA	2000	NA	NA	7000	NA	2000	NA	NA	600	NA	NA	NA	NA	NA	2500	NA	NA	NA	NA	NA	NA	NA	NA	NA	NA	NA	NA	NA	NA	NA	NA
Jarkaken_7	400	NA	50	2500	5000	NA	NA	1600	400	NA	2000	NA	NA	4000	NA	NA	NA	NA	NA	NA	NA	NA	NA	NA	NA	NA	NA	NA	NA	NA	NA	NA	NA	NA	NA	NA	NA	NA	NA	NA	NA
Jarkaken_8	350	NA	50	3500	4000	NA	NA	700	NA	NA	1800	NA	NA	NA	NA	1800	NA	NA	700	NA	NA	NA	NA	NA	NA	NA	NA	NA	NA	NA	NA	NA	NA	NA	NA	NA	NA	NA	NA	NA	NA
Jarkaken_9	500	NA	50	3500	4500	NA	NA	800	600	NA	1800	NA	NA	NA	NA	1500	NA	NA	500	NA	NA	NA	NA	NA	NA	NA	NA	NA	NA	NA	NA	NA	NA	NA	NA	NA	NA	NA	NA	NA	NA
Jarkaken_10	350	NA	50	3500	6700	NA	NA	1700	500	NA	NA	NA	NA	NA	NA	NA	NA	NA	800	NA	NA	NA	NA	NA	NA	NA	NA	NA	1800	NA	NA	NA	NA	NA	NA	NA	NA	NA	NA	NA	NA
Jarkaken_11	400	NA	50	2500	3000	NA	NA	800	500	NA	NA	NA	NA	NA	NA	2200	NA	NA	500	NA	NA	NA	NA	NA	NA	NA	NA	NA	NA	NA	NA	NA	NA	NA	NA	NA	NA	NA	NA	NA	NA
Jarkaken_12	250	NA	75	3500	4000	8400	NA	NA	NA	NA	NA	NA	NA	NA	NA	NA	NA	NA	NA	NA	NA	NA	NA	NA	NA	NA	NA	NA	NA	NA	NA	NA	NA	NA	NA	NA	NA	NA	NA	NA	NA
Jarkaken_13	600	NA	50	3000	NA	NA	NA	NA	NA	NA	NA	NA	NA	NA	NA	NA	NA	NA	NA	NA	NA	NA	NA	NA	NA	NA	NA	NA	NA	NA	NA	NA	NA	NA	NA	NA	NA	NA	NA	NA	NA
Jarkaken_14	400	NA	60	2500	NA	NA	NA	NA	NA	NA	NA	NA	NA	NA	NA	NA	NA	NA	NA	NA	NA	NA	NA	NA	NA	NA	NA	NA	NA	NA	NA	NA	NA	NA	NA	NA	NA	NA	NA	NA	NA
Jarkaken_15	280	NA	100	3000	7000	4000	NA	1000	NA	NA	NA	NA	NA	NA	1000	NA	NA	NA	800	NA	NA	NA	NA	NA	NA	1800	NA	NA	NA	NA	NA	NA	NA	NA	NA	NA	NA	NA	NA	NA	NA
Jarkaken_16	400	NA	40	4500	6500	NA	NA	NA	NA	NA	NA	NA	NA	NA	NA	5500	8000	NA	NA	NA	NA	NA	NA	NA	6000	NA	NA	NA	NA	NA	NA	NA	NA	NA	NA	NA	NA	NA	NA	NA	NA
Zortapa_1	800	76166.7	400	5000	1000	1500	NA	1800	NA	NA	NA	NA	NA	NA	1800	NA	NA	NA	700	NA	NA	NA	NA	NA	NA	3000	NA	NA	NA	NA	NA	NA	NA	NA	NA	NA	NA	NA	NA	NA	NA
Zortapa_2	800	177722	500	4500	8000	12000	NA	5000	NA	NA	NA	NA	NA	NA	NA	8000	NA	NA	NA	NA	NA	NA	NA	NA	NA	9500	NA	NA	NA	NA	NA	NA	NA	NA	NA	NA	NA	NA	NA	NA	NA
Zortapa_3	500	152333	75	4000	7140	5460	NA	1500	NA	NA	NA	NA	NA	NA	NA	NA	4000	NA	NA	NA	NA	NA	NA	NA	1800	2800	NA	NA	NA	NA	NA	NA	NA	NA	NA	NA	NA	NA	NA	NA	NA
Zortapa_4	480	NA	100	4800	8400	2940	640	NA	NA	NA	NA	NA	NA	NA	NA	NA	NA	NA	NA	NA	NA	NA	NA	NA	NA	NA	NA	NA	NA	NA	NA	NA	NA	NA	NA	NA	NA	NA	NA	NA	NA
Zortapa_5	7000	NA	40	6000	16800	1260	NA	NA	400	NA	NA	NA	200	NA	NA	NA	NA	NA	NA	NA	NA	NA	NA	NA	NA	NA	NA	NA	NA	NA	NA	NA	NA	400	NA	NA	NA	NA	NA	NA	NA
Zortapa_6	400	NA	100	6300	7000	3500	NA	1200	700	NA	NA	NA	NA	NA	NA	NA	NA	NA	NA	NA	NA	NA	NA	NA	NA	NA	NA	200	NA	NA	NA	NA	NA	NA	NA	NA	NA	NA	NA	NA	NA
Zortapa_7	500	NA	150	3500	12600	3000	NA	1400	600	NA	NA	NA	700	NA	NA	2500	NA	NA	NA	NA	NA	NA	NA	NA	NA	NA	NA	250	NA	NA	NA	NA	NA	NA	NA	NA	NA	NA	NA	NA	NA
Zortapa_8	450	NA	250	4500	7500	3500	NA	1300	800	NA	NA	NA	700	NA	NA	2500	NA	NA	650	NA	NA	NA	NA	NA	NA	NA	NA	NA	1600	NA	NA	NA	NA	NA	NA	NA	NA	NA	NA	NA	NA
Zortapa_9	750	NA	300	4500	6000	3000	NA	1200	NA	NA	NA	NA	800	NA	2500	NA	NA	NA	650	NA	NA	NA	NA	NA	NA	NA	NA	300	NA	NA	NA	NA	NA	NA	NA	NA	NA	NA	NA	NA	NA
Zortapa_10	500	NA	250	3500	6500	2500	NA	1300	800	NA	NA	NA	800	NA	NA	NA	NA	NA	NA	NA	NA	NA	NA	NA	NA	NA	NA	500	NA	NA	NA	NA	NA	NA	NA	NA	NA	NA	NA	NA	NA
Geeken_1	300	NA	50	2500	4500	NA	NA	1500	NA	NA	4000	NA	NA	NA	NA	3000	NA	NA	500	NA	NA	NA	NA	NA	NA	NA	NA	NA	NA	NA	NA	NA	200	NA	NA	NA	NA	NA	NA	NA	NA
Geeken_2	300	NA	100	1500	3000	NA	NA	1200	450	NA	NA	NA	450	NA	NA	NA	NA	NA	500	NA	NA	NA	NA	NA	NA	NA	NA	NA	NA	NA	NA	NA	1200	NA	NA	NA	NA	NA	NA	NA	NA
Geeken_3	300	190417	50	3500	6000	4000	NA	1200	NA	2200	NA	NA	NA	NA	NA	1800	NA	NA	700	NA	NA	2500	NA	NA	NA	NA	NA	NA	NA	NA	NA	NA	1600	NA	NA	NA	NA	NA	NA	NA	NA
Geeken_4	250	NA	50	3000	4000	NA	NA	600	350	NA	NA	NA	NA	NA	NA	NA	NA	NA	250	NA	NA	NA	NA	NA	NA	NA	NA	NA	NA	3800	NA	NA	NA	NA	NA	NA	NA	NA	NA	NA	NA
Geeken_5	300	NA	30	3500	4000	NA	NA	NA	NA	NA	NA	NA	NA	NA	NA	1400	NA	NA	NA	NA	250	NA	NA	NA	NA	1600	NA	NA	NA	NA	NA	NA	NA	NA	NA	NA	NA	NA	NA	NA	NA
Geeken_6	350	NA	50	4000	NA	NA	NA	8000	NA	NA	NA	NA	NA	NA	NA	1600	NA	NA	500	NA	NA	NA	NA	NA	NA	NA	NA	NA	NA	NA	NA	NA	NA	NA	NA	NA	NA	NA	NA	NA	NA
Geeken_7	250	NA	125	3500	4200	NA	NA	NA	NA	NA	NA	NA	NA	NA	NA	NA	NA	NA	NA	NA	NA	NA	NA	NA	NA	NA	NA	NA	NA	NA	NA	NA	NA	NA	NA	NA	NA	NA	NA	NA	NA
Geeken_8	250	NA	250	2500	4500	NA	NA	NA	NA	NA	NA	NA	NA	NA	NA	NA	NA	NA	NA	NA	NA	NA	NA	NA	NA	NA	NA	NA	NA	NA	NA	NA	NA	NA	NA	NA	NA	NA	NA	NA	NA
Sanniquelli_1	500	101556	125	8400	12600	900	1280	NA	NA	NA	NA	NA	NA	NA	NA	NA	NA	NA	NA	NA	NA	NA	NA	NA	NA	NA	NA	NA	NA	NA	NA	NA	NA	NA	NA	NA	NA	NA	NA	NA	NA
Sanniquelli_2	500	126000	30	5000	6720	6720	800	NA	NA	NA	NA	NA	NA	NA	NA	NA	NA	NA	NA	NA	NA	NA	NA	NA	NA	NA	NA	NA	NA	NA	NA	NA	NA	NA	NA	NA	NA	NA	NA	NA	NA
Sanniquelli_3	375	126944	70	3360	10080	2730	736	NA	NA	NA	NA	NA	NA	NA	NA	NA	NA	NA	NA	NA	NA	NA	NA	NA	NA	NA	NA	NA	NA	NA	NA	NA	NA	NA	NA	NA	NA	NA	NA	NA	NA
Sanniquelli_4	300	152333	8400	5460	10920	1470	NA	NA	370	NA	NA	NA	200	NA	NA	NA	NA	NA	700	NA	NA	NA	NA	NA	NA	NA	NA	NA	NA	NA	NA	NA	NA	300	NA	NA	NA	NA	NA	NA	NA
Sanniquelli_5	400	152333	100	3500	8400	2730	NA	1500	NA	NA	NA	NA	NA	NA	NA	2200	NA	NA	900	NA	NA	NA	NA	NA	NA	2500	NA	NA	NA	NA	NA	NA	NA	NA	NA	NA	NA	NA	NA	NA	NA
Sanniquelli_6	800	68550	200	4200	8400	2000	NA	1800	800	NA	NA	780	NA	NA	3200	NA	NA	NA	800	NA	NA	NA	NA	NA	NA	NA	NA	NA	2500	NA	NA	NA	NA	NA	NA	NA	NA	NA	NA	NA	NA
Sanniquelli_7	500	57125	100	5040	8400	NA	NA	2200	NA	NA	NA	900	1000	NA	NA	NA	NA	NA	900	NA	NA	NA	NA	NA	NA	NA	NA	3800	2700	NA	NA	NA	NA	NA	NA	NA	NA	NA	NA	NA	NA
Sanniquelli_8	750	68550	200	5040	6300	2500	NA	1600	900	NA	NA	NA	700	NA	NA	NA	NA	NA	800	NA	NA	NA	NA	NA	NA	NA	NA	NA	2400	NA	NA	NA	NA	NA	NA	NA	NA	NA	NA	NA	NA
Sanniquelli_9	450	62837.5	200	6300	150	3500	NA	1500	950	NA	NA	NA	700	NA	NA	NA	NA	NA	NA	NA	NA	NA	NA	NA	NA	NA	NA	NA	2500	NA	NA	NA	NA	NA	NA	NA	NA	NA	NA	NA	NA
Sanniquelli_10	700	68550	150	5460	8400	3000	NA	1500	700	NA	NA	NA	600	NA	NA	NA	NA	NA	900	NA	NA	NA	NA	NA	NA	NA	NA	NA	2500	NA	NA	NA	NA	NA	NA	NA	NA	NA	NA	NA	NA
Nyannewliken_1	250	NA	NA	2500	3000	NA	NA	NA	NA	700	NA	NA	NA	NA	NA	1000	NA	NA	NA	NA	NA	NA	NA	NA	NA	NA	NA	NA	NA	NA	NA	NA	2000	NA	100	NA	NA	NA	NA	NA	NA
Nyannewliken_2	275	NA	NA	250	4500	NA	NA	NA	NA	800	1000	NA	NA	NA	1000	NA	NA	NA	NA	400	400	NA	NA	NA	1500	NA	NA	NA	NA	NA	NA	NA	NA	NA	NA	800	NA	NA	NA	NA	NA
Nyannewliken_3	350	40000	100	3500	7500	NA	NA	1200	NA	NA	NA	NA	NA	6500	NA	1800	NA	NA	800	NA	NA	NA	NA	NA	NA	NA	NA	NA	NA	NA	NA	NA	1800	NA	NA	NA	NA	NA	NA	NA	NA
Nyannewliken_4	350	NA	50	4000	4000	NA	NA	NA	NA	NA	1000	NA	NA	NA	NA	NA	NA	NA	800	NA	NA	NA	NA	NA	NA	NA	NA	NA	NA	NA	NA	NA	NA	NA	NA	NA	NA	NA	NA	NA	NA
Nyannewliken_5	300	45000	200	400	7000	NA	NA	1200	NA	NA	NA	NA	NA	NA	NA	1400	NA	NA	800	NA	NA	NA	NA	NA	NA	NA	NA	NA	NA	NA	NA	NA	NA	400	NA	NA	NA	NA	NA	NA	NA
Nyannewliken_6	250	4800	150	2500	3500	NA	NA	NA	NA	NA	NA	NA	NA	NA	NA	NA	NA	NA	NA	NA	NA	NA	NA	NA	NA	NA	NA	NA	NA	NA	NA	NA	NA	NA	NA	NA	NA	NA	NA	NA	NA
Nyannewliken_7	250	40000	100	2500	3000	NA	NA	NA	NA	NA	NA	NA	NA	NA	NA	2500	NA	NA	600	NA	NA	NA	NA	NA	NA	3000	NA	NA	NA	NA	NA	NA	NA	NA	NA	NA	NA	NA	NA	NA	NA
Nyannewliken_8	350	35000	100	2500	6000	NA	NA	2000	NA	NA	NA	NA	NA	NA	2300	2500	NA	NA	800	NA	NA	NA	NA	NA	NA	NA	NA	NA	NA	NA	NA	NA	NA	NA	NA	NA	NA	NA	NA	NA	NA
HighwoodCommunity_1	450	NA	100	NA	NA	350	NA	NA	NA	NA	NA	NA	NA	NA	NA	2500	NA	NA	NA	NA	NA	NA	NA	NA	NA	NA	NA	NA	NA	NA	NA	NA	NA	NA	NA	NA	NA	NA	NA	NA	NA
HighwoodCommunity_2	250	NA	100	NA	NA	1500	NA	NA	NA	NA	NA	NA	NA	NA	NA	NA	NA	NA	NA	NA	NA	NA	NA	NA	900	NA	NA	NA	NA	NA	NA	NA	NA	NA	NA	NA	NA	NA	NA	NA	NA
HighwoodCommunity_3	500	300	150	NA	NA	NA	NA	NA	600	NA	NA	NA	NA	NA	NA	3000	NA	NA	1000	NA	NA	NA	NA	NA	NA	NA	NA	NA	NA	NA	NA	NA	NA	NA	NA	NA	NA	NA	NA	NA	NA
HighwoodCommunity_4	3000	NA	85	NA	NA	NA	NA	NA	NA	NA	NA	NA	NA	NA	NA	NA	NA	NA	NA	NA	NA	NA	NA	NA	NA	NA	NA	NA	NA	NA	NA	NA	NA	NA	NA	NA	NA	NA	NA	NA	NA
HighwoodCommunity_5	350	NA	100	NA	NA	4200	NA	NA	NA	NA	NA	NA	NA	NA	NA	NA	NA	NA	NA	NA	NA	NA	NA	NA	NA	NA	NA	NA	NA	NA	NA	NA	NA	NA	NA	NA	NA	NA	NA	NA	NA
HighwoodCommunity_6	37800	NA	200	NA	NA	NA	NA	2000	NA	NA	NA	NA	NA	NA	NA	NA	NA	NA	600	NA	NA	NA	NA	NA	NA	NA	NA	NA	NA	NA	NA	NA	NA	700	NA	NA	NA	NA	NA	NA	NA
HighwoodCommunity_7	300	NA	100	3500	6300	NA	NA	1150	250	3200	NA	NA	250	NA	NA	2400	NA	NA	NA	NA	NA	NA	NA	NA	NA	NA	NA	NA	NA	NA	NA	NA	NA	NA	NA	NA	150	NA	NA	NA	NA
HighwoodCommunity_8	NA	NA	150	NA	NA	NA	NA	NA	300	NA	NA	NA	500	NA	NA	1600	NA	NA	NA	NA	NA	NA	NA	NA	NA	NA	NA	NA	NA	NA	NA	NA	NA	NA	NA	NA	200	NA	NA	NA	NA
HighwoodCommunity_9	500	NA	200	2500	6000	4000	NA	NA	NA	NA	NA	NA	500	NA	2600	3000	NA	NA	600	NA	NA	NA	NA	NA	NA	NA	NA	NA	NA	NA	NA	NA	NA	NA	NA	NA	250	18000	NA	NA	NA
Titiyen_1	350	NA	250	NA	4000	NA	NA	5600	350	NA	NA	NA	NA	NA	900	NA	NA	NA	NA	NA	NA	NA	600	NA	NA	NA	NA	NA	NA	NA	NA	NA	NA	NA	NA	NA	NA	NA	NA	NA	NA
Titiyen_2	500	126944	100	5000	7560	NA	NA	1500	NA	NA	NA	NA	NA	NA	NA	2600	NA	NA	800	NA	NA	NA	NA	NA	NA	NA	NA	NA	NA	NA	NA	NA	NA	NA	NA	NA	NA	NA	NA	NA	NA
Titiyen_3	300	25000	200	4000	7000	4500	NA	700	300	NA	4000	NA	NA	NA	4000	1500	NA	NA	600	NA	NA	NA	NA	NA	NA	NA	NA	NA	NA	NA	NA	NA	NA	NA	NA	NA	NA	NA	NA	NA	NA
Titiyen_4	500	84000	100	4000	8400	4500	NA	800	NA	NA	2500	NA	NA	6000	2500	2500	NA	NA	350	NA	NA	2500	NA	NA	NA	NA	NA	NA	1500	NA	NA	NA	NA	NA	NA	NA	NA	NA	NA	NA	NA
Titiyen_5	500	NA	100	NA	12600	21000	NA	NA	NA	NA	NA	NA	NA	NA	NA	NA	NA	NA	NA	NA	NA	NA	NA	NA	NA	NA	NA	NA	NA	NA	NA	NA	NA	NA	NA	NA	NA	NA	NA	NA	NA
Titiyen_6	350	NA	150	4300	8000	NA	NA	1500	NA	NA	NA	NA	NA	NA	1800	2500	NA	NA	500	NA	NA	NA	NA	NA	NA	5000	NA	NA	NA	NA	NA	NA	NA	NA	NA	NA	NA	NA	NA	NA	NA
Titiyen_7	350	NA	150	4000	6000	6500	NA	NA	NA	NA	NA	NA	NA	NA	2200	2200	NA	NA	NA	NA	NA	NA	NA	1000	NA	NA	NA	NA	NA	NA	NA	NA	NA	NA	NA	NA	NA	NA	NA	NA	NA
Titiyen_8	400	NA	250	3500	4000	4500	NA	1200	NA	NA	NA	NA	NA	NA	2000	NA	NA	5000	NA	NA	NA	NA	NA	NA	NA	NA	NA	NA	NA	NA	NA	NA	NA	NA	NA	NA	NA	NA	NA	NA	NA
GbangaCity_1	400	228500	75	NA	NA	NA	NA	NA	NA	NA	NA	NA	NA	4000	NA	NA	NA	4500	NA	NA	NA	NA	NA	NA	NA	NA	NA	NA	NA	NA	NA	NA	NA	NA	NA	NA	NA	NA	NA	NA	NA
GbangaCity_2	350	114250	200	4500	6000	5000	NA	NA	850	NA	NA	NA	750	NA	NA	NA	NA	NA	NA	NA	NA	NA	NA	NA	NA	NA	NA	NA	NA	NA	NA	NA	NA	NA	NA	NA	NA	NA	NA	NA	NA
GbangaCity_3	850	NA	100	NA	NA	NA	NA	NA	NA	NA	NA	NA	800	NA	NA	1500	NA	NA	NA	NA	NA	NA	NA	NA	NA	NA	NA	NA	NA	NA	NA	NA	NA	NA	NA	NA	NA	NA	NA	NA	NA
GbangaCity_4	350	71400	80	6300	6720	5880	NA	NA	NA	NA	NA	NA	450	NA	NA	NA	NA	NA	NA	NA	NA	NA	NA	NA	NA	NA	NA	150	NA	NA	NA	NA	NA	NA	NA	NA	NA	NA	NA	NA	NA
GbangaCity_5	550	67200	80	3360	NA	6000	NA	NA	NA	NA	NA	250	NA	NA	NA	1200	NA	2300	NA	NA	NA	NA	NA	NA	NA	NA	NA	NA	NA	NA	NA	NA	NA	NA	NA	NA	NA	NA	NA	NA	NA
GbangaCity_6	350	101556	60	7560	10920	7140	NA	200	NA	NA	NA	NA	800	NA	NA	3500	NA	NA	1200	NA	NA	NA	NA	NA	NA	NA	NA	NA	NA	NA	NA	NA	NA	NA	NA	NA	NA	NA	NA	NA	NA
GbangaCity_7	500	126944	200	8400	10920	5040	NA	1200	NA	NA	NA	NA	400	NA	NA	NA	NA	NA	900	NA	NA	NA	NA	NA	NA	NA	NA	NA	NA	NA	NA	NA	NA	NA	NA	NA	NA	NA	NA	NA	NA
GbangaCity_8	375	152333	60	4000	8400	2100	NA	1800	NA	NA	NA	600	800	NA	NA	NA	NA	NA	NA	NA	NA	NA	NA	NA	NA	NA	NA	NA	NA	NA	NA	NA	NA	NA	NA	NA	NA	NA	NA	NA	NA
GbangaCity_9	850	68550	250	6300	200	5000	NA	1700	950	NA	NA	NA	800	NA	NA	2500	NA	NA	NA	NA	NA	NA	NA	NA	NA	NA	NA	NA	NA	NA	NA	NA	NA	NA	NA	NA	NA	NA	NA	NA	NA
GbangaCity_10	600	200	150	5040	100	3500	NA	1800	800	NA	NA	NA	NA	NA	NA	2500	NA	NA	950	NA	NA	NA	NA	NA	NA	NA	NA	NA	NA	NA	NA	NA	NA	NA	NA	NA	NA	NA	NA	NA	NA
Warkpo_1	250	NA	100	5000	8000	NA	NA	1450	NA	NA	NA	NA	250	NA	NA	1500	NA	NA	800	NA	NA	NA	NA	NA	NA	NA	NA	NA	NA	NA	NA	NA	NA	NA	NA	NA	NA	NA	NA	NA	NA
Warkpo_2	400	203111	300	5000	6000	NA	NA	NA	NA	NA	NA	NA	NA	NA	NA	NA	NA	NA	NA	NA	NA	NA	NA	NA	NA	NA	NA	NA	NA	NA	NA	NA	NA	NA	NA	NA	NA	NA	NA	NA	NA
Warkpo_3	200	NA	100	3000	5000	NA	NA	700	300	1500	1000	NA	300	NA	NA	NA	NA	NA	NA	NA	NA	NA	NA	NA	NA	NA	NA	NA	NA	NA	NA	NA	NA	NA	NA	NA	NA	NA	NA	NA	NA
Warkpo_4	350	NA	100	4000	6000	NA	NA	2000	400	1500	NA	NA	NA	4800	NA	NA	NA	NA	500	NA	NA	NA	NA	NA	NA	NA	NA	NA	NA	NA	NA	NA	NA	NA	NA	NA	NA	NA	NA	NA	NA
Warkpo_5	500	NA	400	6000	6000	NA	NA	600	NA	NA	NA	NA	NA	NA	2500	3000	NA	NA	250	NA	NA	NA	NA	NA	NA	NA	NA	NA	NA	NA	NA	NA	NA	NA	NA	NA	NA	NA	NA	NA	NA
Warkpo_6	250	76166.7	150	5000	6000	NA	NA	NA	NA	NA	NA	400	NA	NA	3500	4000	NA	5500	NA	NA	NA	NA	NA	NA	NA	NA	NA	NA	NA	NA	NA	NA	NA	NA	NA	NA	NA	NA	NA	NA	NA
Warkpo_7	600	58800	50	600	2000	6000	NA	2000	NA	NA	4000	NA	NA	NA	4000	NA	NA	NA	NA	NA	NA	NA	NA	NA	NA	NA	NA	NA	NA	NA	NA	NA	NA	NA	NA	NA	NA	NA	NA	NA	NA
Warkpo_8	300	NA	75	5000	9000	NA	NA	NA	NA	NA	NA	NA	NA	NA	NA	NA	NA	NA	NA	NA	NA	NA	NA	NA	NA	NA	NA	NA	NA	NA	NA	NA	NA	NA	NA	NA	NA	NA	NA	NA	NA
Nyengba_1	500	NA	100	3000	7000	NA	NA	700	NA	NA	NA	NA	NA	NA	NA	1300	NA	NA	400	NA	NA	NA	NA	NA	NA	NA	NA	NA	NA	NA	NA	NA	NA	NA	NA	NA	NA	NA	NA	NA	NA
Nyengba_2	500	NA	50	4000	7500	NA	NA	800	NA	NA	1600	NA	NA	6000	NA	NA	NA	NA	700	NA	NA	1600	NA	NA	NA	NA	NA	NA	7000	NA	NA	NA	NA	NA	NA	NA	NA	NA	NA	NA	NA
Nyengba_3	400	NA	100	4000	NA	NA	NA	600	NA	NA	NA	NA	NA	NA	NA	1000	NA	NA	300	NA	NA	NA	NA	NA	NA	NA	NA	NA	NA	NA	NA	NA	NA	NA	NA	NA	NA	NA	NA	NA	NA
Nyengba_4	350	NA	50	3000	5000	NA	NA	600	400	NA	1500	NA	NA	NA	NA	1200	NA	NA	NA	NA	NA	NA	NA	NA	NA	NA	NA	NA	1200	NA	NA	NA	NA	NA	NA	NA	NA	NA	NA	NA	NA
Nyengba_5	600	NA	50	4000	7000	NA	NA	300	NA	NA	NA	NA	NA	4200	NA	700	NA	NA	300	NA	NA	NA	NA	NA	NA	NA	NA	NA	2000	NA	NA	NA	NA	NA	NA	NA	NA	NA	NA	NA	NA
Nyengba_6	500	NA	100	3000	7000	NA	NA	NA	NA	NA	NA	NA	NA	NA	NA	NA	NA	NA	NA	NA	NA	NA	NA	NA	NA	NA	NA	NA	NA	NA	NA	NA	NA	NA	NA	NA	NA	NA	NA	NA	NA
Nyengba_7	350	NA	100	2500	NA	NA	NA	NA	NA	NA	NA	NA	NA	NA	NA	NA	NA	NA	NA	NA	NA	NA	NA	NA	NA	NA	NA	NA	NA	NA	NA	NA	NA	NA	NA	NA	NA	NA	NA	NA	NA
Quabo_1	NA	NA	50	NA	NA	NA	NA	NA	NA	NA	NA	NA	NA	NA	NA	NA	NA	NA	NA	NA	NA	NA	NA	NA	NA	NA	NA	NA	NA	NA	NA	NA	NA	NA	NA	NA	NA	NA	NA	NA	NA
Quabo_2	350	NA	250	1600	7000	6000	NA	NA	NA	NA	NA	NA	NA	NA	1900	NA	NA	NA	NA	NA	NA	NA	NA	NA	NA	NA	NA	NA	NA	NA	NA	NA	NA	NA	NA	NA	NA	NA	NA	NA	NA
Quabo_3	300	NA	300	2500	7000	NA	NA	NA	NA	NA	NA	NA	NA	NA	NA	NA	NA	NA	NA	NA	NA	NA	NA	NA	NA	NA	NA	NA	NA	NA	NA	NA	NA	NA	NA	NA	NA	NA	NA	NA	NA
Quabo_4	380	NA	250	3500	NA	NA	NA	700	NA	NA	NA	NA	NA	NA	NA	1600	NA	NA	NA	NA	NA	NA	NA	NA	NA	NA	NA	NA	NA	NA	NA	NA	NA	NA	NA	NA	NA	NA	NA	NA	NA
Quabo_5	350	NA	300	1500	3500	NA	NA	700	NA	NA	NA	NA	NA	2700	NA	1500	NA	NA	NA	NA	NA	NA	NA	NA	NA	NA	NA	NA	NA	NA	NA	NA	NA	NA	NA	NA	NA	NA	NA	NA	NA
Quabo_6	350	NA	NA	3000	7000	NA	NA	750	NA	NA	1600	NA	NA	NA	1850	1700	NA	NA	NA	NA	NA	NA	NA	NA	NA	NA	NA	NA	NA	NA	NA	NA	NA	NA	NA	NA	NA	NA	NA	NA	NA
Dejallah_1	500	NA	200	3000	NA	NA	NA	400	NA	NA	NA	NA	NA	NA	1000	NA	NA	NA	400	NA	NA	NA	NA	NA	NA	NA	NA	NA	NA	NA	NA	NA	NA	NA	NA	NA	NA	NA	NA	NA	NA
Dejallah_2	NA	NA	100	4000	6000	NA	NA	600	NA	NA	NA	NA	NA	NA	1000	NA	NA	NA	400	NA	NA	NA	NA	NA	NA	NA	NA	NA	NA	NA	NA	NA	NA	NA	NA	NA	NA	NA	NA	NA	NA
Dejallah_3	NA	NA	100	3000	NA	NA	NA	NA	NA	NA	NA	NA	NA	NA	NA	NA	NA	NA	NA	NA	NA	NA	NA	NA	NA	NA	NA	NA	NA	NA	NA	NA	NA	NA	NA	NA	NA	NA	NA	NA	NA
Dejallah_4	250	NA	100	3500	NA	NA	NA	NA	NA	NA	NA	NA	NA	NA	NA	NA	NA	NA	NA	NA	NA	NA	NA	NA	NA	NA	NA	NA	NA	NA	NA	NA	NA	NA	NA	NA	NA	NA	NA	NA	NA
Dejallah_5	300	NA	100	3500	16800	NA	NA	1500	NA	NA	NA	NA	NA	NA	NA	NA	NA	NA	800	NA	NA	NA	NA	NA	NA	1800	NA	NA	NA	NA	NA	NA	NA	NA	NA	NA	NA	NA	NA	NA	NA
Dejallah_6	350	NA	200	3000	NA	NA	NA	NA	NA	NA	NA	NA	NA	NA	NA	NA	NA	NA	NA	NA	NA	NA	NA	NA	NA	NA	NA	NA	NA	NA	NA	NA	NA	NA	NA	NA	NA	NA	NA	NA	NA
Dejallah_7	400	NA	100	3000	NA	NA	NA	NA	NA	NA	NA	NA	NA	NA	NA	NA	NA	NA	NA	NA	NA	NA	NA	NA	NA	NA	NA	NA	NA	NA	NA	NA	NA	NA	NA	NA	NA	NA	NA	NA	NA
Dejallah_8	500	NA	200	4000	NA	NA	NA	NA	NA	NA	NA	NA	NA	NA	NA	NA	NA	NA	NA	NA	NA	NA	NA	NA	NA	NA	NA	NA	NA	NA	NA	NA	NA	NA	NA	NA	NA	NA	NA	NA	NA
Tojallah_1	250	NA	175	1500	NA	NA	NA	NA	NA	NA	NA	NA	NA	NA	NA	NA	NA	NA	NA	NA	NA	NA	NA	NA	NA	NA	NA	NA	NA	NA	NA	NA	NA	NA	NA	NA	NA	NA	NA	NA	NA
Tojallah_2	150	NA	200	2000	2500	NA	NA	NA	NA	NA	NA	NA	NA	NA	NA	NA	NA	NA	NA	NA	NA	NA	NA	NA	NA	NA	NA	NA	NA	NA	NA	NA	NA	NA	NA	NA	NA	NA	NA	NA	NA
Tojallah_3	250	NA	225	2000	NA	NA	1200	NA	NA	NA	NA	NA	NA	NA	NA	NA	NA	NA	NA	NA	NA	NA	NA	NA	NA	NA	NA	NA	NA	NA	NA	NA	NA	NA	NA	NA	NA	NA	NA	NA	NA
Tojallah_4	250	NA	350	4000	NA	NA	NA	1200	NA	NA	NA	NA	NA	NA	NA	2000	NA	NA	NA	NA	NA	NA	NA	NA	NA	NA	NA	NA	NA	NA	NA	NA	NA	NA	NA	NA	NA	NA	NA	NA	NA
Tojallah_5	250	NA	300	3500	NA	NA	NA	1000	250	NA	NA	NA	NA	NA	2000	NA	NA	NA	NA	NA	NA	NA	NA	NA	NA	NA	NA	NA	NA	NA	NA	NA	NA	NA	NA	NA	NA	NA	NA	NA	NA
Tojallah_6	350	10	250	4000	NA	NA	NA	2500	NA	NA	NA	NA	NA	NA	NA	NA	NA	NA	NA	NA	NA	NA	NA	NA	NA	NA	NA	NA	NA	NA	NA	NA	NA	NA	NA	NA	NA	NA	NA	NA	NA
Tojallah_7	NA	NA	NA	NA	NA	NA	NA	850	NA	NA	NA	NA	NA	NA	NA	NA	NA	NA	250	NA	NA	NA	NA	NA	NA	NA	NA	NA	NA	NA	NA	NA	NA	NA	NA	NA	NA	NA	NA	NA	NA
Tojallah_8	NA	NA	NA	NA	NA	NA	NA	800	NA	NA	NA	NA	NA	NA	NA	NA	NA	NA	250	NA	NA	NA	NA	NA	NA	NA	NA	NA	NA	NA	NA	NA	NA	NA	NA	NA	NA	NA	NA	NA	NA
ZiahTown_1	400	NA	200	3500	12600	NA	320	NA	NA	NA	NA	NA	NA	NA	NA	NA	NA	NA	NA	NA	NA	NA	NA	NA	NA	NA	NA	NA	NA	NA	NA	NA	NA	NA	NA	NA	NA	NA	NA	NA	NA
ZiahTown_2	450	NA	100	4500	12600	NA	NA	NA	400	NA	NA	NA	NA	NA	2800	2800	NA	NA	500	NA	NA	NA	NA	NA	NA	NA	NA	NA	NA	NA	NA	NA	NA	NA	NA	NA	NA	NA	NA	NA	NA
ZiahTown_3	250	NA	200	3500	8400	8400	NA	NA	NA	NA	NA	NA	NA	NA	NA	NA	NA	NA	NA	NA	NA	NA	NA	NA	NA	NA	NA	NA	NA	NA	NA	NA	NA	NA	NA	NA	NA	NA	NA	NA	NA
ZiahTown_4	250	NA	70	3500	14700	14700	NA	NA	NA	NA	NA	NA	NA	NA	NA	NA	NA	NA	700	NA	NA	NA	NA	NA	NA	NA	NA	NA	NA	NA	NA	NA	NA	NA	NA	NA	NA	NA	NA	NA	NA
ZiahTown_5	100	200	NA	NA	NA	NA	NA	NA	NA	NA	NA	NA	NA	NA	NA	NA	NA	NA	NA	NA	NA	NA	NA	NA	NA	NA	NA	NA	NA	NA	NA	NA	NA	NA	NA	NA	NA	NA	NA	NA	NA
ZiahTown_6	300	NA	350	NA	NA	NA	NA	NA	NA	NA	NA	NA	NA	NA	NA	NA	NA	NA	NA	NA	NA	NA	NA	NA	NA	NA	NA	NA	NA	NA	NA	NA	NA	NA	NA	NA	NA	NA	NA	NA	NA
ZiahTown_7	250	NA	150	3500	NA	NA	2000	NA	NA	NA	NA	NA	NA	NA	NA	NA	NA	NA	NA	NA	NA	NA	NA	NA	NA	NA	NA	NA	NA	NA	NA	NA	NA	NA	NA	NA	NA	NA	NA	NA	NA
ZiahTown_8	150	NA	150	3500	NA	NA	NA	NA	NA	NA	NA	NA	NA	NA	NA	NA	NA	NA	NA	NA	NA	NA	NA	NA	NA	NA	NA	NA	NA	NA	NA	NA	NA	NA	NA	NA	NA	NA	NA	NA	NA
ZiahTown_9	425	NA	145	4500	8000	NA	1500	NA	NA	NA	NA	NA	NA	NA	NA	NA	NA	NA	NA	NA	NA	NA	NA	NA	NA	NA	NA	NA	NA	NA	NA	NA	NA	NA	NA	NA	NA	NA	NA	NA	NA
ZiahTown_10	250	NA	175	5000	NA	NA	NA	NA	NA	NA	NA	NA	NA	NA	NA	NA	NA	NA	NA	NA	NA	NA	NA	NA	NA	NA	NA	NA	NA	NA	NA	NA	NA	NA	NA	NA	NA	NA	NA	NA	NA
Bilibo_1	450	NA	100	3500	NA	NA	NA	1000	NA	NA	NA	NA	NA	NA	NA	1500	NA	NA	NA	NA	NA	NA	NA	NA	NA	1500	NA	NA	NA	NA	NA	NA	NA	NA	NA	NA	NA	NA	NA	NA	NA
Bilibo_2	NA	NA	NA	NA	NA	NA	NA	NA	NA	NA	NA	NA	NA	NA	NA	NA	NA	NA	NA	NA	NA	NA	NA	NA	NA	NA	NA	NA	NA	NA	NA	NA	NA	NA	NA	NA	NA	NA	NA	NA	NA
Bilibo_3	250	NA	250	4000	NA	NA	NA	NA	NA	NA	NA	NA	NA	NA	NA	1300	NA	NA	NA	NA	NA	NA	NA	NA	NA	NA	NA	NA	NA	NA	NA	NA	NA	NA	NA	NA	NA	NA	NA	NA	NA
Bilibo_4	NA	NA	100	2000	NA	NA	NA	1400	NA	NA	NA	NA	NA	NA	NA	1300	NA	NA	NA	NA	NA	NA	NA	NA	NA	NA	NA	NA	NA	NA	NA	NA	NA	NA	NA	NA	NA	NA	NA	NA	NA
Bilibo_5	400	NA	250	4000	NA	NA	NA	500	NA	NA	NA	NA	NA	NA	1200	1500	NA	NA	NA	NA	NA	NA	NA	NA	NA	1500	NA	NA	NA	NA	NA	NA	NA	NA	NA	NA	NA	NA	NA	NA	NA
Bilibo_6	280	NA	100	3500	NA	NA	NA	NA	NA	NA	NA	NA	NA	NA	NA	NA	NA	NA	NA	NA	NA	NA	NA	NA	NA	NA	NA	NA	NA	NA	NA	NA	NA	NA	NA	NA	NA	NA	NA	NA	NA
Bilibo_7	400	NA	100	4000	7500	NA	NA	NA	NA	NA	NA	NA	NA	NA	NA	NA	NA	NA	NA	NA	NA	NA	NA	NA	NA	NA	NA	NA	NA	NA	NA	NA	NA	NA	NA	NA	NA	NA	NA	NA	NA
Bilibo_8	800	NA	300	4500	NA	NA	NA	1500	NA	NA	NA	NA	NA	NA	1800	NA	NA	NA	NA	NA	NA	NA	NA	NA	NA	NA	NA	NA	NA	NA	NA	NA	NA	NA	NA	NA	NA	NA	NA	NA	NA
Jalay_1	350	NA	50	3000	100	NA	NA	1000	300	NA	NA	NA	300	NA	NA	1200	NA	NA	NA	NA	NA	NA	NA	NA	NA	NA	NA	150	NA	NA	NA	NA	NA	NA	NA	NA	NA	NA	NA	NA	NA
Jalay_2	500	NA	250	3500	8400	NA	NA	1000	500	NA	NA	NA	500	NA	NA	1600	NA	NA	NA	NA	NA	NA	NA	NA	NA	NA	NA	150	NA	NA	NA	NA	NA	NA	NA	NA	NA	NA	NA	NA	NA
Jalay_3	400	NA	100	4200	6720	NA	NA	NA	NA	NA	NA	NA	NA	NA	NA	NA	NA	NA	NA	NA	NA	NA	NA	NA	NA	NA	NA	NA	NA	NA	NA	NA	NA	NA	NA	NA	NA	NA	NA	NA	NA
Jalay_4	350	NA	25	3500	12600	NA	NA	1400	500	NA	NA	350	500	NA	NA	NA	NA	NA	NA	NA	NA	NA	NA	NA	NA	NA	NA	200	NA	NA	NA	NA	NA	NA	NA	NA	NA	NA	NA	NA	NA
Jalay_5	500	NA	100	4200	8400	NA	NA	NA	NA	NA	NA	NA	NA	NA	NA	NA	NA	NA	NA	NA	NA	NA	NA	NA	NA	NA	NA	NA	NA	NA	NA	NA	NA	NA	NA	NA	NA	NA	NA	NA	NA
Jalay_6	450	NA	50	6720	10080	NA	NA	1200	NA	NA	NA	NA	NA	NA	1200	NA	NA	NA	900	NA	NA	NA	NA	NA	NA	1850	NA	NA	NA	NA	NA	NA	NA	NA	NA	NA	NA	NA	NA	NA	NA
Jalay_7	350	152333	50	3500	6300	3780	NA	NA	NA	NA	NA	NA	NA	NA	NA	NA	NA	NA	NA	NA	NA	NA	NA	NA	NA	NA	NA	NA	NA	NA	NA	NA	NA	NA	NA	NA	NA	NA	NA	NA	NA
Jalay_8	400	NA	100	5000	8400	3780	NA	NA	NA	NA	NA	NA	NA	NA	NA	NA	NA	NA	NA	NA	NA	NA	NA	NA	NA	NA	NA	NA	NA	NA	NA	NA	NA	NA	NA	NA	NA	NA	NA	NA	NA
Geipa_1	400	NA	40	2500	4000	3000	NA	NA	NA	NA	NA	NA	NA	NA	NA	NA	NA	NA	NA	NA	NA	NA	NA	NA	NA	NA	NA	NA	NA	NA	NA	NA	NA	NA	NA	NA	NA	NA	NA	NA	NA
Geipa_2	300	NA	80	2000	4000	2000	800	NA	NA	NA	NA	NA	NA	NA	NA	NA	NA	NA	NA	NA	NA	NA	NA	NA	NA	NA	NA	NA	NA	NA	NA	NA	NA	NA	NA	NA	NA	NA	NA	NA	NA
Geipa_3	500	NA	250	5460	8400	1260	NA	2000	NA	NA	NA	NA	NA	NA	NA	5000	NA	NA	NA	NA	NA	NA	NA	NA	NA	3700	NA	NA	NA	NA	NA	NA	NA	NA	NA	NA	NA	NA	NA	NA	NA
Geipa_4	900	NA	70	3500	6720	5460	960	NA	NA	NA	NA	NA	NA	NA	NA	NA	NA	NA	NA	NA	NA	NA	NA	NA	NA	NA	NA	NA	NA	NA	NA	NA	NA	NA	NA	NA	NA	NA	NA	NA	NA
Geipa_5	500	NA	100	5000	7000	3000	NA	1500	400	NA	NA	NA	NA	NA	NA	3500	NA	NA	700	NA	NA	NA	NA	NA	NA	NA	NA	250	NA	NA	NA	NA	NA	NA	NA	NA	NA	NA	NA	NA	NA
Geipa_6	500	NA	150	5000	7000	3500	NA	1500	400	NA	NA	NA	400	NA	NA	3500	NA	NA	NA	NA	NA	NA	NA	NA	NA	NA	NA	150	NA	NA	NA	NA	NA	NA	NA	NA	NA	NA	NA	NA	NA
Geipa_7	500	NA	250	4000	6000	3500	NA	1500	500	NA	NA	NA	500	NA	NA	NA	NA	NA	NA	NA	NA	NA	NA	NA	NA	NA	NA	250	NA	NA	NA	NA	NA	NA	NA	NA	NA	NA	NA	NA	NA
Geipa_8	400	NA	250	2500	6000	3500	NA	1700	450	NA	NA	NA	400	NA	NA	2000	NA	NA	NA	NA	NA	NA	NA	NA	NA	NA	NA	2180	NA	NA	NA	NA	NA	NA	NA	NA	NA	NA	NA	NA	NA
Duanpea_1	600	75600	200	5460	10500	6000	NA	1600	900	NA	NA	NA	1100	NA	5000	2200	NA	NA	NA	NA	NA	NA	NA	NA	NA	NA	NA	NA	1200	NA	NA	NA	NA	NA	NA	NA	NA	NA	NA	NA	NA
Duanpea_2	750	57125	150	3500	100	4000	NA	NA	600	2200	NA	NA	350	NA	NA	1700	NA	NA	NA	NA	NA	NA	NA	NA	NA	NA	NA	NA	NA	NA	NA	NA	NA	NA	NA	NA	NA	NA	NA	NA	NA
Duanpea_3	500	NA	150	4000	8500	9000	NA	1300	500	NA	NA	NA	400	NA	NA	NA	NA	NA	NA	NA	NA	NA	NA	NA	NA	NA	NA	350	NA	NA	NA	NA	NA	NA	NA	NA	NA	NA	NA	NA	NA
Duanpea_4	300	NA	40	5000	8400	8000	480	NA	NA	NA	NA	NA	NA	NA	NA	NA	NA	NA	NA	NA	NA	NA	NA	NA	NA	NA	NA	NA	NA	NA	NA	NA	NA	NA	NA	NA	NA	NA	NA	NA	NA
Duanpea_5	700	34275	20	2500	8400	4000	NA	2700	NA	NA	NA	NA	NA	NA	NA	3000	NA	NA	NA	NA	NA	NA	NA	NA	NA	4000	NA	NA	NA	NA	NA	NA	NA	NA	NA	NA	NA	NA	NA	NA	NA
Duanpea_6	700	177722	6300	400	7140	5040	560	NA	NA	NA	NA	NA	NA	NA	NA	NA	NA	NA	NA	NA	NA	NA	NA	NA	NA	NA	NA	NA	NA	NA	NA	NA	NA	NA	NA	NA	NA	NA	NA	NA	NA
CampOne_1	650	NA	75	4200	NA	NA	NA	NA	NA	NA	NA	150	NA	NA	1300	1600	NA	NA	NA	NA	1000	NA	1500	NA	NA	NA	NA	NA	NA	NA	NA	NA	NA	NA	NA	NA	NA	NA	NA	NA	NA
CampOne_2	400	NA	100	3000	150	NA	NA	600	NA	NA	NA	75	NA	NA	NA	1500	NA	NA	NA	NA	NA	NA	NA	NA	NA	NA	NA	NA	NA	NA	NA	NA	NA	NA	NA	NA	NA	NA	NA	NA	NA
CampOne_3	350	NA	100	3500	8000	NA	NA	800	NA	NA	NA	NA	NA	NA	2000	NA	NA	NA	NA	NA	NA	NA	NA	NA	NA	NA	NA	NA	NA	NA	NA	NA	NA	NA	NA	NA	NA	NA	NA	NA	NA
CampOne_4	350	NA	200	5000	8000	NA	NA	800	NA	NA	NA	NA	NA	NA	NA	NA	NA	300	NA	NA	NA	NA	NA	NA	NA	NA	NA	NA	NA	NA	NA	NA	NA	NA	NA	NA	NA	NA	NA	NA	NA
CampOne_5	380	126944	80	3000	6300	2000	NA	900	NA	NA	NA	NA	NA	NA	NA	1800	NA	NA	500	NA	NA	NA	NA	NA	NA	2500	NA	NA	NA	NA	NA	NA	NA	NA	NA	NA	NA	NA	NA	NA	NA
CampOne_6	450	142178	100	3500	5040	2730	NA	750	NA	NA	NA	NA	NA	NA	750	1500	NA	NA	NA	NA	NA	NA	NA	NA	NA	3500	NA	NA	NA	NA	NA	NA	NA	NA	NA	NA	NA	NA	NA	NA	NA
CampOne_7	500	NA	200	60	100	NA	NA	1700	500	1700	3000	NA	NA	NA	1800	2500	NA	NA	880	NA	NA	NA	NA	NA	NA	NA	NA	NA	7000	NA	NA	NA	NA	NA	NA	NA	NA	NA	NA	NA	NA
CampOne_8	400	NA	400	3500	6300	5000	NA	7500	375	1200	NA	NA	NA	NA	5000	5000	NA	NA	500	NA	NA	NA	NA	NA	NA	NA	NA	NA	6000	NA	NA	NA	NA	NA	NA	NA	NA	NA	NA	NA	NA
Barwu_1	400	NA	200	4500	9000	NA	NA	NA	NA	NA	NA	NA	NA	NA	2500	2500	NA	4000	2500	NA	NA	NA	NA	NA	NA	NA	NA	NA	NA	NA	NA	NA	NA	NA	NA	NA	NA	NA	NA	NA	NA
Barwu_2	400	NA	200	4000	9000	NA	NA	NA	NA	NA	NA	2500	NA	NA	2500	2000	NA	4000	600	NA	NA	NA	NA	NA	NA	NA	NA	NA	NA	NA	NA	NA	NA	NA	NA	NA	NA	NA	NA	NA	NA
Barwu_3	300	NA	450	6000	10000	NA	NA	NA	NA	NA	NA	NA	NA	NA	NA	1500	NA	NA	NA	NA	NA	NA	NA	NA	NA	NA	NA	NA	NA	NA	NA	NA	NA	NA	NA	NA	NA	NA	NA	NA	NA
Barwu_4	250	NA	150	4000	7000	NA	1600	NA	NA	NA	NA	NA	NA	NA	NA	NA	NA	NA	NA	NA	NA	NA	NA	NA	NA	NA	NA	NA	NA	NA	NA	NA	NA	NA	NA	NA	NA	NA	NA	NA	NA
BhaiTarway_1	200	NA	225	3000	1300	2500	NA	NA	NA	NA	NA	NA	NA	NA	NA	NA	NA	NA	NA	NA	NA	NA	NA	NA	NA	NA	NA	NA	NA	NA	NA	NA	NA	NA	NA	NA	NA	NA	NA	NA	NA
BhaiTarway_2	175	NA	275	3000	NA	1500	NA	NA	NA	NA	NA	NA	NA	NA	NA	NA	NA	NA	NA	NA	NA	NA	NA	NA	NA	NA	NA	NA	NA	NA	NA	NA	NA	NA	NA	NA	NA	NA	NA	NA	NA
BhaiTarway_3	350	NA	300	3000	NA	2500	NA	1200	NA	NA	NA	NA	NA	NA	NA	2000	NA	3000	NA	NA	NA	NA	300	NA	NA	NA	NA	NA	NA	NA	NA	NA	NA	NA	NA	NA	NA	NA	NA	NA	NA
BhaiTarway_4	300	NA	200	3000	NA	NA	NA	200	NA	NA	NA	NA	NA	NA	2500	2000	NA	NA	NA	NA	NA	NA	NA	NA	NA	NA	NA	NA	NA	NA	NA	NA	NA	NA	NA	NA	NA	NA	NA	NA	NA
BhaiTarway_5	300	NA	250	3500	NA	2500	NA	NA	350	NA	NA	NA	NA	NA	1400	2500	NA	3500	NA	NA	NA	NA	NA	NA	NA	NA	NA	NA	NA	NA	NA	NA	NA	NA	NA	NA	NA	NA	NA	NA	NA
Druwar_1	NA	NA	150	4500	9500	NA	NA	NA	NA	NA	NA	NA	NA	NA	NA	NA	NA	NA	NA	NA	NA	NA	NA	NA	NA	NA	NA	NA	NA	NA	NA	NA	NA	NA	NA	NA	NA	NA	NA	NA	NA
Druwar_2	NA	NA	100	4500	9500	NA	NA	NA	NA	NA	NA	NA	NA	NA	NA	NA	NA	NA	NA	NA	NA	NA	NA	NA	NA	NA	NA	NA	NA	NA	NA	NA	NA	NA	NA	NA	NA	NA	NA	NA	NA
Druwar_3	400	NA	100	4500	NA	NA	NA	500	NA	NA	NA	NA	NA	NA	1000	800	NA	NA	250	NA	NA	NA	NA	NA	NA	NA	NA	NA	NA	NA	NA	NA	NA	NA	NA	NA	NA	NA	NA	NA	NA
PeahTown_1	450	250	100	4500	10000	NA	1500	NA	NA	NA	NA	NA	NA	NA	NA	NA	NA	NA	NA	NA	NA	NA	NA	NA	NA	NA	NA	NA	NA	NA	NA	NA	NA	NA	NA	NA	NA	NA	NA	NA	NA
PeahTown_2	350	57125	100	4500	9000	NA	NA	NA	NA	NA	NA	NA	NA	NA	NA	NA	NA	NA	NA	NA	NA	NA	NA	NA	NA	NA	NA	NA	NA	NA	NA	NA	NA	NA	NA	NA	NA	NA	NA	NA	NA
PeahTown_3	400	250	800	4500	9000	NA	NA	NA	NA	NA	NA	NA	NA	NA	NA	NA	NA	NA	NA	NA	NA	NA	NA	NA	NA	NA	NA	NA	NA	NA	NA	NA	NA	NA	NA	NA	NA	NA	NA	NA	NA
Juluzon_1	250	NA	250	NA	NA	NA	NA	500	NA	NA	NA	NA	NA	NA	NA	1500	NA	NA	NA	NA	NA	NA	NA	NA	NA	NA	NA	NA	NA	NA	NA	NA	NA	NA	NA	NA	NA	NA	NA	NA	NA
Juluzon_2	250	NA	500	NA	NA	NA	NA	800	NA	NA	NA	NA	NA	NA	1500	NA	NA	NA	NA	NA	NA	NA	NA	NA	NA	NA	NA	NA	NA	NA	NA	NA	NA	NA	NA	NA	NA	NA	NA	NA	NA
Juluzon_3	250	NA	250	NA	NA	NA	NA	750	NA	NA	NA	NA	NA	NA	NA	1500	NA	NA	NA	NA	NA	NA	NA	NA	NA	NA	NA	NA	NA	NA	NA	NA	NA	NA	NA	NA	NA	NA	NA	NA	NA
Juluzon_4	250	NA	350	15000	8400	NA	NA	600	NA	NA	NA	NA	NA	NA	NA	1800	NA	NA	NA	NA	NA	NA	NA	NA	NA	NA	NA	NA	NA	NA	NA	NA	NA	NA	NA	NA	NA	NA	NA	NA	NA
Juluzon_5	250	NA	200	1500	16800	NA	NA	700	NA	NA	NA	NA	NA	NA	NA	1400	NA	1500	NA	NA	NA	NA	NA	NA	NA	NA	NA	NA	NA	NA	NA	NA	NA	NA	NA	NA	NA	NA	NA	NA	NA
Juluzon_6	250	NA	350	NA	8400	NA	NA	700	NA	NA	NA	NA	NA	NA	NA	1600	NA	NA	NA	NA	NA	NA	NA	NA	NA	NA	NA	NA	900	NA	NA	NA	NA	NA	NA	NA	NA	NA	NA	NA	NA
Sayuo_1	400	NA	50	3500	7000	NA	NA	250	NA	NA	NA	NA	NA	NA	NA	800	NA	NA	150	NA	NA	NA	NA	NA	NA	NA	NA	NA	NA	NA	NA	NA	NA	NA	NA	NA	NA	NA	NA	NA	NA
Sayuo_2	400	NA	33.3	4000	7000	NA	NA	500	NA	NA	NA	NA	NA	NA	NA	800	NA	4000	250	NA	NA	NA	NA	NA	NA	NA	NA	NA	3500	NA	NA	NA	NA	NA	NA	NA	NA	NA	NA	NA	NA
Sayuo_3	350	NA	NA	300	8350	NA	NA	400	NA	NA	NA	NA	NA	NA	NA	1000	NA	NA	300	NA	NA	NA	NA	NA	NA	NA	NA	NA	NA	NA	NA	NA	NA	NA	NA	NA	NA	NA	NA	NA	NA
Sayuo_4	250	NA	50	3000	8000	NA	NA	NA	NA	NA	NA	NA	NA	NA	NA	NA	NA	NA	NA	NA	NA	NA	NA	NA	NA	NA	NA	NA	NA	NA	NA	NA	NA	NA	NA	NA	NA	NA	NA	NA	NA
Sayuo_5	350	NA	33.3	4000	NA	NA	NA	NA	NA	NA	NA	NA	NA	NA	NA	NA	NA	NA	NA	NA	NA	NA	NA	NA	NA	NA	NA	NA	NA	NA	NA	NA	NA	NA	NA	NA	NA	NA	NA	NA	NA
Sayuo_6	350	NA	33.3	3500	5000	NA	NA	NA	NA	NA	NA	NA	NA	NA	NA	NA	NA	NA	NA	NA	NA	NA	NA	NA	NA	NA	NA	NA	NA	NA	NA	NA	NA	NA	NA	NA	NA	NA	NA	NA	NA
Sayuo_7	500	NA	100	4000	NA	NA	NA	NA	NA	NA	NA	NA	NA	NA	NA	NA	NA	NA	NA	NA	NA	NA	NA	NA	NA	NA	NA	NA	NA	NA	NA	NA	NA	NA	NA	NA	NA	NA	NA	NA	NA
Sayuo_8	500	NA	50	4000	NA	NA	NA	NA	NA	NA	NA	NA	NA	NA	NA	NA	NA	NA	NA	NA	NA	NA	NA	NA	NA	NA	NA	NA	NA	NA	NA	NA	NA	NA	NA	NA	NA	NA	NA	NA	NA
Gbellie_1	600	152333	35	5000	3500	8000	NA	NA	400	NA	NA	NA	600	NA	NA	NA	NA	NA	NA	NA	NA	NA	NA	NA	NA	NA	NA	NA	NA	NA	NA	NA	NA	NA	NA	NA	NA	NA	NA	NA	NA
Gbellie_2	600	67200	35	5000	5000	12000	NA	NA	700	NA	NA	NA	600	NA	NA	1400	NA	NA	NA	NA	NA	NA	NA	NA	NA	NA	NA	NA	NA	NA	NA	NA	NA	NA	NA	NA	NA	NA	NA	NA	NA
Gbellie_3	600	67200	35	5000	5000	16000	NA	500	700	NA	NA	NA	700	NA	NA	NA	NA	NA	NA	NA	NA	NA	NA	NA	NA	NA	NA	NA	NA	NA	NA	NA	NA	NA	NA	NA	NA	NA	NA	NA	NA
DavidVillagePalmville_1	250	NA	50	NA	NA	NA	NA	NA	500	NA	NA	NA	NA	NA	2800	3000	NA	NA	NA	NA	NA	NA	NA	NA	NA	NA	NA	NA	NA	NA	NA	NA	NA	NA	NA	NA	NA	NA	NA	NA	NA
DavidVillagePalmville_2	NA	NA	70	NA	NA	NA	NA	900	NA	NA	NA	NA	NA	NA	1100	1500	NA	NA	350	NA	NA	NA	NA	NA	NA	NA	NA	NA	NA	NA	NA	NA	NA	NA	NA	NA	NA	NA	NA	NA	NA
DavidVillagePalmville_3	500	NA	30	NA	NA	NA	1350	NA	NA	NA	NA	NA	NA	NA	NA	NA	NA	NA	NA	NA	NA	NA	NA	NA	NA	NA	NA	NA	NA	NA	NA	NA	NA	NA	NA	NA	NA	NA	NA	NA	NA
Tohou_2	500	NA	200	1500	NA	NA	NA	NA	NA	NA	NA	NA	NA	NA	NA	NA	NA	NA	NA	NA	NA	NA	NA	NA	NA	NA	NA	NA	NA	NA	NA	NA	NA	NA	NA	NA	NA	NA	NA	NA	NA
Tohou_1	NA	NA	NA	NA	NA	NA	NA	NA	NA	NA	NA	NA	NA	NA	NA	NA	NA	NA	NA	NA	NA	NA	NA	NA	NA	NA	NA	NA	NA	NA	NA	NA	NA	NA	NA	NA	NA	NA	NA	NA	NA
Voinjama_1	450	76166.7	50	NA	NA	NA	NA	NA	NA	NA	NA	NA	NA	6000	NA	NA	NA	4800	NA	NA	NA	NA	NA	NA	NA	NA	NA	NA	NA	NA	NA	NA	NA	NA	NA	NA	NA	NA	NA	NA	NA
Voinjama_2	450	57125	20	7000	9500	NA	NA	NA	800	NA	NA	NA	NA	NA	NA	NA	NA	600	NA	NA	NA	NA	NA	NA	NA	NA	NA	NA	NA	NA	NA	NA	NA	NA	NA	NA	NA	NA	NA	NA	NA
Voinjama_3	400	152333	50	NA	200	NA	NA	NA	NA	NA	NA	NA	NA	NA	NA	NA	NA	NA	NA	NA	NA	NA	NA	NA	NA	NA	NA	NA	NA	NA	NA	NA	NA	NA	NA	NA	NA	NA	NA	NA	NA
Voinjama_4	300	42000	50	4200	6300	12600	NA	1000	NA	NA	NA	NA	NA	NA	1200	1500	NA	NA	500	NA	NA	NA	NA	NA	NA	NA	NA	NA	NA	NA	NA	NA	NA	NA	NA	NA	NA	NA	NA	NA	NA
Voinjama_5	350	101556	100	4000	8400	3000	NA	2800	NA	NA	NA	300	400	NA	NA	NA	NA	NA	1800	NA	NA	NA	NA	NA	NA	NA	NA	NA	NA	NA	NA	NA	NA	NA	NA	NA	NA	NA	NA	NA	NA
Voinjama_6	300	84000	50	5460	8400	400	NA	2800	NA	NA	NA	NA	400	NA	NA	4000	NA	3000	NA	NA	NA	NA	NA	NA	NA	NA	NA	NA	NA	NA	NA	NA	NA	NA	NA	NA	NA	NA	NA	NA	NA
Voinjama_7	300	NA	75	4200	7560	NA	NA	2800	NA	NA	NA	NA	400	NA	NA	3000	NA	2800	1800	NA	NA	NA	NA	NA	NA	NA	NA	NA	NA	NA	NA	NA	NA	NA	NA	NA	NA	NA	NA	NA	NA
Voinjama_8	300	360	150	3500	7500	2000	NA	1200	600	NA	NA	NA	500	6875	NA	NA	NA	1950	850	NA	NA	NA	NA	NA	NA	NA	NA	NA	NA	NA	NA	NA	NA	NA	NA	NA	NA	NA	NA	NA	NA
Voinjama_9	450	126944	175	4200	6300	3500	NA	1450	650	NA	NA	500	400	NA	NA	NA	NA	2800	750	NA	NA	NA	NA	NA	NA	NA	NA	NA	NA	NA	NA	NA	NA	NA	NA	NA	NA	NA	NA	NA	NA
Voinjama_10	450	152333	125	3500	7140	2700	NA	NA	550	3500	NA	450	350	NA	NA	NA	NA	2600	950	NA	NA	NA	NA	NA	NA	NA	NA	NA	NA	NA	NA	NA	NA	NA	NA	NA	NA	NA	NA	NA	NA
Gbolo_1	250	142178	25	1500	8400	13440	NA	2800	NA	NA	NA	NA	NA	NA	NA	3000	NA	NA	1000	NA	NA	NA	NA	NA	NA	NA	NA	NA	NA	NA	NA	NA	NA	NA	NA	NA	NA	NA	NA	NA	NA
Gbolo_2	350	NA	50	NA	125	2772	NA	1400	NA	NA	NA	NA	NA	NA	NA	3000	NA	NA	1800	NA	NA	NA	NA	NA	NA	NA	NA	NA	NA	NA	NA	NA	NA	450	NA	NA	NA	NA	NA	NA	NA
Gbolo_3	500	NA	70	5460	6720	4500	NA	1000	700	NA	NA	NA	550	NA	NA	1400	NA	1200	NA	NA	NA	NA	NA	NA	NA	NA	NA	NA	NA	NA	NA	NA	NA	NA	NA	NA	NA	NA	NA	NA	NA
Gbolo_4	500	NA	60	NA	NA	NA	NA	900	500	2000	NA	NA	450	NA	NA	2400	NA	3000	NA	NA	NA	NA	NA	NA	NA	NA	NA	NA	NA	NA	NA	NA	NA	NA	NA	NA	NA	NA	NA	NA	NA
Gbarta_1	500	84000	150	3360	7560	3000	NA	1000	NA	NA	NA	NA	NA	NA	NA	450	NA	5600	700	NA	NA	NA	NA	NA	NA	NA	NA	NA	NA	NA	NA	NA	NA	NA	NA	NA	NA	NA	NA	NA	NA
Gbarta_2	500	92400	150	3360	8400	500	NA	2800	NA	NA	NA	NA	NA	NA	2800	5000	NA	6000	NA	NA	NA	NA	NA	NA	NA	NA	NA	NA	NA	NA	NA	NA	NA	NA	NA	NA	NA	NA	NA	NA	NA
Gbarta_3	400	NA	75	3500	5460	2800	NA	2800	NA	NA	NA	NA	NA	NA	NA	4000	NA	3500	1800	NA	NA	NA	NA	NA	NA	NA	NA	NA	NA	NA	NA	NA	NA	NA	NA	NA	NA	NA	NA	NA	NA
Gbarta_4	300	126944	50	4000	100	3500	NA	1500	NA	NA	NA	NA	NA	NA	1800	5000	NA	2800	NA	NA	NA	NA	NA	NA	NA	NA	NA	NA	NA	NA	NA	NA	NA	NA	NA	NA	NA	NA	NA	NA	NA
Gbarta_5	500	NA	200	3500	8400	2500	NA	1500	800	5000	NA	400	NA	NA	NA	3800	NA	3500	NA	NA	NA	NA	NA	NA	NA	NA	NA	NA	2000	NA	NA	NA	NA	NA	NA	NA	NA	NA	NA	NA	NA
Gbarta_6	450	NA	200	5880	12600	4000	NA	1300	900	3800	NA	NA	NA	NA	NA	NA	NA	3500	NA	NA	NA	NA	NA	NA	NA	NA	NA	NA	2100	NA	NA	NA	NA	NA	NA	NA	NA	NA	NA	NA	NA
Gbarta_7	800	177722	60	5040	12600	3500	NA	1300	900	NA	NA	800	NA	NA	NA	3500	NA	4000	1200	NA	NA	NA	NA	NA	NA	NA	NA	NA	NA	NA	NA	NA	NA	NA	NA	NA	NA	NA	NA	NA	NA
Gbarta_8	1000	NA	150	6720	10500	5000	NA	1500	900	NA	NA	800	NA	NA	NA	3800	NA	3600	750	NA	NA	NA	NA	NA	NA	NA	NA	NA	2100	NA	NA	NA	NA	NA	NA	NA	NA	NA	NA	NA	NA
Kungbor_1	300	NA	50	4500	1200	NA	NA	100	NA	NA	NA	NA	NA	NA	1800	NA	NA	NA	NA	NA	NA	NA	NA	NA	NA	NA	NA	NA	NA	NA	NA	NA	NA	NA	NA	NA	NA	NA	NA	NA	NA
Kungbor_2	300	NA	50	3000	8000	NA	NA	NA	NA	850	NA	NA	NA	NA	1200	NA	NA	NA	NA	NA	NA	NA	NA	NA	NA	NA	NA	NA	NA	NA	NA	NA	NA	NA	NA	NA	NA	NA	NA	NA	NA
Kungbor_3	420	NA	25	NA	NA	NA	NA	NA	NA	NA	NA	NA	NA	NA	NA	NA	NA	NA	NA	NA	NA	NA	NA	NA	NA	NA	NA	NA	NA	NA	NA	NA	NA	NA	NA	NA	NA	NA	NA	NA	NA
Kungbor_4	150	NA	25	NA	NA	NA	NA	NA	NA	NA	NA	NA	NA	NA	800	800	NA	NA	NA	NA	NA	NA	NA	NA	NA	NA	NA	NA	NA	NA	NA	NA	NA	NA	NA	NA	NA	NA	NA	NA	NA
Kungbor_5	250	7616.67	100	6000	1000	NA	NA	500	NA	NA	NA	NA	NA	NA	NA	900	NA	NA	NA	NA	NA	NA	NA	NA	NA	NA	NA	NA	NA	NA	NA	NA	NA	NA	NA	NA	NA	NA	NA	NA	NA
Kungbor_6	300	NA	25	3000	14000	6000	NA	600	NA	NA	NA	NA	NA	NA	900	NA	NA	NA	NA	NA	NA	NA	NA	NA	NA	NA	NA	NA	NA	NA	NA	NA	NA	NA	NA	NA	NA	NA	NA	NA	NA
Kungbor_7	450	NA	100	10500	14700	NA	NA	1200	NA	NA	NA	350	NA	NA	NA	1900	NA	2200	600	NA	NA	NA	NA	NA	NA	NA	NA	NA	NA	NA	NA	500	NA	NA	NA	NA	NA	NA	3700	NA	NA
Kungbor_8	400	NA	200	10080	12600	NA	NA	700	NA	750	1200	NA	NA	NA	NA	1200	NA	2200	NA	NA	NA	NA	NA	NA	NA	NA	NA	NA	NA	NA	NA	NA	NA	NA	NA	NA	NA	NA	NA	NA	NA
Kungbor_9	250	NA	75	4500	8400	NA	NA	600	350	750	1200	150	NA	NA	NA	1400	NA	NA	NA	NA	NA	NA	NA	NA	NA	NA	NA	NA	NA	NA	NA	NA	NA	NA	NA	NA	NA	NA	NA	NA	NA
Gbamakolieta_1	300	NA	35	12600	NA	NA	NA	NA	600	NA	NA	NA	700	NA	3000	NA	NA	NA	NA	NA	NA	NA	NA	NA	NA	NA	NA	NA	NA	NA	NA	NA	NA	NA	NA	NA	NA	NA	NA	NA	NA
Gbamakolieta_2	450	NA	35	8400	NA	3500	NA	1300	NA	NA	NA	NA	750	NA	NA	4000	NA	NA	NA	NA	NA	NA	NA	NA	NA	NA	NA	NA	NA	NA	NA	NA	NA	NA	NA	NA	NA	NA	NA	NA	NA
Gbamakolieta_3	500	NA	35	6300	NA	3000	NA	NA	NA	NA	NA	NA	500	NA	NA	NA	NA	3600	NA	NA	NA	NA	NA	NA	NA	NA	NA	NA	NA	NA	NA	NA	NA	NA	NA	NA	NA	NA	NA	150	NA
Gbamakolieta_4	450	NA	50	5040	12600	5000	NA	NA	600	NA	NA	NA	450	NA	NA	NA	NA	3500	NA	NA	NA	NA	NA	NA	NA	NA	NA	NA	NA	NA	NA	NA	NA	NA	NA	NA	NA	NA	NA	NA	NA
Gbamakolieta_5	450	NA	40	7000	7200	NA	NA	NA	2500	NA	NA	NA	850	NA	NA	NA	NA	NA	NA	NA	NA	NA	NA	NA	NA	NA	NA	NA	NA	NA	NA	NA	NA	NA	NA	NA	NA	NA	NA	NA	NA
Gbamakolieta_6	400	NA	50	8500	NA	NA	NA	NA	900	NA	NA	NA	NA	NA	2500	NA	NA	NA	NA	NA	NA	NA	NA	NA	NA	NA	NA	NA	NA	NA	NA	NA	NA	NA	NA	NA	NA	NA	NA	NA	NA
Gbamakolieta_7	250	NA	50	6000	NA	NA	NA	NA	850	NA	NA	NA	NA	NA	1500	NA	NA	NA	NA	NA	NA	NA	NA	NA	NA	NA	NA	NA	NA	NA	NA	NA	NA	NA	NA	NA	NA	NA	NA	NA	NA
Gbamakolieta_8	350	NA	50	800	NA	NA	NA	NA	NA	NA	NA	NA	NA	NA	1800	NA	NA	5000	NA	NA	NA	NA	NA	NA	NA	NA	NA	NA	NA	NA	NA	NA	NA	NA	NA	NA	NA	NA	NA	NA	NA
Segisue_1	250	67200	20	4000	4000	NA	NA	600	NA	900	NA	NA	NA	NA	1500	600	NA	NA	NA	NA	NA	NA	NA	NA	NA	NA	NA	NA	NA	NA	NA	NA	NA	NA	NA	NA	NA	NA	NA	NA	NA
Segisue_2	350	NA	25	5000	8000	NA	NA	600	NA	700	NA	NA	NA	NA	NA	NA	NA	NA	NA	NA	NA	NA	NA	NA	NA	NA	NA	NA	NA	NA	NA	NA	NA	NA	NA	NA	NA	NA	NA	NA	NA
Segisue_3	250	NA	25	1500	5880	NA	NA	600	NA	800	NA	NA	NA	NA	1000	100	NA	NA	NA	NA	NA	NA	NA	NA	NA	NA	NA	NA	NA	NA	NA	NA	NA	NA	NA	NA	NA	NA	NA	NA	NA
Segisue_4	300	NA	150	4500	8500	NA	NA	NA	NA	NA	NA	NA	NA	NA	2200	NA	NA	NA	NA	NA	NA	NA	NA	NA	1600	NA	NA	NA	NA	NA	NA	NA	NA	NA	NA	NA	NA	NA	NA	NA	NA
Segisue_5	350	NA	100	4000	5500	NA	NA	NA	300	NA	NA	NA	300	NA	NA	NA	NA	NA	NA	NA	NA	NA	NA	NA	NA	NA	NA	NA	NA	NA	NA	NA	NA	NA	NA	NA	NA	NA	NA	NA	NA
Dabu_1	150	NA	100	NA	NA	NA	NA	500	NA	NA	NA	NA	NA	NA	700	NA	NA	NA	NA	NA	NA	NA	NA	NA	NA	NA	NA	NA	NA	NA	NA	NA	NA	NA	NA	NA	NA	NA	NA	NA	NA
Dabu_2	200	NA	100	NA	NA	NA	NA	600	NA	NA	NA	NA	NA	NA	NA	1000	NA	NA	NA	NA	NA	NA	NA	NA	NA	NA	NA	NA	NA	NA	NA	NA	NA	NA	NA	NA	NA	NA	NA	NA	NA
Dabu_3	350	NA	120	NA	NA	NA	NA	600	NA	NA	NA	NA	NA	NA	1200	NA	NA	NA	NA	NA	400	NA	500	NA	NA	NA	NA	NA	NA	NA	NA	NA	NA	NA	NA	NA	NA	NA	NA	NA	NA
Dabu_4	500	NA	100	3000	5000	NA	NA	NA	NA	NA	NA	NA	NA	NA	NA	NA	NA	NA	NA	NA	NA	NA	NA	NA	NA	NA	NA	NA	NA	NA	NA	NA	NA	NA	NA	NA	NA	NA	NA	NA	NA
Gbanokansue_1	450	NA	25	NA	NA	NA	NA	NA	NA	NA	NA	NA	500	NA	NA	NA	NA	NA	NA	NA	NA	NA	NA	NA	NA	NA	NA	250	NA	NA	NA	NA	NA	NA	NA	NA	NA	NA	NA	NA	NA
Gbanokansue_2	500	NA	50	NA	NA	NA	NA	700	600	NA	NA	NA	NA	NA	NA	NA	NA	NA	NA	NA	NA	NA	NA	NA	NA	NA	NA	NA	NA	NA	NA	NA	NA	NA	NA	NA	NA	NA	NA	NA	NA
Gbanokansue_3	NA	NA	30	3500	5000	7000	NA	NA	NA	NA	NA	NA	600	NA	NA	NA	NA	NA	NA	NA	NA	NA	NA	NA	NA	NA	NA	200	NA	NA	NA	NA	NA	NA	NA	NA	NA	NA	NA	NA	NA
Gbanokansue_4	350	NA	50	NA	NA	NA	NA	NA	400	NA	NA	NA	600	NA	NA	NA	NA	NA	NA	NA	NA	NA	NA	NA	NA	NA	NA	NA	NA	NA	NA	NA	NA	NA	NA	NA	NA	NA	NA	NA	NA
Gbanokansue_5	450	NA	35	NA	NA	NA	NA	NA	350	NA	NA	NA	300	NA	NA	NA	NA	NA	NA	NA	NA	NA	NA	NA	NA	NA	NA	NA	NA	NA	NA	NA	NA	NA	NA	NA	NA	NA	NA	NA	NA
BopoluCity_1	450	NA	40	4200	12600	8400	NA	1200	NA	NA	3750	NA	NA	NA	3500	NA	NA	NA	NA	NA	NA	NA	NA	NA	NA	NA	NA	NA	NA	NA	NA	NA	NA	NA	NA	NA	NA	NA	NA	NA	NA
BopoluCity_2	450	NA	35	NA	NA	NA	NA	NA	NA	NA	2600	NA	NA	NA	1500	NA	NA	3500	NA	NA	NA	NA	NA	NA	NA	NA	NA	NA	NA	NA	NA	NA	NA	NA	NA	NA	NA	NA	NA	NA	NA
BopoluCity_3	450	152333	100	6000	7500	7500	NA	NA	NA	NA	NA	NA	NA	NA	300	NA	NA	600	NA	NA	NA	NA	NA	NA	NA	NA	NA	NA	NA	NA	NA	NA	NA	NA	NA	NA	NA	NA	NA	NA	NA
BopoluCity_4	350	NA	100	6000	9000	NA	NA	NA	600	NA	NA	NA	500	NA	NA	NA	NA	NA	NA	NA	NA	NA	NA	NA	NA	NA	NA	NA	NA	NA	NA	NA	NA	NA	NA	NA	NA	NA	NA	NA	NA
BopoluCity_5	400	NA	100	3200	4250	2500	NA	1100	NA	1500	NA	NA	NA	NA	NA	NA	NA	NA	NA	NA	NA	NA	NA	NA	NA	NA	NA	NA	NA	NA	NA	NA	NA	NA	NA	NA	NA	NA	NA	NA	NA
BopoluCity_6	700	3808	50	4200	8400	NA	NA	1800	NA	NA	NA	800	NA	NA	NA	250	400	NA	NA	NA	NA	NA	NA	NA	NA	NA	NA	NA	NA	NA	NA	NA	NA	NA	NA	NA	NA	NA	NA	NA	NA
BopoluCity_7	500	3808	50	NA	8400	2940	NA	1200	NA	NA	NA	NA	800	NA	1000	NA	NA	1300	NA	NA	NA	NA	NA	NA	NA	NA	NA	NA	NA	NA	NA	NA	NA	NA	NA	NA	NA	NA	NA	NA	NA
BopoluCity_8	600	139639	75	5040	6300	4300	NA	1200	500	NA	NA	450	NA	NA	NA	2100	NA	NA	600	NA	NA	NA	NA	NA	NA	NA	NA	NA	NA	NA	NA	NA	NA	NA	NA	NA	NA	NA	NA	NA	NA
BopoluCity_9	500	139639	125	6300	10500	5000	NA	1350	750	NA	NA	400	NA	NA	NA	3200	NA	4500	600	NA	NA	NA	NA	NA	NA	NA	NA	NA	NA	NA	NA	NA	NA	NA	NA	NA	NA	NA	NA	NA	NA
BopoluCity_10	400	139639	65	4200	8400	4500	NA	1550	650	NA	NA	450	NA	NA	NA	2800	NA	3450	750	NA	NA	NA	NA	NA	NA	NA	NA	NA	NA	NA	NA	NA	NA	NA	NA	NA	NA	NA	NA	NA	NA
Kakata_1	420	76166.7	60	4200	6300	4200	NA	NA	NA	NA	NA	NA	NA	NA	NA	NA	NA	NA	NA	NA	NA	NA	NA	NA	NA	NA	NA	NA	NA	NA	NA	NA	NA	NA	NA	NA	NA	NA	NA	NA	NA
Kakata_2	NA	NA	50	NA	NA	NA	NA	NA	NA	NA	NA	NA	NA	NA	NA	NA	NA	NA	NA	NA	NA	NA	NA	NA	NA	NA	NA	NA	NA	NA	NA	NA	NA	NA	NA	NA	NA	NA	NA	NA	NA
Kakata_3	NA	NA	35	NA	NA	NA	NA	NA	NA	NA	NA	NA	800	NA	2400	1800	NA	NA	NA	NA	NA	NA	NA	NA	NA	NA	NA	NA	NA	NA	NA	NA	NA	NA	NA	NA	NA	NA	NA	NA	NA
Kakata_4	350	91400	NA	NA	NA	NA	NA	NA	1000	NA	NA	NA	NA	NA	6000	NA	NA	NA	NA	NA	NA	NA	NA	NA	NA	NA	NA	NA	NA	NA	NA	NA	NA	NA	NA	NA	NA	NA	NA	NA	NA
Kakata_5	450	177722	50	700	10000	6000	NA	NA	NA	2000	NA	NA	NA	NA	5000	NA	NA	NA	NA	NA	NA	NA	NA	NA	NA	NA	NA	NA	NA	NA	NA	NA	NA	NA	NA	NA	NA	NA	NA	NA	NA
Kakata_7	230	126944	25	6720	10500	5460	NA	1800	500	NA	NA	NA	480	NA	NA	NA	NA	NA	NA	NA	NA	NA	NA	NA	NA	NA	NA	NA	NA	NA	NA	NA	NA	NA	NA	NA	NA	NA	NA	NA	NA
Kakata_8	475	101556	75	6300	15120	NA	NA	2800	800	NA	NA	NA	500	NA	NA	NA	NA	NA	NA	NA	NA	NA	NA	NA	NA	NA	NA	NA	NA	NA	NA	NA	NA	NA	NA	NA	NA	NA	NA	NA	NA
Kakata_9	475	38083.3	200	5460	10080	4000	NA	NA	700	NA	NA	500	450	NA	NA	2950	NA	2700	800	NA	NA	NA	NA	NA	NA	NA	NA	NA	NA	NA	NA	NA	NA	NA	NA	NA	NA	NA	NA	NA	NA
Kakata_10	550	139639	150	5500	14700	4300	NA	1750	750	NA	NA	650	NA	NA	NA	2700	NA	NA	875	NA	NA	NA	NA	NA	NA	NA	NA	NA	NA	NA	NA	NA	NA	NA	NA	NA	NA	NA	NA	NA	NA
Nyforta_1	NA	NA	50	NA	NA	NA	NA	1000	400	NA	NA	NA	350	NA	NA	NA	NA	NA	NA	NA	NA	NA	NA	NA	NA	NA	NA	NA	NA	NA	NA	NA	NA	NA	NA	NA	NA	NA	NA	NA	NA
Nyforta_2	350	NA	50	4200	12600	NA	NA	500	NA	NA	NA	NA	500	NA	NA	NA	NA	NA	NA	NA	NA	NA	NA	NA	NA	NA	NA	NA	NA	NA	NA	NA	NA	NA	NA	NA	NA	NA	NA	NA	NA
Nyforta_3	300	NA	50	8500	15000	NA	NA	NA	NA	NA	NA	NA	NA	NA	2800	NA	NA	3500	NA	NA	NA	NA	NA	NA	NA	NA	NA	NA	NA	NA	NA	NA	NA	NA	NA	NA	NA	NA	NA	NA	NA
Nyforta_4	300	NA	50	7000	14000	NA	NA	NA	NA	NA	NA	800	NA	NA	NA	NA	NA	3000	NA	NA	NA	NA	NA	NA	NA	NA	NA	NA	NA	NA	NA	NA	NA	NA	NA	NA	NA	NA	NA	NA	NA
Nyforta_5	250	NA	80	12600	16800	5460	NA	800	NA	NA	NA	NA	NA	NA	1300	1200	NA	NA	NA	NA	NA	NA	NA	NA	NA	NA	NA	NA	NA	NA	NA	NA	NA	NA	NA	NA	NA	NA	NA	NA	NA
Nyforta_6	150	3808	50	7140	8400	3000	NA	800	NA	NA	NA	NA	400	NA	NA	NA	2800	NA	NA	NA	NA	NA	NA	NA	NA	NA	NA	NA	NA	NA	NA	NA	NA	NA	NA	NA	NA	NA	NA	NA	NA
Nyforta_7	350	NA	200	7560	10500	NA	NA	900	400	NA	NA	300	NA	NA	NA	2500	NA	3000	900	NA	NA	NA	NA	NA	NA	NA	NA	NA	NA	NA	NA	NA	NA	NA	NA	NA	NA	NA	NA	NA	NA
Nyforta_8	250	NA	75	6720	8400	NA	NA	1000	500	NA	NA	200	NA	NA	NA	2600	NA	3000	350	NA	NA	NA	NA	NA	NA	NA	NA	NA	NA	NA	NA	NA	NA	NA	NA	NA	NA	NA	NA	NA	NA
Gonelor_1	300	NA	50	8500	8500	NA	NA	1400	NA	NA	NA	800	NA	NA	NA	NA	NA	NA	NA	NA	NA	NA	NA	NA	NA	NA	NA	NA	NA	NA	NA	NA	NA	NA	NA	NA	NA	NA	NA	NA	NA
Gonelor_2	350	NA	50	NA	NA	NA	NA	NA	NA	NA	NA	NA	250	NA	NA	NA	NA	NA	NA	NA	NA	NA	NA	NA	NA	NA	NA	100	NA	NA	NA	NA	NA	NA	NA	NA	NA	NA	NA	NA	NA
Gonelor_3	500	NA	50	NA	12600	NA	NA	NA	600	NA	NA	NA	2600	NA	NA	NA	NA	NA	NA	NA	NA	NA	NA	NA	NA	NA	NA	NA	NA	NA	NA	NA	NA	NA	NA	NA	NA	NA	NA	125	NA
Gonelor_4	250	NA	50	NA	8400	NA	NA	NA	NA	NA	NA	250	NA	NA	NA	4000	NA	4500	500	NA	NA	NA	NA	NA	NA	NA	NA	NA	NA	NA	NA	NA	NA	NA	NA	NA	NA	NA	NA	NA	NA
Gonelor_5	430	NA	80	280	8000	6000	NA	1600	NA	NA	NA	NA	400	NA	NA	NA	NA	NA	NA	NA	NA	NA	NA	NA	NA	NA	NA	NA	NA	NA	NA	NA	NA	NA	NA	NA	NA	NA	NA	NA	NA
Gonelor_6	280	101556	50	5000	12600	3500	NA	NA	NA	NA	NA	NA	NA	NA	NA	NA	NA	NA	NA	NA	NA	NA	NA	NA	NA	NA	NA	NA	NA	NA	NA	NA	NA	NA	NA	NA	NA	NA	NA	NA	NA
Gonelor_7	500	NA	50	3500	5000	NA	NA	900	NA	NA	NA	NA	NA	NA	NA	1800	NA	NA	NA	NA	NA	NA	NA	NA	NA	NA	NA	NA	NA	NA	NA	NA	NA	NA	NA	NA	NA	NA	NA	NA	NA
Gonelor_8	350	NA	50	NA	12600	NA	NA	1150	NA	3000	NA	NA	300	NA	NA	2300	NA	NA	950	NA	NA	NA	NA	NA	NA	NA	NA	NA	NA	NA	NA	NA	NA	NA	NA	NA	NA	NA	NA	NA	NA
Gonelor_9	350	NA	50	6300	10080	NA	NA	1350	750	3200	NA	NA	250	NA	NA	2400	NA	2750	NA	NA	NA	NA	NA	NA	NA	NA	NA	NA	NA	NA	NA	NA	NA	NA	NA	NA	NA	NA	NA	NA	NA
Gonelor_10	350	NA	50	NA	6720	NA	NA	1300	650	3750	NA	NA	NA	NA	NA	2500	NA	2500	850	NA	NA	NA	NA	NA	NA	NA	NA	NA	NA	NA	NA	NA	NA	NA	NA	NA	NA	NA	NA	NA	NA
Tubmanburg_1	370	101556	25	4000	10000	65	NA	1800	NA	NA	NA	NA	800	NA	NA	3000	NA	NA	NA	NA	NA	NA	NA	NA	NA	NA	NA	NA	NA	NA	NA	NA	NA	NA	NA	NA	NA	NA	NA	NA	NA
Tubmanburg_2	300	126944	25	5880	10080	2940	NA	2000	NA	NA	NA	NA	NA	NA	2000	NA	3500	NA	NA	NA	NA	NA	NA	NA	NA	NA	NA	NA	NA	NA	NA	NA	NA	NA	NA	NA	NA	NA	NA	NA	NA
Tubmanburg_3	250	NA	30	3000	8400	5460	NA	2000	NA	NA	NA	NA	400	NA	2000	NA	NA	NA	NA	NA	NA	NA	NA	NA	NA	NA	NA	NA	NA	NA	NA	NA	NA	NA	NA	NA	NA	NA	NA	NA	NA
Tubmanburg_4	300	142178	150	8400	18900	4500	NA	1800	NA	2300	NA	NA	NA	NA	NA	2500	NA	2200	900	NA	NA	NA	NA	NA	NA	NA	NA	NA	NA	NA	NA	NA	NA	NA	NA	NA	NA	NA	NA	NA	NA
Tubmanburg_5	400	190417	200	5040	16800	3500	NA	1680	950	NA	NA	800	NA	NA	NA	2800	NA	3500	1000	NA	NA	NA	NA	NA	NA	NA	NA	NA	NA	NA	NA	NA	NA	NA	NA	NA	NA	NA	NA	NA	NA
Tubmanburg_6	420	NA	40	6300	NA	NA	NA	NA	NA	NA	NA	NA	NA	NA	NA	NA	NA	NA	NA	NA	NA	NA	NA	NA	NA	NA	NA	NA	NA	NA	NA	NA	NA	NA	NA	NA	NA	NA	NA	NA	NA
Tubmanburg_7	500	NA	100	NA	NA	NA	NA	NA	NA	NA	NA	NA	NA	NA	NA	NA	NA	NA	NA	NA	NA	NA	NA	NA	NA	NA	NA	NA	NA	NA	NA	NA	NA	NA	NA	NA	NA	NA	NA	NA	NA
Tubmanburg_8	NA	NA	NA	NA	NA	NA	NA	NA	NA	NA	NA	NA	NA	NA	NA	NA	NA	NA	NA	NA	NA	NA	NA	NA	NA	NA	NA	NA	NA	NA	NA	NA	NA	NA	NA	NA	NA	NA	NA	NA	NA
Tubmanburg_9	300	NA	100	NA	NA	NA	NA	NA	800	NA	NA	NA	NA	NA	NA	NA	NA	NA	NA	NA	NA	NA	NA	NA	NA	NA	NA	NA	NA	NA	NA	NA	NA	NA	NA	NA	NA	NA	NA	NA	NA
Tubmanburg_10	350	NA	100	5000	7000	NA	NA	NA	600	NA	NA	NA	NA	NA	NA	NA	NA	NA	NA	NA	NA	NA	NA	NA	NA	NA	NA	200	NA	NA	NA	NA	NA	NA	NA	NA	NA	NA	NA	NA	NA
Buchanan_1	840	NA	50	10500	11340	NA	NA	NA	NA	NA	NA	NA	NA	NA	NA	3500	NA	6000	700	NA	NA	NA	NA	NA	NA	NA	NA	NA	NA	NA	NA	NA	NA	NA	NA	NA	NA	NA	NA	NA	NA
Buchanan_2	650	NA	16.7	4200	4200	NA	NA	NA	NA	NA	NA	NA	NA	NA	NA	NA	NA	NA	NA	NA	NA	NA	NA	NA	NA	NA	NA	NA	NA	NA	NA	NA	NA	NA	NA	NA	NA	NA	NA	NA	NA
Buchanan_3	500	126944	100	500	14000	6000	NA	1000	NA	NA	NA	NA	NA	NA	NA	NA	NA	2500	NA	NA	NA	NA	NA	NA	NA	NA	NA	NA	NA	NA	NA	NA	NA	NA	NA	NA	NA	NA	NA	NA	NA
Buchanan_4	250	102825	50	NA	12000	NA	NA	NA	NA	NA	NA	NA	NA	NA	NA	NA	NA	NA	NA	NA	NA	NA	NA	NA	NA	NA	NA	NA	NA	NA	NA	NA	NA	NA	NA	NA	NA	NA	NA	NA	NA
Buchanan_5	350	126944	40	6000	14000	4000	NA	1000	NA	NA	NA	NA	NA	NA	2000	NA	NA	NA	NA	NA	NA	NA	NA	NA	NA	NA	NA	NA	NA	NA	NA	NA	NA	NA	NA	NA	NA	NA	NA	NA	NA
Buchanan_6	500	142178	40	3500	8400	2940	NA	1200	600	NA	NA	NA	400	NA	NA	NA	NA	NA	NA	NA	NA	NA	NA	NA	NA	NA	NA	NA	NA	NA	NA	NA	NA	NA	NA	NA	NA	NA	NA	NA	NA
Buchanan_7	550	375	100	12600	16800	4200	NA	1600	NA	3800	2500	NA	NA	NA	NA	NA	NA	NA	1000	NA	NA	NA	NA	NA	NA	NA	NA	NA	1500	NA	NA	NA	NA	NA	NA	NA	NA	NA	NA	NA	NA
Buchanan_8	400	139639	125	16800	23100	7000	NA	1300	850	3800	NA	700	NA	NA	NA	3800	NA	NA	900	NA	NA	NA	NA	NA	NA	NA	NA	NA	NA	NA	NA	NA	NA	NA	NA	NA	NA	NA	NA	NA	NA
Buchanan_9	750	375	100	10500	21000	7000	NA	1500	850	3800	NA	650	500	NA	NA	NA	NA	NA	NA	NA	NA	NA	NA	NA	NA	NA	NA	NA	NA	NA	NA	NA	NA	NA	NA	NA	NA	NA	NA	NA	NA
Cestos_1	750	NA	250	21000	25200	NA	NA	1500	NA	NA	NA	NA	NA	NA	NA	NA	NA	NA	500	NA	NA	NA	NA	NA	NA	NA	NA	NA	NA	NA	NA	NA	NA	NA	NA	NA	NA	NA	NA	NA	NA
Cestos_2	300	NA	100	NA	NA	NA	NA	NA	NA	NA	NA	NA	NA	NA	NA	NA	NA	NA	NA	NA	NA	NA	NA	NA	NA	NA	NA	NA	NA	NA	NA	NA	NA	NA	NA	NA	NA	NA	NA	NA	NA
Cestos_3	500	NA	350	8400	NA	NA	NA	1200	NA	NA	NA	NA	NA	NA	NA	NA	NA	3600	NA	NA	NA	NA	NA	NA	NA	NA	NA	NA	NA	NA	NA	NA	NA	NA	NA	NA	NA	NA	NA	NA	NA
Cestos_4	250	NA	150	NA	8500	NA	NA	350	NA	NA	NA	NA	NA	NA	NA	NA	NA	3000	NA	NA	NA	NA	NA	NA	NA	NA	NA	NA	NA	NA	NA	NA	NA	NA	NA	NA	NA	NA	NA	NA	NA
Cestos_5	300	NA	100	8500	NA	4000	NA	NA	NA	NA	NA	NA	600	NA	NA	NA	NA	NA	NA	NA	NA	NA	NA	NA	NA	NA	NA	200	NA	NA	NA	NA	NA	NA	NA	NA	NA	NA	NA	NA	NA
Cestos_6	380	38083.3	25	6300	12000	1200	NA	500	NA	NA	NA	NA	NA	NA	NA	NA	2000	NA	NA	NA	NA	NA	NA	NA	NA	NA	NA	NA	NA	NA	NA	NA	NA	NA	NA	NA	NA	NA	NA	NA	NA
Cestos_7	300	NA	20	3000	8500	4000	NA	600	NA	NA	NA	NA	NA	NA	NA	1210	NA	NA	NA	NA	NA	NA	NA	NA	NA	NA	NA	NA	NA	NA	NA	NA	NA	NA	NA	NA	NA	NA	NA	NA	NA
Cestos_8	300	NA	50	10080	14700	NA	NA	1250	NA	2350	NA	NA	NA	NA	NA	1750	NA	2000	750	NA	NA	NA	NA	NA	NA	NA	NA	NA	NA	NA	NA	NA	NA	NA	NA	NA	NA	NA	NA	NA	NA
Cestos_9	250	275	100	8400	12600	NA	NA	1150	600	NA	NA	500	NA	NA	NA	1850	NA	NA	900	NA	NA	NA	NA	NA	NA	NA	NA	NA	NA	NA	NA	NA	NA	NA	NA	NA	NA	NA	NA	NA	NA
Cestos_10	275	250	100	6300	12600	NA	NA	1000	800	NA	NA	350	500	NA	NA	NA	NA	NA	NA	NA	NA	NA	NA	NA	NA	NA	NA	300	NA	NA	NA	NA	NA	NA	NA	NA	NA	NA	NA	NA	NA
RobertsportsCity_1	500	NA	100	4200	12600	3360	NA	2100	NA	NA	NA	NA	500	NA	NA	NA	NA	NA	NA	NA	NA	NA	NA	NA	NA	NA	NA	NA	NA	NA	NA	NA	NA	NA	NA	NA	NA	NA	NA	NA	NA
RobertsportsCity_2	300	NA	100	NA	NA	NA	NA	NA	NA	NA	NA	NA	500	NA	NA	NA	NA	NA	NA	NA	NA	NA	NA	NA	NA	NA	NA	NA	NA	NA	NA	NA	NA	NA	NA	NA	NA	NA	NA	250	NA
RobertsportsCity_3	350	NA	100	4000	15000	5000	NA	NA	NA	NA	NA	NA	1500	NA	NA	NA	NA	8000	NA	NA	NA	NA	NA	NA	NA	NA	NA	NA	NA	NA	NA	NA	NA	NA	NA	NA	NA	NA	NA	NA	NA
RobertsportsCity_4	350	NA	60	NA	NA	NA	NA	NA	NA	NA	NA	NA	NA	NA	NA	NA	NA	NA	NA	NA	NA	NA	NA	NA	NA	NA	NA	NA	NA	NA	NA	NA	NA	NA	NA	NA	NA	NA	NA	NA	NA
RobertsportsCity_5	450	NA	350	NA	NA	NA	NA	NA	NA	NA	NA	NA	NA	NA	NA	NA	NA	NA	500	NA	NA	NA	NA	NA	NA	NA	NA	200	NA	NA	NA	NA	NA	NA	NA	NA	NA	NA	NA	NA	NA
RobertsportsCity_6	270	NA	100	NA	NA	NA	NA	NA	NA	NA	NA	NA	NA	NA	NA	NA	NA	NA	NA	NA	NA	NA	NA	NA	NA	NA	NA	NA	NA	NA	NA	NA	NA	NA	NA	NA	NA	NA	NA	NA	NA
RobertsportsCity_7	500	142178	100	8000	14000	1470	NA	1900	NA	NA	NA	600	NA	NA	NA	NA	NA	NA	NA	NA	NA	NA	NA	NA	NA	NA	NA	NA	NA	NA	NA	NA	NA	NA	NA	NA	NA	NA	NA	NA	NA
RobertsportsCity_8	270	126944	25	NA	NA	NA	NA	NA	NA	NA	NA	NA	NA	NA	NA	NA	NA	NA	NA	NA	NA	NA	NA	NA	NA	NA	NA	NA	NA	NA	NA	NA	NA	NA	NA	NA	NA	NA	NA	NA	NA
RobertsportsCity_9	300	NA	25	900	8400	3500	NA	NA	NA	NA	NA	NA	NA	NA	NA	NA	NA	NA	NA	NA	NA	NA	NA	NA	NA	NA	NA	NA	NA	NA	NA	NA	NA	NA	NA	NA	NA	NA	NA	NA	NA
RobertsportsCity_10	500	NA	150	8400	12600	4500	NA	1100	650	NA	NA	NA	450	NA	NA	2400	NA	2400	250	NA	NA	NA	NA	NA	NA	NA	NA	NA	NA	NA	NA	NA	NA	NA	NA	NA	NA	NA	NA	NA	NA
Bentol_1	350	NA	50	NA	NA	NA	NA	NA	NA	NA	NA	NA	NA	NA	NA	NA	NA	6000	NA	NA	NA	NA	NA	NA	NA	NA	NA	NA	NA	NA	850	NA	NA	NA	NA	NA	NA	NA	NA	NA	NA
Bentol_2	350	NA	100	7000	12000	NA	NA	NA	NA	NA	NA	NA	NA	NA	NA	NA	NA	NA	NA	NA	NA	NA	NA	NA	NA	NA	NA	NA	NA	NA	NA	NA	NA	NA	NA	NA	NA	NA	NA	NA	NA
Bentol_3	400	NA	100	NA	NA	2500	NA	NA	NA	NA	NA	NA	NA	NA	4000	NA	NA	NA	NA	NA	NA	NA	NA	NA	NA	NA	NA	NA	NA	NA	1000	NA	NA	NA	NA	NA	NA	NA	NA	NA	NA
Bentol_4	400	NA	20	NA	NA	12600	NA	NA	NA	NA	NA	NA	NA	NA	NA	NA	NA	NA	NA	NA	NA	NA	NA	NA	NA	NA	NA	NA	NA	NA	NA	NA	NA	NA	NA	NA	NA	NA	NA	NA	NA
Bentol_5	NA	NA	70	NA	NA	NA	NA	NA	1680	NA	NA	NA	1260	NA	NA	NA	NA	NA	NA	NA	NA	NA	NA	NA	NA	NA	NA	NA	NA	NA	NA	NA	NA	NA	NA	NA	NA	NA	NA	NA	NA
Bentol_6	500	101556	50	125	NA	8000	NA	1800	NA	NA	NA	NA	6000	NA	NA	NA	NA	NA	NA	NA	NA	NA	NA	NA	NA	NA	NA	NA	NA	NA	NA	NA	NA	NA	NA	NA	NA	NA	NA	NA	NA
Bentol_7	500	126944	50	14000	18000	4000	NA	3000	NA	NA	NA	NA	NA	NA	NA	NA	NA	NA	2000	NA	NA	NA	NA	NA	NA	NA	NA	NA	NA	NA	NA	NA	NA	NA	NA	NA	NA	NA	NA	NA	NA
Bentol_8	400	126944	100	NA	16000	3500	NA	2000	400	NA	NA	NA	250	NA	NA	NA	NA	NA	NA	NA	NA	NA	NA	NA	NA	NA	NA	NA	NA	NA	NA	NA	NA	NA	NA	NA	NA	NA	NA	NA	NA
Bentol_9	400	NA	75	3780	12600	6300	NA	1500	800	300	NA	NA	NA	NA	NA	2000	NA	2300	NA	NA	NA	NA	NA	NA	NA	NA	NA	NA	NA	NA	NA	NA	NA	NA	NA	NA	NA	NA	NA	NA	NA
Bentol_10	350	NA	65	5040	14700	5000	NA	1380	750	NA	NA	500	NA	NA	NA	NA	NA	1000	900	NA	NA	NA	NA	NA	NA	NA	NA	NA	NA	NA	NA	NA	NA	NA	NA	NA	NA	NA	NA	NA	NA
KingsFarm_1	450	NA	50	NA	NA	NA	NA	NA	3360	NA	NA	NA	2940	NA	NA	NA	NA	NA	NA	NA	NA	NA	NA	NA	NA	NA	NA	NA	NA	NA	NA	NA	NA	NA	NA	NA	NA	NA	NA	NA	NA
KingsFarm_2	200	NA	50	NA	NA	NA	NA	NA	NA	NA	NA	NA	NA	NA	NA	NA	NA	NA	NA	NA	NA	NA	NA	NA	NA	NA	NA	NA	NA	NA	NA	NA	NA	NA	NA	NA	NA	NA	NA	NA	NA
KingsFarm_3	500	NA	50	NA	NA	NA	NA	NA	NA	NA	NA	NA	NA	NA	NA	NA	NA	NA	NA	NA	NA	NA	NA	NA	NA	NA	NA	NA	NA	NA	500	NA	NA	NA	NA	NA	NA	NA	NA	NA	450
KingsFarm_4	450	NA	50	4000	7000	3200	NA	NA	3200	NA	NA	NA	NA	NA	NA	NA	NA	800	NA	NA	NA	NA	NA	NA	NA	NA	NA	NA	NA	NA	NA	NA	NA	NA	NA	NA	NA	NA	NA	NA	NA
KingsFarm_5	500	137100	100	10000	16000	8000	NA	NA	700	NA	NA	900	600	NA	NA	NA	NA	NA	NA	NA	NA	NA	NA	NA	NA	NA	NA	NA	NA	NA	NA	NA	NA	NA	NA	NA	NA	NA	NA	NA	NA
KingsFarm_6	400	3808	25	NA	18000	NA	NA	NA	NA	NA	NA	NA	NA	NA	NA	NA	NA	NA	NA	NA	NA	NA	NA	NA	NA	NA	NA	NA	NA	NA	NA	NA	NA	NA	NA	NA	NA	NA	NA	NA	NA
KingsFarm_7	500	139639	175	100	150	6000	NA	1600	850	2450	NA	NA	NA	NA	NA	2500	NA	2300	850	NA	NA	NA	NA	NA	NA	NA	NA	NA	NA	NA	NA	NA	NA	NA	NA	NA	NA	NA	NA	NA	NA
KingsFarm_8	450	139639	75	12600	16800	5000	NA	NA	600	3000	NA	780	NA	NA	NA	2500	NA	2800	850	NA	NA	NA	NA	NA	NA	NA	NA	NA	NA	NA	NA	NA	NA	NA	NA	NA	NA	NA	NA	NA	NA
Darmah_1	250	NA	50	4500	14000	3500	NA	NA	NA	NA	NA	NA	NA	NA	NA	NA	NA	NA	NA	NA	NA	NA	NA	NA	NA	NA	NA	NA	NA	NA	NA	NA	NA	NA	NA	NA	NA	NA	NA	NA	NA
Darmah_2	250	76166.7	50	4500	12600	2940	NA	1800	NA	NA	NA	NA	600	NA	NA	4000	NA	NA	NA	NA	NA	NA	NA	NA	NA	NA	NA	NA	NA	NA	NA	NA	NA	NA	NA	NA	NA	NA	NA	NA	NA
Darmah_3	400	NA	50	4200	10500	NA	NA	NA	600	NA	NA	350	550	NA	NA	2550	NA	2200	700	NA	NA	NA	NA	NA	NA	NA	NA	NA	NA	NA	NA	NA	NA	NA	NA	NA	NA	NA	NA	NA	NA
Darmah_4	350	NA	75	5040	10500	NA	NA	1100	9800	NA	NA	450	600	NA	NA	2300	NA	1850	NA	NA	NA	NA	NA	NA	NA	NA	NA	NA	NA	NA	NA	NA	NA	NA	NA	NA	NA	NA	NA	NA	NA
Darmah_5	350	NA	50	8000	10000	NA	NA	NA	900	NA	NA	NA	500	NA	NA	NA	NA	NA	NA	NA	NA	NA	NA	NA	NA	NA	NA	NA	NA	NA	NA	NA	NA	NA	NA	NA	NA	NA	NA	NA	NA
Darmah_6	250	NA	100	5000	8000	NA	NA	NA	NA	NA	NA	NA	NA	NA	3000	NA	NA	6000	NA	NA	NA	NA	NA	NA	NA	NA	NA	NA	NA	NA	NA	NA	NA	NA	NA	NA	NA	NA	NA	NA	NA
Darmah_7	300	NA	50	NA	NA	NA	NA	NA	600	NA	NA	NA	600	NA	NA	NA	NA	NA	NA	NA	NA	NA	NA	NA	NA	NA	NA	NA	NA	NA	NA	NA	NA	NA	NA	NA	NA	NA	NA	100	NA
Yapa_1	250	NA	50	6500	NA	NA	NA	NA	NA	800	NA	NA	NA	NA	NA	NA	NA	3500	NA	NA	NA	NA	NA	NA	NA	NA	NA	NA	NA	NA	NA	NA	NA	NA	NA	NA	NA	NA	NA	NA	NA
Yapa_2	250	NA	50	8000	10000	3600	NA	NA	NA	4000	NA	NA	NA	NA	4000	NA	NA	NA	NA	NA	NA	NA	NA	NA	NA	NA	NA	NA	NA	NA	NA	NA	NA	NA	NA	NA	NA	NA	NA	NA	NA
Yapa_3	250	NA	100	8000	900	NA	NA	NA	350	NA	NA	NA	NA	NA	1500	NA	NA	NA	NA	NA	NA	NA	NA	NA	NA	NA	NA	NA	NA	NA	NA	NA	NA	NA	NA	NA	NA	NA	NA	NA	NA
Yapa_4	400	NA	50	4000	NA	NA	NA	1500	1000	NA	NA	NA	NA	NA	NA	4500	NA	NA	NA	NA	NA	NA	NA	NA	NA	NA	NA	NA	NA	NA	NA	NA	NA	NA	NA	NA	NA	NA	NA	NA	NA
Yapa_5	400	NA	80	7560	10920	3000	NA	1500	400	NA	NA	NA	NA	NA	2800	NA	NA	NA	NA	NA	NA	NA	NA	NA	NA	NA	NA	NA	NA	NA	NA	NA	NA	NA	NA	NA	NA	NA	NA	NA	NA
Yapa_6	350	3808	25	5000	8000	3500	NA	800	NA	NA	NA	NA	NA	NA	900	1200	NA	NA	NA	NA	NA	NA	NA	NA	NA	NA	NA	NA	NA	NA	NA	NA	NA	NA	NA	NA	NA	NA	NA	NA	NA
Yapa_7	200	NA	35	4500	12000	3000	NA	900	NA	NA	NA	NA	400	NA	1000	NA	NA	NA	NA	NA	NA	NA	NA	NA	NA	NA	NA	NA	NA	NA	NA	NA	NA	NA	NA	NA	NA	NA	NA	NA	NA
Yapa_8	300	NA	70	5000	13000	NA	NA	900	NA	NA	NA	NA	NA	NA	900	NA	NA	1200	NA	NA	NA	NA	NA	NA	NA	NA	NA	NA	NA	NA	NA	NA	NA	NA	NA	NA	NA	NA	NA	NA	NA
Yapa_9	450	139639	150	12600	16800	5500	NA	1100	NA	1400	NA	NA	NA	NA	NA	1600	NA	1800	750	NA	NA	NA	NA	NA	NA	NA	NA	NA	NA	NA	NA	NA	NA	NA	NA	NA	NA	NA	NA	NA	NA
Yapa_10	400	275	100	10500	14700	4500	NA	1300	NA	1950	NA	NA	NA	NA	NA	1700	NA	2100	850	NA	NA	NA	NA	NA	NA	NA	NA	NA	1200	NA	NA	NA	NA	NA	NA	NA	NA	NA	NA	NA	NA
Biawu_1	150	NA	75	1500	NA	NA	NA	NA	250	NA	NA	NA	200	NA	NA	NA	NA	NA	NA	NA	NA	NA	NA	NA	NA	NA	NA	NA	NA	NA	NA	NA	NA	NA	NA	NA	NA	NA	NA	NA	NA
Biawu_2	250	NA	50	3000	8500	4000	NA	1200	NA	NA	NA	NA	NA	NA	2500	250	NA	NA	NA	NA	NA	NA	NA	NA	NA	NA	NA	NA	NA	NA	NA	NA	NA	NA	NA	NA	NA	NA	NA	NA	NA
Biawu_3	350	NA	25	5040	9240	NA	NA	NA	NA	NA	NA	500	NA	NA	200	NA	NA	4000	NA	NA	NA	NA	NA	NA	NA	NA	NA	NA	NA	NA	NA	NA	NA	NA	NA	NA	NA	NA	NA	NA	NA
Biawu_4	300	NA	25	5040	NA	800	NA	NA	NA	NA	NA	NA	600	NA	NA	2500	NA	4000	NA	NA	NA	NA	NA	NA	NA	NA	NA	NA	NA	NA	NA	NA	NA	NA	NA	NA	NA	NA	NA	NA	NA
Biawu_5	300	NA	25	6300	NA	NA	NA	NA	250	NA	NA	NA	NA	NA	1500	1500	NA	NA	250	NA	NA	NA	NA	NA	NA	NA	NA	NA	NA	NA	NA	NA	NA	NA	NA	NA	NA	NA	NA	NA	NA
Monrovia_1	840	67200	50	12600	14700	NA	NA	NA	NA	NA	NA	NA	NA	NA	NA	NA	NA	NA	NA	NA	NA	NA	NA	NA	NA	NA	NA	NA	NA	NA	NA	NA	NA	NA	NA	NA	NA	NA	NA	NA	NA
Monrovia_2	840	100800	50	12600	18900	NA	NA	NA	NA	NA	NA	NA	NA	NA	NA	NA	NA	NA	NA	NA	NA	NA	NA	NA	NA	NA	NA	NA	NA	NA	NA	NA	NA	NA	NA	NA	NA	NA	NA	NA	NA
Monrovia_3	840	NA	50	6300	12600	8400	NA	1200	800	NA	NA	350	NA	NA	NA	NA	NA	NA	NA	NA	NA	NA	NA	NA	NA	NA	NA	NA	NA	NA	NA	NA	NA	NA	NA	NA	NA	NA	NA	NA	NA
Monrovia_4	400	NA	100	NA	NA	NA	NA	NA	900	NA	NA	NA	NA	NA	NA	NA	NA	NA	NA	NA	NA	NA	NA	NA	NA	NA	NA	NA	NA	NA	800	NA	NA	NA	NA	NA	NA	NA	NA	NA	NA
Monrovia_5	250	203111	100	7000	12000	10000	NA	200	NA	NA	2500	NA	NA	NA	NA	NA	NA	NA	NA	NA	NA	NA	NA	NA	NA	NA	NA	NA	NA	NA	NA	NA	NA	NA	NA	NA	NA	NA	NA	NA	NA
Monrovia_6	350	126944	100	200	16000	4500	NA	2500	650	NA	NA	NA	500	NA	NA	NA	NA	NA	1900	NA	NA	NA	NA	NA	NA	NA	NA	NA	NA	NA	NA	NA	NA	NA	NA	NA	NA	NA	NA	NA	NA
Monrovia_7	600	126944	100	1200	18000	NA	NA	NA	NA	NA	NA	NA	NA	NA	NA	NA	NA	NA	NA	NA	NA	NA	NA	NA	NA	NA	NA	NA	NA	NA	NA	NA	NA	NA	NA	NA	NA	NA	NA	NA	NA
Monrovia_8	300	152333	30	200	600	400	NA	1600	800	NA	NA	NA	600	NA	NA	NA	NA	NA	NA	NA	NA	NA	NA	NA	NA	NA	NA	NA	NA	NA	NA	NA	NA	NA	NA	NA	NA	NA	NA	NA	NA
Monrovia_9	750	177722	250	NA	NA	NA	NA	NA	1200	2800	NA	1000	NA	NA	NA	NA	NA	NA	NA	NA	NA	NA	NA	NA	NA	NA	NA	NA	NA	NA	NA	NA	NA	NA	NA	NA	NA	NA	NA	NA	NA
Monrovia_10	800	177722	200	NA	NA	NA	NA	NA	NA	NA	NA	NA	NA	NA	NA	NA	NA	NA	NA	NA	NA	NA	NA	NA	NA	NA	NA	NA	NA	NA	NA	NA	NA	NA	NA	NA	NA	NA	NA	NA	NA
Monrovia_11	750	177722	200	14700	18900	8400	NA	NA	400	650	NA	NA	NA	NA	NA	570	NA	NA	450	NA	NA	NA	NA	NA	NA	NA	NA	NA	NA	NA	NA	NA	NA	NA	NA	NA	NA	NA	NA	NA	NA
LineZero_1	500	NA	100	NA	NA	NA	NA	NA	NA	1400	2000	NA	NA	NA	NA	NA	NA	NA	NA	NA	1500	NA	NA	NA	NA	2500	NA	NA	NA	NA	NA	NA	NA	NA	NA	NA	NA	NA	NA	NA	NA
LineZero_2	400	NA	NA	NA	NA	NA	NA	NA	NA	NA	NA	NA	NA	NA	1000	NA	NA	NA	NA	NA	NA	NA	NA	NA	1500	NA	NA	NA	NA	NA	NA	NA	NA	NA	NA	NA	NA	NA	NA	NA	NA
LineZero_3	250	NA	150	NA	NA	NA	NA	500	NA	NA	NA	NA	NA	NA	450	800	NA	NA	NA	NA	NA	NA	NA	NA	NA	NA	NA	NA	NA	NA	NA	NA	NA	NA	NA	NA	NA	NA	NA	NA	NA
LineZero_4	600	NA	250	5500	7000	NA	NA	NA	500	850	NA	350	NA	NA	NA	1300	NA	2500	800	NA	NA	NA	NA	NA	NA	NA	NA	NA	NA	NA	NA	NA	NA	NA	NA	NA	NA	NA	NA	NA	NA
Gainkpai_MarriedCamp_1	700	NA	150	10080	10080	NA	NA	NA	NA	NA	2000	NA	NA	NA	NA	NA	NA	NA	NA	NA	1000	NA	NA	NA	NA	2500	NA	NA	NA	NA	NA	NA	NA	NA	NA	NA	NA	NA	NA	NA	NA
Gainkpai_MarriedCamp_2	500	NA	150	NA	NA	NA	NA	NA	NA	NA	1800	NA	NA	NA	NA	NA	NA	NA	NA	NA	1000	NA	1000	NA	NA	2500	NA	NA	NA	NA	NA	NA	NA	NA	NA	NA	NA	NA	NA	NA	NA
Gainkpai_MarriedCamp_3	300	NA	NA	NA	NA	NA	NA	1300	NA	NA	NA	NA	NA	NA	1500	NA	NA	NA	NA	NA	NA	NA	NA	NA	NA	NA	NA	NA	NA	NA	NA	NA	NA	NA	NA	NA	NA	NA	NA	NA	NA
Gainkpai_MarriedCamp_4	300	NA	NA	NA	NA	NA	NA	NA	NA	NA	1500	NA	NA	NA	1500	NA	NA	NA	NA	NA	NA	NA	NA	NA	NA	NA	NA	NA	NA	NA	NA	NA	NA	NA	NA	NA	NA	NA	NA	NA	NA
Gainkpai_MarriedCamp_5	350	NA	100	3500	5460	2000	NA	1000	NA	NA	NA	NA	700	NA	NA	NA	NA	NA	NA	NA	NA	NA	NA	NA	NA	NA	NA	NA	NA	NA	NA	NA	NA	NA	NA	NA	NA	NA	NA	NA	NA
Gainkpai_MarriedCamp_6	270	NA	75	3500	5460	3000	NA	800	NA	NA	NA	NA	NA	NA	NA	1800	NA	NA	NA	NA	NA	NA	NA	NA	NA	NA	NA	NA	NA	NA	NA	NA	NA	NA	NA	NA	NA	NA	NA	NA	NA
Gainkpai_MarriedCamp_7	500	NA	100	NA	NA	NA	NA	850	500	NA	NA	350	NA	6000	NA	NA	NA	3500	350	NA	NA	NA	NA	NA	NA	NA	NA	NA	NA	NA	NA	NA	NA	NA	NA	NA	NA	NA	NA	NA	NA
Gainkpai_MarriedCamp_8	450	NA	100	NA	8400	NA	NA	900	380	1350	NA	NA	NA	6500	NA	NA	NA	3000	700	NA	NA	NA	NA	NA	NA	NA	NA	NA	NA	NA	NA	NA	NA	NA	NA	NA	NA	NA	NA	NA	NA
Weamah_1	500	NA	100	6300	12600	NA	NA	NA	NA	NA	2000	NA	NA	NA	NA	NA	NA	NA	NA	NA	1000	NA	1000	NA	NA	NA	NA	NA	NA	NA	NA	NA	NA	NA	NA	NA	NA	NA	NA	NA	NA
Weamah_2	600	NA	100	21000	25200	NA	NA	NA	NA	NA	4000	NA	NA	NA	1800	NA	NA	NA	NA	NA	1500	NA	800	NA	NA	NA	NA	NA	NA	NA	NA	NA	NA	NA	NA	NA	NA	NA	NA	NA	NA
Weamah_3	500	NA	350	16000	24000	NA	NA	1250	NA	NA	NA	NA	NA	NA	2500	NA	NA	NA	NA	NA	NA	NA	NA	NA	NA	NA	NA	NA	NA	NA	NA	NA	NA	NA	NA	NA	NA	NA	NA	NA	NA
Weamah_4	500	NA	50	8000	14000	NA	NA	NA	NA	NA	NA	NA	600	NA	2500	NA	NA	NA	NA	NA	NA	NA	NA	NA	NA	NA	NA	NA	NA	NA	NA	NA	NA	NA	NA	NA	NA	NA	NA	NA	NA
Weamah_5	500	NA	100	8400	10920	NA	NA	900	NA	NA	NA	NA	450	NA	NA	2000	NA	NA	NA	NA	NA	NA	NA	NA	NA	NA	NA	NA	NA	NA	NA	NA	NA	NA	NA	NA	NA	NA	NA	NA	NA
Weamah_6	300	101556	50	3360	12600	2500	NA	1250	NA	NA	NA	NA	600	NA	1300	NA	NA	NA	NA	NA	NA	NA	NA	NA	NA	NA	NA	NA	NA	NA	NA	NA	NA	NA	NA	NA	NA	NA	NA	NA	NA
Weamah_7	500	NA	100	6720	21000	NA	NA	900	NA	1500	1600	NA	NA	3900	NA	1800	NA	300	350	NA	NA	NA	NA	NA	NA	NA	NA	NA	NA	NA	NA	NA	NA	NA	NA	NA	NA	NA	NA	NA	NA
Weamah_8	350	NA	100	6000	8500	4500	NA	1200	NA	2450	2600	NA	NA	NA	NA	2800	NA	NA	750	NA	NA	NA	NA	NA	NA	NA	NA	NA	NA	NA	NA	NA	NA	NA	NA	NA	NA	NA	NA	NA	NA
FullahCamp_1	500	NA	100	NA	NA	NA	NA	500	NA	NA	NA	NA	NA	NA	NA	700	NA	NA	NA	NA	NA	NA	NA	NA	NA	NA	NA	NA	NA	NA	NA	NA	NA	NA	NA	NA	NA	NA	NA	NA	NA
FullahCamp_2	500	NA	100	NA	NA	NA	NA	NA	NA	NA	NA	NA	NA	NA	NA	NA	NA	NA	NA	NA	NA	NA	NA	NA	NA	NA	NA	NA	NA	NA	NA	NA	NA	NA	NA	NA	NA	NA	NA	NA	NA
FullahCamp_3	500	NA	100	15000	16000	NA	NA	NA	300	NA	NA	NA	NA	NA	2000	NA	NA	NA	NA	NA	NA	NA	NA	NA	NA	NA	NA	NA	NA	NA	NA	NA	NA	NA	NA	NA	NA	NA	NA	NA	NA
FullahCamp_4	500	NA	100	14000	15000	NA	NA	NA	NA	NA	NA	NA	NA	NA	2500	NA	2000	NA	NA	NA	NA	NA	NA	NA	NA	NA	NA	NA	NA	NA	NA	NA	NA	NA	NA	NA	NA	NA	NA	NA	NA
FullahCamp_5	500	101556	50	4200	10500	2800	NA	800	NA	NA	NA	NA	NA	NA	NA	NA	1200	NA	150	NA	NA	NA	NA	NA	NA	NA	NA	NA	NA	NA	NA	NA	NA	NA	NA	NA	NA	NA	NA	NA	NA
FullahCamp_6	330	NA	50	8400	10500	5040	NA	800	NA	NA	NA	NA	NA	NA	NA	1200	NA	NA	NA	NA	NA	NA	NA	NA	NA	NA	NA	NA	NA	NA	NA	NA	NA	NA	NA	NA	NA	NA	NA	NA	NA
FullahCamp_7	500	NA	60	10500	12600	NA	NA	1100	800	3200	NA	350	NA	NA	NA	1800	NA	2400	NA	NA	NA	NA	NA	NA	NA	NA	NA	NA	NA	NA	NA	1500	NA	NA	NA	NA	NA	NA	NA	NA	NA
FullahCamp_8	400	NA	150	8400	14700	NA	NA	1100	750	3200	NA	NA	NA	NA	NA	2600	NA	2600	850	NA	NA	NA	NA	NA	NA	NA	NA	NA	1600	NA	NA	NA	NA	NA	NA	NA	NA	NA	NA	NA	NA
Voinneewin_1	350	3808	150	5040	12600	3360	NA	1300	NA	NA	NA	600	600	NA	NA	NA	NA	NA	NA	NA	NA	NA	NA	NA	NA	NA	NA	NA	NA	NA	NA	NA	NA	NA	NA	NA	NA	NA	NA	NA	NA
Voinneewin_2	600	NA	250	14000	16000	8000	NA	NA	NA	NA	NA	NA	NA	NA	NA	NA	NA	NA	NA	NA	NA	NA	NA	NA	NA	NA	NA	NA	NA	NA	NA	NA	NA	NA	NA	NA	NA	NA	NA	NA	NA
Voinneewin_3	500	NA	25	NA	NA	NA	NA	700	1000	850	NA	NA	NA	NA	NA	NA	NA	NA	NA	NA	NA	NA	NA	NA	NA	NA	NA	NA	NA	NA	NA	NA	NA	NA	NA	NA	NA	NA	NA	NA	NA
Voinneewin_4	600	NA	40	12600	12600	5000	NA	NA	NA	2000	NA	NA	NA	NA	4000	NA	NA	6000	NA	NA	NA	NA	NA	NA	NA	NA	NA	NA	NA	NA	NA	NA	NA	NA	NA	NA	NA	NA	NA	NA	NA
Voinneewin_5	550	NA	50	NA	NA	NA	NA	750	NA	NA	NA	NA	NA	NA	NA	NA	NA	1600	NA	NA	NA	NA	NA	NA	NA	NA	NA	NA	NA	NA	NA	NA	NA	NA	NA	NA	NA	NA	NA	NA	NA
Wapi_1	350	NA	100	8400	12600	3500	NA	NA	NA	NA	NA	250	NA	NA	NA	1800	NA	NA	NA	NA	NA	NA	600	NA	NA	NA	NA	NA	NA	NA	NA	NA	NA	NA	NA	NA	NA	NA	NA	NA	NA
Wapi_2	350	NA	150	7000	14000	2000	NA	800	NA	NA	NA	NA	NA	NA	1200	NA	NA	NA	NA	NA	NA	NA	NA	NA	NA	NA	NA	NA	NA	NA	NA	NA	NA	NA	NA	NA	NA	NA	NA	NA	NA
Wapi_3	300	126944	100	700	12000	NA	NA	900	NA	NA	NA	NA	NA	NA	1800	NA	NA	NA	NA	NA	NA	NA	NA	NA	NA	NA	NA	NA	NA	NA	NA	NA	NA	NA	NA	NA	NA	NA	NA	NA	NA
Wapi_4	400	NA	100	8400	14700	NA	NA	1750	500	NA	NA	300	NA	NA	NA	1500	NA	NA	500	NA	NA	NA	NA	NA	NA	NA	NA	NA	NA	NA	NA	850	NA	NA	NA	NA	NA	NA	NA	NA	NA
Wapi_5	350	NA	150	4620	6300	4300	NA	1500	350	300	2500	NA	NA	NA	NA	2500	NA	NA	500	NA	NA	NA	NA	NA	NA	NA	NA	NA	NA	NA	NA	NA	NA	NA	NA	NA	NA	NA	NA	NA	NA
Luyeama_1	250	101556	100	3500	5040	2520	NA	700	NA	NA	NA	NA	NA	NA	NA	1600	NA	800	300	NA	NA	NA	NA	NA	NA	NA	NA	NA	NA	NA	NA	NA	NA	NA	NA	NA	NA	NA	NA	NA	NA
Luyeama_2	150	NA	100	5040	8400	6300	NA	1000	NA	NA	NA	NA	NA	NA	NA	NA	NA	1800	800	NA	NA	NA	NA	NA	NA	2800	NA	NA	NA	NA	NA	NA	NA	NA	NA	NA	NA	NA	NA	NA	NA
Luyeama_3	150	NA	100	3000	7140	1500	NA	NA	450	NA	NA	NA	200	NA	NA	2000	NA	NA	NA	NA	NA	NA	NA	NA	NA	NA	NA	NA	NA	NA	NA	NA	NA	NA	NA	NA	NA	NA	NA	NA	NA
Luyeama_4	300	68550	50	4200	6720	3500	NA	1000	500	NA	NA	NA	NA	NA	NA	NA	NA	1000	NA	NA	NA	NA	NA	NA	NA	3000	NA	NA	NA	NA	NA	NA	NA	NA	NA	NA	NA	NA	NA	NA	NA
Luyeama_5	300	NA	100	4000	8400	4500	NA	1000	NA	NA	NA	NA	NA	NA	1200	2000	NA	900	450	NA	NA	NA	NA	NA	NA	NA	NA	NA	NA	NA	NA	NA	NA	NA	NA	NA	NA	NA	NA	NA	NA
Luyeama_6	350	NA	100	6000	7140	3500	NA	1300	NA	1500	NA	NA	NA	5000	NA	2000	NA	NA	900	NA	NA	NA	NA	NA	NA	NA	NA	NA	NA	NA	NA	NA	NA	NA	NA	NA	NA	8500	NA	NA	NA
Luyeama_7	250	NA	150	3360	8400	3500	NA	NA	nn	2500	NA	NA	NA	NA	3200	NA	NA	NA	400	NA	NA	NA	NA	NA	NA	NA	NA	NA	1300	NA	NA	NA	NA	NA	NA	NA	NA	NA	6500	NA	NA
Luyeama_8	400	NA	100	3500	10500	2800	NA	1000	650	NA	NA	350	NA	8000	NA	4500	NA	5000	NA	NA	NA	NA	NA	NA	NA	NA	NA	NA	NA	NA	NA	NA	NA	NA	NA	NA	NA	NA	NA	NA	NA
Luyeama_9	500	NA	100	4620	7560	4500	NA	NA	550	NA	NA	400	NA	NA	NA	1900	NA	2100	750	NA	NA	NA	NA	NA	NA	NA	NA	NA	NA	NA	NA	NA	NA	NA	NA	NA	NA	NA	NA	NA	NA
Luyeama_10	450	NA	87.5	5460	12600	3500	NA	1300	750	NA	NA	600	NA	NA	NA	NA	NA	2450	850	NA	NA	NA	NA	NA	NA	NA	NA	NA	NA	NA	NA	NA	NA	NA	NA	NA	NA	NA	NA	NA	NA
Jarmulor_1	250	92400	65	2000	6720	2940	NA	900	NA	NA	NA	NA	NA	NA	1000	NA	NA	NA	400	NA	NA	NA	NA	NA	NA	NA	NA	NA	NA	NA	NA	NA	NA	NA	NA	NA	NA	NA	NA	NA	NA
Jarmulor_2	250	84000	35	4000	8400	2940	NA	1000	NA	NA	NA	NA	230	NA	NA	2000	NA	NA	400	NA	NA	NA	NA	NA	NA	NA	NA	NA	NA	NA	NA	NA	NA	NA	NA	NA	NA	NA	NA	NA	NA
Jarmulor_3	250	NA	100	4000	7560	4500	NA	NA	NA	NA	NA	NA	240	NA	NA	NA	NA	2800	400	NA	NA	NA	NA	NA	NA	3000	NA	NA	NA	NA	NA	NA	NA	NA	NA	NA	NA	NA	NA	NA	NA
Jarmulor_4	350	NA	50	5000	8400	NA	NA	1200	NA	NA	NA	600	NA	NA	2500	NA	NA	2300	850	NA	NA	NA	NA	NA	NA	NA	NA	NA	NA	NA	NA	NA	NA	NA	NA	NA	NA	NA	NA	NA	NA
Jarmulor_5	400	96600	75	6500	10080	NA	NA	NA	NA	NA	NA	NA	NA	NA	NA	NA	NA	NA	NA	NA	NA	NA	NA	NA	NA	NA	NA	NA	NA	NA	NA	NA	NA	NA	NA	NA	NA	NA	NA	NA	NA
Jarmulor_6	300	109200	150	4500	9660	NA	NA	1050	NA	NA	NA	600	NA	NA	NA	2500	NA	2100	850	NA	NA	NA	NA	NA	NA	NA	NA	NA	NA	NA	NA	NA	NA	NA	NA	NA	NA	NA	NA	NA	NA
Bilitanda_1	350	NA	25	NA	15120	2000	NA	1300	NA	NA	NA	NA	NA	NA	1200	NA	NA	NA	800	NA	NA	NA	NA	NA	NA	NA	NA	NA	NA	NA	NA	NA	NA	NA	NA	NA	NA	NA	NA	NA	NA
Bilitanda_2	350	84000	30	500	8400	2500	NA	2800	NA	NA	NA	NA	NA	NA	2500	3000	NA	2900	NA	NA	NA	NA	NA	NA	NA	NA	NA	NA	NA	NA	NA	NA	NA	NA	NA	NA	NA	NA	NA	NA	NA
Bilitanda_3	500	84000	50	3500	NA	1500	NA	1800	NA	NA	NA	350	NA	NA	NA	3000	NA	NA	900	NA	NA	NA	NA	NA	NA	NA	NA	NA	NA	NA	NA	900	NA	NA	NA	NA	NA	NA	NA	NA	NA
Bilitanda_4	400	NA	100	6300	250	3000	NA	1500	700	NA	NA	NA	450	NA	NA	2500	NA	NA	NA	NA	NA	NA	NA	NA	NA	NA	500	NA	NA	NA	NA	NA	NA	NA	NA	NA	NA	NA	NA	NA	NA
Bilitanda_5	750	NA	150	4500	125	3500	NA	1200	500	NA	NA	NA	500	NA	NA	2400	NA	1800	NA	NA	NA	NA	NA	NA	NA	NA	NA	NA	NA	NA	NA	NA	NA	NA	NA	NA	NA	NA	NA	NA	NA
Bilitanda_6	500	NA	200	5460	150	4000	NA	NA	700	NA	NA	NA	600	NA	NA	2200	NA	2000	NA	NA	NA	NA	NA	NA	NA	NA	NA	NA	NA	NA	NA	NA	NA	NA	NA	NA	NA	NA	NA	NA	NA
Nyenguita_1	250	NA	150	3500	54600	1000	NA	1200	NA	NA	NA	NA	NA	NA	NA	1400	NA	2000	600	NA	NA	NA	NA	NA	NA	NA	NA	NA	NA	NA	NA	NA	NA	NA	NA	NA	NA	NA	NA	NA	NA
Nyenguita_2	250	NA	25	3500	5000	2000	NA	1800	550	NA	NA	400	400	NA	NA	2500	NA	NA	NA	NA	NA	NA	NA	NA	NA	NA	NA	NA	NA	NA	NA	NA	NA	NA	NA	NA	NA	NA	NA	NA	NA
Nyenguita_3	350	NA	250	2500	12600	10500	NA	1000	600	NA	NA	600	550	5500	NA	2500	NA	4000	900	NA	NA	NA	NA	NA	NA	NA	NA	NA	1200	NA	NA	NA	NA	NA	NA	NA	NA	NA	NA	NA	NA
Nyenguita_4	250	NA	12600	5460	12600	420000	NA	NA	NA	NA	NA	NA	NA	6000	NA	2950	NA	2800	900	NA	NA	NA	NA	NA	NA	NA	NA	NA	2000	NA	NA	NA	NA	NA	NA	NA	NA	NA	NA	NA	NA
Zawordamai_1	250	NA	20	2520	4200	3000	NA	1000	NA	NA	NA	200	280	NA	NA	1200	NA	NA	300	NA	NA	NA	NA	NA	NA	NA	NA	NA	NA	NA	NA	NA	NA	NA	NA	NA	NA	NA	NA	NA	NA
Zawordamai_2	200	NA	30	3780	5040	3000	NA	900	NA	NA	NA	NA	NA	NA	NA	2800	NA	900	NA	NA	NA	NA	NA	NA	NA	NA	NA	NA	NA	NA	NA	NA	NA	NA	NA	NA	NA	NA	NA	NA	NA
Zawordamai_3	400	NA	150	5040	13860	4500	NA	1800	500	2600	NA	NA	NA	NA	NA	2200	NA	4500	700	NA	NA	NA	NA	NA	NA	NA	NA	NA	NA	NA	NA	NA	NA	NA	NA	NA	NA	NA	NA	NA	NA
Zawordamai_4	350	NA	250	3780	8400	3500	NA	1600	650	NA	NA	500	NA	NA	NA	2500	NA	2300	9500	NA	NA	NA	NA	NA	NA	NA	NA	NA	NA	NA	NA	NA	NA	NA	NA	NA	NA	NA	NA	NA	NA
Zawordamai_5	500	NA	30	4000	12000	NA	NA	2000	700	NA	NA	NA	NA	NA	NA	NA	NA	NA	NA	NA	NA	NA	NA	NA	NA	NA	NA	NA	NA	NA	NA	NA	NA	NA	NA	NA	NA	NA	NA	NA	NA
Zawordamai_6	350	NA	75	4000	8000	NA	NA	NA	NA	NA	NA	NA	500	NA	NA	2000	NA	NA	NA	NA	NA	NA	NA	NA	NA	NA	NA	NA	NA	NA	NA	NA	NA	NA	NA	NA	NA	NA	NA	NA	NA
Zawordamai_7	250	NA	20	5040	8400	NA	NA	1000	NA	NA	NA	NA	NA	NA	NA	1500	NA	NA	NA	NA	NA	NA	700	NA	NA	NA	NA	NA	NA	NA	NA	NA	NA	NA	NA	NA	NA	NA	NA	NA	NA
Zawordamai_8	200	NA	20	2100	4200	NA	NA	1500	500	NA	NA	NA	350	NA	NA	NA	NA	NA	NA	NA	NA	NA	NA	NA	NA	NA	NA	NA	NA	NA	NA	NA	NA	NA	NA	NA	NA	NA	NA	NA	NA
Kailahun_1	280	101556	35	350	5040	3000	NA	800	NA	NA	NA	300	NA	NA	NA	1200	NA	900	NA	NA	NA	NA	NA	NA	NA	NA	NA	NA	NA	NA	NA	NA	NA	NA	NA	NA	NA	NA	NA	NA	NA
Kailahun_2	180	NA	100	2800	3360	1500	NA	800	300	NA	NA	NA	NA	NA	NA	2500	3000	NA	NA	NA	NA	NA	NA	NA	NA	NA	NA	NA	NA	NA	NA	NA	NA	NA	NA	NA	NA	NA	NA	NA	NA
Kailahun_3	200	101556	25	3500	5000	3000	NA	1800	370	NA	NA	NA	NA	NA	1700	NA	NA	2000	NA	NA	NA	NA	NA	NA	NA	NA	NA	NA	NA	NA	NA	NA	NA	NA	NA	NA	NA	NA	NA	NA	NA
Kailahun_4	250	NA	250	4500	7500	NA	NA	850	1500	NA	NA	350	NA	NA	NA	NA	NA	3500	450	NA	NA	NA	NA	NA	NA	NA	NA	NA	NA	NA	NA	NA	NA	NA	NA	NA	NA	NA	NA	NA	NA
Kailahun_5	200	NA	75	3500	6000	NA	NA	NA	500	NA	NA	450	NA	NA	NA	1800	NA	2600	450	NA	NA	NA	NA	NA	NA	NA	NA	NA	NA	NA	NA	NA	NA	NA	NA	NA	NA	NA	NA	NA	NA
Kailahun_6	200	NA	100	4000	58800	NA	NA	NA	300	950	NA	250	NA	NA	NA	NA	NA	2000	500	NA	NA	NA	NA	NA	NA	NA	NA	NA	NA	NA	NA	NA	NA	NA	NA	NA	NA	NA	3000	NA	NA
Kailahun_7	250	NA	20	4500	7000	NA	NA	650	NA	NA	1300	NA	NA	NA	NA	1400	NA	NA	NA	NA	NA	NA	500	NA	NA	NA	NA	NA	NA	NA	NA	NA	NA	NA	NA	NA	NA	NA	NA	NA	NA
Kailahun_8	250	58800	40	3500	7000	NA	NA	NA	NA	NA	NA	NA	NA	NA	1500	1500	NA	NA	NA	NA	NA	NA	NA	NA	NA	NA	NA	NA	NA	NA	NA	NA	NA	NA	NA	NA	NA	NA	NA	NA	NA
Kailahun_9	150	NA	25	2000	2000	NA	NA	550	NA	NA	NA	NA	NA	NA	NA	1200	NA	NA	NA	NA	NA	NA	NA	NA	NA	NA	NA	NA	NA	NA	NA	NA	NA	NA	NA	NA	NA	NA	NA	NA	NA
Kailahun_10	300	NA	50	2500	7500	NA	NA	NA	350	NA	NA	NA	350	NA	NA	NA	NA	NA	NA	NA	NA	NA	NA	NA	NA	NA	NA	NA	NA	NA	NA	NA	NA	NA	NA	NA	NA	NA	NA	NA	NA
Duo_1	250	NA	100	NA	NA	NA	NA	NA	NA	NA	NA	NA	NA	NA	1000	NA	NA	NA	500	NA	NA	NA	NA	NA	NA	NA	NA	NA	NA	NA	NA	NA	NA	NA	NA	NA	NA	NA	NA	NA	NA
Duo_2	350	NA	25	NA	NA	NA	NA	NA	NA	1000	1200	NA	NA	NA	1200	NA	NA	NA	NA	NA	750	NA	750	NA	NA	NA	NA	NA	NA	NA	NA	NA	NA	NA	NA	NA	NA	NA	NA	NA	NA
Duo_3	350	NA	50	NA	NA	NA	NA	900	NA	NA	NA	NA	NA	NA	NA	1500	NA	900	NA	NA	NA	NA	NA	NA	NA	NA	NA	NA	NA	NA	NA	NA	NA	NA	NA	NA	NA	NA	NA	NA	NA
Duo_4	350	NA	75	NA	NA	NA	NA	NA	NA	800	NA	NA	NA	6000	NA	1200	NA	NA	NA	NA	NA	NA	NA	NA	NA	NA	NA	NA	1300	NA	NA	NA	NA	NA	NA	NA	NA	NA	NA	NA	NA
Duo_5	350	NA	100	NA	NA	NA	NA	NA	NA	1000	1300	NA	NA	5000	NA	1300	NA	NA	700	NA	NA	NA	NA	NA	NA	NA	NA	NA	NA	NA	NA	NA	NA	NA	NA	NA	NA	NA	NA	NA	NA
ZahnTown_1	450	NA	50	12600	23100	6000	NA	2000	600	NA	NA	NA	500	NA	NA	NA	NA	NA	NA	NA	NA	NA	NA	NA	NA	NA	NA	NA	NA	NA	NA	NA	NA	NA	NA	NA	NA	NA	NA	NA	NA
ZahnTown_2	450	NA	50	8400	12600	3000	NA	800	600	NA	NA	NA	500	NA	NA	NA	NA	NA	NA	NA	NA	NA	NA	NA	NA	NA	NA	NA	NA	NA	NA	NA	NA	NA	NA	NA	NA	NA	NA	NA	NA
ZahnTown_3	350	NA	50	3000	5000	1500	NA	NA	NA	NA	NA	NA	NA	NA	1500	NA	NA	2000	NA	NA	NA	NA	NA	NA	NA	NA	NA	NA	NA	NA	NA	NA	NA	NA	NA	NA	NA	NA	NA	NA	NA
ZahnTown_4	400	NA	50	6000	8000	3000	NA	1200	NA	NA	NA	NA	500	NA	NA	NA	NA	NA	NA	NA	NA	NA	NA	NA	NA	NA	NA	NA	NA	NA	NA	NA	NA	NA	NA	NA	NA	NA	NA	NA	NA
ZahnTown_5	175	NA	150	3500	8000	3000	NA	1000	NA	NA	NA	NA	NA	NA	2000	NA	NA	NA	NA	NA	NA	NA	NA	NA	NA	NA	NA	NA	NA	NA	NA	NA	NA	NA	NA	NA	NA	NA	NA	NA	NA
ZahnTown_6	130	NA	25	3000	12000	2500	NA	1000	NA	NA	NA	NA	NA	NA	NA	2000	NA	NA	NA	NA	NA	NA	NA	NA	NA	NA	NA	NA	NA	NA	NA	NA	NA	NA	NA	NA	NA	NA	NA	NA	NA
ZahnTown_7	750	NA	150	NA	NA	NA	NA	1000	NA	1500	NA	NA	NA	NA	NA	2000	NA	4000	500	NA	NA	NA	NA	NA	NA	NA	NA	NA	1300	NA	NA	NA	NA	NA	NA	NA	NA	NA	NA	NA	NA
ZahnTown_8	500	NA	150	4200	8400	5000	NA	900	NA	2800	NA	NA	NA	NA	NA	1500	NA	3500	NA	NA	NA	NA	NA	NA	NA	NA	NA	NA	1200	NA	NA	NA	NA	NA	NA	NA	NA	NA	NA	NA	NA
GbayeTa_1	350	NA	50	NA	NA	8400	NA	1500	600	NA	NA	NA	600	NA	2000	NA	NA	NA	NA	NA	NA	NA	NA	NA	NA	NA	NA	NA	NA	NA	NA	NA	NA	NA	NA	NA	NA	NA	NA	NA	NA
GbayeTa_2	300	NA	50	NA	NA	NA	NA	NA	NA	NA	NA	NA	NA	NA	5000	6000	NA	NA	NA	NA	NA	NA	NA	NA	NA	NA	NA	NA	NA	NA	NA	NA	NA	NA	NA	NA	NA	NA	NA	NA	NA
GbayeTa_3	200	126944	50	NA	8400	NA	NA	1800	400	NA	NA	NA	350	NA	NA	NA	NA	NA	NA	NA	NA	NA	NA	NA	NA	NA	NA	NA	NA	NA	NA	NA	NA	NA	NA	NA	NA	NA	NA	NA	NA
GbayeTa_4	250	NA	75	3500	6000	2800	NA	1000	700	NA	NA	NA	NA	NA	NA	NA	NA	3200	350	NA	NA	NA	NA	NA	NA	NA	NA	NA	NA	NA	NA	NA	NA	NA	NA	NA	NA	NA	NA	NA	NA
Gowah_1	275	NA	75	NA	NA	NA	NA	950	350	2000	NA	NA	NA	NA	NA	NA	NA	3600	500	NA	NA	NA	NA	NA	NA	NA	NA	NA	NA	NA	NA	NA	NA	NA	NA	NA	NA	NA	NA	NA	NA
Palala_1	840	800	80	5040	10500	5000	NA	NA	NA	NA	NA	NA	1200	NA	NA	NA	NA	4500	NA	NA	NA	NA	NA	NA	NA	NA	NA	125	NA	NA	NA	NA	NA	NA	NA	NA	NA	NA	NA	NA	NA
Palala_2	500	42000	80	5040	7560	NA	NA	NA	600	NA	NA	NA	600	NA	NA	NA	NA	NA	NA	NA	NA	NA	NA	NA	NA	NA	NA	NA	NA	NA	NA	NA	NA	NA	NA	NA	NA	NA	NA	150	NA
Palala_3	500	67200	75	3500	3500	4650	NA	NA	250	NA	NA	NA	400	NA	NA	NA	NA	NA	NA	NA	NA	NA	NA	NA	NA	NA	NA	50	NA	NA	NA	NA	NA	NA	NA	NA	NA	NA	NA	NA	NA
Palala_4	500	NA	50	4200	7560	NA	NA	NA	NA	NA	NA	NA	800	NA	NA	NA	NA	3900	NA	NA	NA	NA	NA	NA	NA	NA	NA	200	NA	NA	NA	NA	NA	NA	NA	NA	NA	NA	NA	NA	NA
Palala_5	NA	NA	NA	NA	NA	NA	NA	NA	NA	NA	NA	NA	700	NA	NA	NA	NA	NA	NA	NA	NA	NA	NA	NA	NA	NA	NA	NA	NA	NA	NA	NA	NA	NA	NA	NA	NA	NA	NA	150	NA
Palala_6	300	NA	50	NA	NA	NA	NA	NA	NA	NA	NA	NA	700	NA	NA	NA	NA	3000	NA	NA	NA	NA	NA	NA	NA	NA	NA	NA	NA	NA	NA	NA	NA	NA	NA	NA	NA	NA	NA	NA	NA
Palala_7	300	NA	50	NA	NA	50	NA	NA	700	NA	NA	NA	600	NA	NA	NA	NA	NA	NA	NA	NA	NA	NA	NA	NA	NA	NA	NA	NA	NA	NA	NA	NA	NA	NA	NA	NA	NA	NA	NA	NA
Palala_8	300	111711	75	NA	220	NA	NA	NA	NA	NA	NA	NA	NA	NA	NA	NA	NA	NA	NA	NA	NA	NA	NA	NA	NA	NA	NA	NA	NA	NA	NA	NA	NA	NA	NA	NA	NA	NA	NA	NA	NA
Palala_9	300	NA	75	NA	NA	NA	NA	NA	NA	NA	NA	NA	800	NA	NA	NA	NA	NA	NA	NA	NA	NA	NA	NA	NA	NA	NA	400	NA	NA	NA	NA	NA	NA	NA	NA	NA	NA	NA	NA	NA
Palala_10	300	NA	70	NA	NA	NA	NA	NA	NA	NA	NA	NA	800	NA	NA	NA	NA	NA	NA	NA	NA	NA	NA	NA	NA	NA	NA	500	NA	NA	NA	NA	NA	NA	NA	NA	NA	NA	NA	NA	NA
